# Supplementary material for: Redetermination of the crystal structure of bis­(tri-2-pyridyl­amine)­iron(II) bis­(perchlorate), and a new refinement of the isotypic nickel(II) analogue: treatment of the perchlorate anion disorder
Source: Acta Crystallogr E Crystallogr Commun. 2018 Apr 17;74(Pt 5):668–72. doi: 10.1107/S2056989018005601 (PMC5947484; doi:10.1107/S2056989018005601)
Supplement: Supplementary file 1 [file e-74-00668-sup1.cif]

##############################################################################
#                                                                            #
# This CIF contains the data in a paper accepted for publication in          #
# Acta Crystallographica Section E. It conforms to the requirements of       #
# Notes for Authors for Acta Crystallographica Section E, and has been       #
# peer reviewed under the auspices of the IUCr Commission on Journals.       #
#                                                                            #
# Full details of the Crystallographic Information File format               #
# are given in the paper "The Crystallographic Information File (CIF):       #
# a New Standard Archive File for Crystallography" by S. R. Hall, F. H.      #
# Allen and I. D. Brown [Acta Cryst. (1991), A47, 655-685].                  #
#                                                                            #
# The current version of the core CIF dictionary is obtainable from          #
# ftp://ftp.iucr.org/pub/cif_core.dic.                                       #
#                                                                            #
# Software is freely available for graphical display of the structure(s)     #
# in this CIF. For information consult the CIF software page                 #
# http://www.iucr.org/resources/cif/software.                                #
#                                                                            #
# This file may be used for bona fide research purposes within the           #
# scientific community so long as proper attribution is given to the journal # 
# article from which it was obtained.                                        #
#                                                                            #
##############################################################################
data_global
_audit_creation_method     'from SHELXL-2014'
_journal_date_recd_electronic     2018-04-04
_journal_date_accepted     2018-04-10
_journal_name_full     'Acta Crystallographica, Section E'
_journal_year     2018
_journal_volume     74
_journal_issue      5
_journal_page_first     668
_journal_page_last     672
_journal_paper_category     GM
_journal_paper_doi     10.1107/S2056989018005601
_journal_coeditor_code     SU5436
loop_
    _publ_contact_author_name
    _publ_contact_author_address
    _publ_contact_author_email
    'Fatima Setifi'
;
Laboratoire de Chimie, Ing\'enierie Mol\'eculaire et
Nanostructures (LCIMN),
Universit\'e Ferhat Abbas S\'etif 1,
S\'etif 19000,
Algeria
;
 fat_setifi@yahoo.fr
    'Rafika El Ati'
;
Laboratoire de Chimie Appliqu\'ee et Environnement
(LCAE),
Facult\'e des Sciences,
Universit\'e Mohamed Premier,
BP 524, 60000, Oujda,
Morocco
;
 rafika.elati@gmail.com
_publ_contact_author_fax     ?
_publ_contact_author_phone     ?
_publ_section_title
;
Redetermination of the crystal structure of bis(tri-2-pyridylamine)iron(II)
bis(perchlorate), and a new refinement of the isotypic nickel(II) analogue:
treatment of the perchlorate anion disorder
;
loop_
    _publ_author_name
    _publ_author_footnote
    _publ_author_address
    'Setifi, Zouaoui' .
;
D\'epartement de Technologie
Facult\'e de Technologie
Universit\'e 20 Ao\^ut 1955-Skikda
BP 26, Route d'El-Hadaiek
Skikda 21000
Algeria
Laboratoire de Chimie, Ing\'enierie Mol\'eculaire et Nanostructures (LCIMN),
Universit\'e Ferhat Abbas S\'etif 1,
S\'etif 19000,
Algeria
;
    'Setifi, Fatima' .
;
Laboratoire de Chimie, Ing\'enierie Mol\'eculaire et Nanostructures (LCIMN),
Universit\'e Ferhat Abbas S\'etif 1,
S\'etif 19000,
Algeria
;
    'Dege, Necmi' .
;
Ondokuz May\?is University, Arts and Sciences Faculty, Department of Physics,
55139 Atakum--Samsun,
Turkey
;
    'El Ati, Rafika' .
;
Laboratoire de Chimie Appliqu\'ee et Environnement
(LCAE),
Facult\'e des Sciences,
Universit\'e Mohamed Premier,
BP 524, 60000, Oujda,
Morocco
;
    'Glidewell, Christopher' .
;
School of Chemistry,
University of St Andrews,
St Andrews,
Fife KY16 9ST,
UK
;
_publ_section_synopsis
;
The crystal structure of bis(tri-2-pyridylamine)iron(II) bis(perchlorate) has
been redetermined, and that of the isotypic bis(tri-2-pyridylamine)nickel(II)
bis(perchlorate) complex has been rerefined. In each case, the perchlorate
anion is disordered over four sets of atomic sites, and the ions are linked by
C---H...O hydrogen bonds to form a supramolecular three-dimensional framework.
;
data_I
_database_code_depnum_ccdc_archive 'CCDC 1556391'
_audit_creation_method     SHELXL-2014
_chemical_name_systematic
;
Bis(tri-2-pyridylamine)iron(II) bis(perchlorate)
;
_chemical_name_common     ?
_chemical_formula_moiety     'C30 H24 Fe N8 2+, 2(Cl O4 -)'
_chemical_formula_sum     'C30 H24 Cl2 Fe N8 O8'
_chemical_formula_iupac     '[Fe (C15 H12 N4)2] (Cl O4)2'
_chemical_formula_weight     751.32
_chemical_melting_point     ?
_shelx_space_group_comment
;
The symmetry employed for this shelxl refinement is uniquely defined
by the following loop, which should always be used as a source of
symmetry information in preference to the above space-group names.
They are only intended as comments.
;
_space_group_crystal_system     monoclinic
_space_group_name_H-M_alt     'P 21/n'
_space_group_name_Hall     '-P 2yn'
loop_
    _space_group_symop_operation_xyz
    'x, y, z'
    '-x+1/2, y+1/2, -z+1/2'
    '-x, -y, -z'
    'x-1/2, -y-1/2, z-1/2'
_cell_length_a     8.3251(7)
_cell_length_b     17.4731(11)
_cell_length_c     11.0495(9)
_cell_angle_alpha     90
_cell_angle_beta     98.716(7)
_cell_angle_gamma     90
_cell_volume     1588.8(2)
_cell_formula_units_Z     2
_cell_measurement_reflns_used     3322
_cell_measurement_theta_min     2.199
_cell_measurement_theta_max     26.596
_cell_measurement_temperature     296(2)
_exptl_crystal_description     prism
_exptl_crystal_colour     red
_exptl_crystal_size_max     0.420
_exptl_crystal_size_mid     0.210
_exptl_crystal_size_min     0.120
_exptl_crystal_density_diffrn     1.571
_exptl_crystal_density_meas     ?
_exptl_crystal_density_method     ?
_exptl_crystal_F_000     768
_exptl_absorpt_coefficient_mu     0.708
_exptl_absorpt_correction_type     integration
_exptl_absorpt_process_details
;
(X-RED32; Stoe & Cie, 2002)
;
_shelx_estimated_absorpt_T_min     0.755
_shelx_estimated_absorpt_T_max     0.920
_exptl_absorpt_correction_T_min     0.899
_exptl_absorpt_correction_T_max     0.919
_exptl_special_details     ?
_diffrn_ambient_temperature     296(2)
_diffrn_radiation_type     MoK\a
_diffrn_radiation_wavelength     0.71073
_diffrn_radiation_monochromator     'plane graphite'
_diffrn_measurement_device_type     'STOE IPDS 2'
_diffrn_measurement_method     'rotation method'
_diffrn_detector_area_resol_mean     ?
_diffrn_reflns_number     13886
_diffrn_reflns_av_R_equivalents     0.0741
_diffrn_reflns_theta_min     2.199
_diffrn_reflns_theta_max     26.499
_diffrn_reflns_theta_full     25.242
_diffrn_measured_fraction_theta_max     1.000
_diffrn_measured_fraction_theta_full     1.000
_diffrn_reflns_limit_h_min     -9
_diffrn_reflns_limit_h_max     10
_diffrn_reflns_limit_k_min     -21
_diffrn_reflns_limit_k_max     21
_diffrn_reflns_limit_l_min     -13
_diffrn_reflns_limit_l_max     13
_diffrn_standards_number     0
_diffrn_standards_interval_count     0
_diffrn_standards_interval_time     0
_diffrn_standards_decay_%     0
_refine_special_details     ?
_reflns_number_total     3287
_reflns_number_gt     2098
_reflns_threshold_expression     'I > 2\s(I)'
_refine_ls_structure_factor_coef     Fsqd
_refine_ls_matrix_type     full
_refine_ls_R_factor_all     0.0918
_refine_ls_R_factor_gt     0.0492
_refine_ls_wR_factor_gt     0.1000
_refine_ls_wR_factor_ref     0.1142
_refine_ls_goodness_of_fit_ref     0.947
_refine_ls_restrained_S_all     0.938
_refine_ls_number_reflns     3287
_refine_ls_number_parameters     272
_refine_ls_number_restraints     61
_refine_ls_hydrogen_treatment     constr
_refine_ls_weighting_scheme     calc
_refine_ls_weighting_details
                      'w=1/[\s^2^(Fo^2^)+(0.0569P)^2^] where P=(Fo^2^+2Fc^2^)/3'
_atom_sites_solution_hydrogens     geom
_atom_sites_solution_primary     ?
_atom_sites_solution_secondary     ?
_refine_ls_shift/su_max     0.001
_refine_ls_shift/su_mean     0.000
_refine_diff_density_max     0.372
_refine_diff_density_min     -0.215
_refine_ls_extinction_method     none
_refine_ls_extinction_coef     .
loop_
    _atom_type_symbol
    _atom_type_description
    _atom_type_scat_dispersion_real
    _atom_type_scat_dispersion_imag
    _atom_type_scat_source
    'C' 'C' 0.0033 0.0016
                         'International Tables Vol C Tables 4.2.6.8 and 6.1.1.4'
    'H' 'H' 0.0000 0.0000
                         'International Tables Vol C Tables 4.2.6.8 and 6.1.1.4'
    'O' 'O' 0.0106 0.0060
                         'International Tables Vol C Tables 4.2.6.8 and 6.1.1.4'
    'Fe' 'Fe' 0.3463 0.8444
                         'International Tables Vol C Tables 4.2.6.8 and 6.1.1.4'
    'N' 'N' 0.0061 0.0033
                         'International Tables Vol C Tables 4.2.6.8 and 6.1.1.4'
    'Cl' 'Cl' 0.1484 0.1585
                         'International Tables Vol C Tables 4.2.6.8 and 6.1.1.4'
_computing_data_collection
;
X-AREA (Stoe & Cie, 2002)
;
_computing_cell_refinement
;
X-AREA (Stoe & Cie, 2002)
;
_computing_data_reduction
;
X-RED32 (Stoe & Cie, 2002)
;
_computing_structure_solution
;
SHELXS86 (Sheldrick, 2008)
;
_computing_structure_refinement
;
SHELXL2014 (Sheldrick, 2015)
;
_computing_molecular_graphics
;
PLATON (Spek, 2009)
;
_computing_publication_material
;
SHELXL2014 (Sheldrick, 2015) and PLATON (Spek, 2009)
;
loop_
    _atom_site_type_symbol
    _atom_site_label
    _atom_site_fract_x
    _atom_site_fract_y
    _atom_site_fract_z
    _atom_site_U_iso_or_equiv
    _atom_site_adp_type
    _atom_site_calc_flag
    _atom_site_occupancy
    _atom_site_disorder_assembly
    _atom_site_disorder_group
    Fe Fe1 0.5000 0.5000 0.5000 0.03891(18) Uani d 1 . .
    N N1 0.3758(3) 0.44032(16) 0.7164(2) 0.0448(6) Uani d 1 . .
    N N11 0.3667(3) 0.55621(16) 0.6050(2) 0.0423(6) Uani d 1 . .
    C C12 0.3230(4) 0.51828(18) 0.7007(3) 0.0418(8) Uani d 1 . .
    C C13 0.2334(4) 0.5506(2) 0.7821(3) 0.0549(9) Uani d 1 . .
    H H13 0.2080 0.5228 0.8485 0.066 Uiso calc 1 . .
    C C14 0.1822(5) 0.6252(2) 0.7631(4) 0.0624(10) Uani d 1 . .
    H H14 0.1197 0.6485 0.8157 0.075 Uiso calc 1 . .
    C C15 0.2251(4) 0.6648(2) 0.6648(3) 0.0582(9) Uani d 1 . .
    H H15 0.1917 0.7152 0.6503 0.070 Uiso calc 1 . .
    C C16 0.3174(4) 0.6291(2) 0.5889(3) 0.0493(8) Uani d 1 . .
    H H16 0.3470 0.6565 0.5236 0.059 Uiso calc 1 . .
    N N21 0.3542(3) 0.41161(15) 0.5048(2) 0.0420(6) Uani d 1 . .
    C C22 0.3112(4) 0.39352(19) 0.6139(3) 0.0415(7) Uani d 1 . .
    C C23 0.2113(4) 0.3321(2) 0.6298(3) 0.0504(8) Uani d 1 . .
    H H23 0.1831 0.3214 0.7063 0.061 Uiso calc 1 . .
    C C24 0.1550(4) 0.2877(2) 0.5306(4) 0.0580(9) Uani d 1 . .
    H H24 0.0878 0.2461 0.5387 0.070 Uiso calc 1 . .
    C C25 0.1988(4) 0.3052(2) 0.4180(3) 0.0553(9) Uani d 1 . .
    H H25 0.1625 0.2752 0.3498 0.066 Uiso calc 1 . .
    C C26 0.2966(4) 0.3674(2) 0.4084(3) 0.0473(8) Uani d 1 . .
    H H26 0.3241 0.3794 0.3322 0.057 Uiso calc 1 . .
    N N31 0.6312(3) 0.45990(15) 0.6513(2) 0.0428(6) Uani d 1 . .
    C C32 0.5506(4) 0.43509(19) 0.7411(3) 0.0439(7) Uani d 1 . .
    C C33 0.6251(5) 0.4056(2) 0.8493(3) 0.0568(9) Uani d 1 . .
    H H33 0.5643 0.3899 0.9088 0.068 Uiso calc 1 . .
    C C34 0.7919(5) 0.3995(2) 0.8690(3) 0.0645(10) Uani d 1 . .
    H H34 0.8458 0.3788 0.9416 0.077 Uiso calc 1 . .
    C C35 0.8774(5) 0.4245(2) 0.7794(3) 0.0594(9) Uani d 1 . .
    H H35 0.9902 0.4214 0.7911 0.071 Uiso calc 1 . .
    C C36 0.7957(4) 0.4539(2) 0.6731(3) 0.0504(8) Uani d 1 . .
    H H36 0.8551 0.4705 0.6133 0.061 Uiso calc 1 . .
    Cl Cl1 0.2289(10) 0.3486(6) 0.0675(8) 0.0622(9) Uani d 0.415(3) A 1
    O O11 0.1418(13) 0.4123(5) 0.1027(19) 0.097(3) Uani d 0.415(3) A 1
    O O12 0.223(3) 0.3449(12) -0.0609(8) 0.111(2) Uani d 0.415(3) A 1
    O O13 0.3942(10) 0.3496(8) 0.1242(11) 0.101(4) Uani d 0.415(3) A 1
    O O14 0.1517(15) 0.2816(6) 0.1090(9) 0.090(3) Uani d 0.415(3) A 1
    Cl Cl2 0.2526(16) 0.3447(7) 0.0642(13) 0.0622(9) Uani d 0.267(3) B 2
    O O21 0.120(2) 0.3833(9) 0.103(3) 0.097(3) Uani d 0.267(3) B 2
    O O22 0.232(4) 0.3364(16) -0.0645(12) 0.111(2) Uani d 0.267(3) B 2
    O O23 0.4019(18) 0.3833(13) 0.104(2) 0.101(4) Uani d 0.267(3) B 2
    O O24 0.261(2) 0.2702(7) 0.1209(13) 0.090(3) Uani d 0.267(3) B 2
    Cl Cl3 0.2227(13) 0.3347(8) 0.0565(11) 0.0622(9) Uani d 0.256(3) C 3
    O O31 0.184(2) 0.4097(8) 0.090(3) 0.097(3) Uani d 0.256(3) C 3
    O O32 0.261(3) 0.3320(18) -0.0639(11) 0.111(2) Uani d 0.256(3) C 3
    O O33 0.3546(16) 0.3034(13) 0.1385(14) 0.101(4) Uani d 0.256(3) C 3
    O O34 0.0812(17) 0.2883(10) 0.0635(16) 0.090(3) Uani d 0.256(3) C 3
    Cl Cl4 0.215(3) 0.3423(16) 0.032(2) 0.0622(9) Uani d 0.061(3) D 4
    O O41 0.168(6) 0.4201(17) 0.025(5) 0.097(3) Uani d 0.061(3) D 4
    O O42 0.377(3) 0.332(3) 0.012(4) 0.111(2) Uani d 0.061(3) D 4
    O O43 0.195(5) 0.309(3) 0.147(3) 0.101(4) Uani d 0.061(3) D 4
    O O44 0.107(5) 0.303(2) -0.062(3) 0.090(3) Uani d 0.061(3) D 4
loop_
    _atom_site_aniso_label
    _atom_site_aniso_U_11
    _atom_site_aniso_U_22
    _atom_site_aniso_U_33
    _atom_site_aniso_U_12
    _atom_site_aniso_U_13
    _atom_site_aniso_U_23
    Fe1 0.0467(3) 0.0396(4) 0.0320(3) -0.0034(3) 0.0112(2) 0.0034(3)
    N1 0.0521(16) 0.0463(17) 0.0374(14) -0.0063(13) 0.0116(12) 0.0021(12)
    N11 0.0504(15) 0.0400(16) 0.0376(14) -0.0032(12) 0.0100(12) 0.0000(12)
    C12 0.0468(16) 0.044(2) 0.0352(15) -0.0050(14) 0.0095(13) -0.0013(13)
    C13 0.059(2) 0.064(3) 0.046(2) -0.0069(19) 0.0209(16) -0.0067(17)
    C14 0.061(2) 0.068(3) 0.063(2) 0.004(2) 0.0243(19) -0.014(2)
    C15 0.061(2) 0.049(2) 0.065(2) 0.0080(18) 0.0099(18) -0.0076(19)
    C16 0.055(2) 0.043(2) 0.050(2) 0.0002(16) 0.0068(16) 0.0017(16)
    N21 0.0481(15) 0.0419(16) 0.0370(14) -0.0034(12) 0.0100(11) 0.0035(12)
    C22 0.0472(17) 0.0394(19) 0.0386(16) 0.0005(15) 0.0089(13) 0.0043(14)
    C23 0.058(2) 0.045(2) 0.0506(19) -0.0057(17) 0.0176(16) 0.0082(16)
    C24 0.060(2) 0.048(2) 0.067(2) -0.0125(18) 0.0106(18) 0.0049(19)
    C25 0.060(2) 0.050(2) 0.055(2) -0.0109(17) 0.0029(16) -0.0058(17)
    C26 0.056(2) 0.046(2) 0.0396(17) -0.0057(16) 0.0065(14) -0.0023(15)
    N31 0.0507(15) 0.0410(16) 0.0371(14) -0.0028(13) 0.0081(12) 0.0024(12)
    C32 0.0555(19) 0.0420(19) 0.0341(16) -0.0018(15) 0.0061(14) 0.0024(14)
    C33 0.071(2) 0.060(2) 0.0397(18) -0.0058(19) 0.0086(16) 0.0078(17)
    C34 0.074(3) 0.068(3) 0.047(2) 0.003(2) -0.0062(18) 0.0132(19)
    C35 0.058(2) 0.059(2) 0.058(2) 0.0013(18) -0.0022(17) 0.0021(18)
    C36 0.0514(19) 0.053(2) 0.0473(19) -0.0037(17) 0.0094(15) 0.0013(17)
    Cl1 0.0683(17) 0.081(2) 0.0385(11) 0.0170(11) 0.0109(12) -0.0146(12)
    O11 0.088(6) 0.072(5) 0.143(5) 0.010(4) 0.058(5) -0.036(6)
    O12 0.163(6) 0.130(5) 0.0448(19) 0.013(5) 0.034(2) -0.011(2)
    O13 0.052(3) 0.163(15) 0.085(6) -0.006(5) 0.006(3) 0.020(9)
    O14 0.099(9) 0.095(5) 0.075(5) -0.001(6) 0.014(6) 0.003(4)
    Cl2 0.0683(17) 0.081(2) 0.0385(11) 0.0170(11) 0.0109(12) -0.0146(12)
    O21 0.088(6) 0.072(5) 0.143(5) 0.010(4) 0.058(5) -0.036(6)
    O22 0.163(6) 0.130(5) 0.0448(19) 0.013(5) 0.034(2) -0.011(2)
    O23 0.052(3) 0.163(15) 0.085(6) -0.006(5) 0.006(3) 0.020(9)
    O24 0.099(9) 0.095(5) 0.075(5) -0.001(6) 0.014(6) 0.003(4)
    Cl3 0.0683(17) 0.081(2) 0.0385(11) 0.0170(11) 0.0109(12) -0.0146(12)
    O31 0.088(6) 0.072(5) 0.143(5) 0.010(4) 0.058(5) -0.036(6)
    O32 0.163(6) 0.130(5) 0.0448(19) 0.013(5) 0.034(2) -0.011(2)
    O33 0.052(3) 0.163(15) 0.085(6) -0.006(5) 0.006(3) 0.020(9)
    O34 0.099(9) 0.095(5) 0.075(5) -0.001(6) 0.014(6) 0.003(4)
    Cl4 0.0683(17) 0.081(2) 0.0385(11) 0.0170(11) 0.0109(12) -0.0146(12)
    O41 0.088(6) 0.072(5) 0.143(5) 0.010(4) 0.058(5) -0.036(6)
    O42 0.163(6) 0.130(5) 0.0448(19) 0.013(5) 0.034(2) -0.011(2)
    O43 0.052(3) 0.163(15) 0.085(6) -0.006(5) 0.006(3) 0.020(9)
    O44 0.099(9) 0.095(5) 0.075(5) -0.001(6) 0.014(6) 0.003(4)
_geom_special_details
;
 All esds (except the esd in the dihedral angle between two l.s. planes)
 are estimated using the full covariance matrix.  The cell esds are taken
 into account individually in the estimation of esds in distances, angles
 and torsion angles; correlations between esds in cell parameters are only
 used when they are defined by crystal symmetry.  An approximate (isotropic)
 treatment of cell esds is used for estimating esds involving l.s. planes.
;
loop_
    _geom_bond_atom_site_label_1
    _geom_bond_atom_site_label_2
    _geom_bond_site_symmetry_2
    _geom_bond_distance
    _geom_bond_publ_flag
    Fe1 N21 3_666 1.970(3) ?
    Fe1 N21 . 1.970(3) ?
    Fe1 N31 3_666 1.982(3) ?
    Fe1 N31 . 1.982(3) ?
    Fe1 N11 . 1.983(2) ?
    Fe1 N11 3_666 1.983(2) ?
    N1 C22 . 1.433(4) ?
    N1 C12 . 1.434(4) ?
    N1 C32 . 1.442(4) ?
    N11 C16 . 1.342(4) ?
    N11 C12 . 1.344(4) ?
    C12 C13 . 1.374(4) ?
    C13 C14 . 1.378(5) ?
    C13 H13 . 0.9300 ?
    C14 C15 . 1.380(5) ?
    C14 H14 . 0.9300 ?
    C15 C16 . 1.371(5) ?
    C15 H15 . 0.9300 ?
    C16 H16 . 0.9300 ?
    N21 C26 . 1.344(4) ?
    N21 C22 . 1.346(4) ?
    C22 C23 . 1.385(4) ?
    C23 C24 . 1.367(5) ?
    C23 H23 . 0.9300 ?
    C24 C25 . 1.383(5) ?
    C24 H24 . 0.9300 ?
    C25 C26 . 1.371(5) ?
    C25 H25 . 0.9300 ?
    C26 H26 . 0.9300 ?
    N31 C32 . 1.350(4) ?
    N31 C36 . 1.359(4) ?
    C32 C33 . 1.361(5) ?
    C33 C34 . 1.377(5) ?
    C33 H33 . 0.9300 ?
    C34 C35 . 1.376(5) ?
    C34 H34 . 0.9300 ?
    C35 C36 . 1.365(5) ?
    C35 H35 . 0.9300 ?
    C36 H36 . 0.9300 ?
    Cl1 O12 . 1.413(4) ?
    Cl1 O11 . 1.416(5) ?
    Cl1 O13 . 1.423(6) ?
    Cl1 O14 . 1.443(6) ?
    Cl2 O22 . 1.413(5) ?
    Cl2 O21 . 1.414(5) ?
    Cl2 O23 . 1.424(7) ?
    Cl2 O24 . 1.441(7) ?
    Cl3 O32 . 1.414(5) ?
    Cl3 O31 . 1.414(5) ?
    Cl3 O33 . 1.423(7) ?
    Cl3 O34 . 1.442(7) ?
    Cl4 O42 . 1.413(6) ?
    Cl4 O41 . 1.415(6) ?
    Cl4 O43 . 1.423(7) ?
    Cl4 O44 . 1.442(7) ?
loop_
    _geom_angle_atom_site_label_1
    _geom_angle_atom_site_label_2
    _geom_angle_atom_site_label_3
    _geom_angle_site_symmetry_1
    _geom_angle_site_symmetry_3
    _geom_angle
    _geom_angle_publ_flag
    N21 Fe1 N21 3_666 . 180.0 ?
    N21 Fe1 N31 3_666 3_666 87.88(11) ?
    N21 Fe1 N31 . 3_666 92.12(11) ?
    N21 Fe1 N31 3_666 . 92.11(11) ?
    N21 Fe1 N31 . . 87.89(11) ?
    N31 Fe1 N31 3_666 . 180.0 ?
    N21 Fe1 N11 3_666 . 91.67(10) ?
    N21 Fe1 N11 . . 88.33(10) ?
    N31 Fe1 N11 3_666 . 91.89(11) ?
    N31 Fe1 N11 . . 88.11(11) ?
    N21 Fe1 N11 3_666 3_666 88.33(10) ?
    N21 Fe1 N11 . 3_666 91.66(10) ?
    N31 Fe1 N11 3_666 3_666 88.11(10) ?
    N31 Fe1 N11 . 3_666 91.89(11) ?
    N11 Fe1 N11 . 3_666 180.0 ?
    C22 N1 C12 . . 112.0(3) ?
    C22 N1 C32 . . 111.1(2) ?
    C12 N1 C32 . . 111.4(3) ?
    C16 N11 C12 . . 117.3(3) ?
    C16 N11 Fe1 . . 125.4(2) ?
    C12 N11 Fe1 . . 117.3(2) ?
    N11 C12 C13 . . 123.4(3) ?
    N11 C12 N1 . . 116.7(2) ?
    C13 C12 N1 . . 119.9(3) ?
    C12 C13 C14 . . 118.4(3) ?
    C12 C13 H13 . . 120.8 ?
    C14 C13 H13 . . 120.8 ?
    C13 C14 C15 . . 118.9(3) ?
    C13 C14 H14 . . 120.5 ?
    C15 C14 H14 . . 120.5 ?
    C16 C15 C14 . . 119.3(4) ?
    C16 C15 H15 . . 120.4 ?
    C14 C15 H15 . . 120.4 ?
    N11 C16 C15 . . 122.7(3) ?
    N11 C16 H16 . . 118.7 ?
    C15 C16 H16 . . 118.7 ?
    C26 N21 C22 . . 117.6(3) ?
    C26 N21 Fe1 . . 125.2(2) ?
    C22 N21 Fe1 . . 117.2(2) ?
    N21 C22 C23 . . 122.8(3) ?
    N21 C22 N1 . . 117.0(3) ?
    C23 C22 N1 . . 120.2(3) ?
    C24 C23 C22 . . 118.5(3) ?
    C24 C23 H23 . . 120.7 ?
    C22 C23 H23 . . 120.7 ?
    C23 C24 C25 . . 119.4(3) ?
    C23 C24 H24 . . 120.3 ?
    C25 C24 H24 . . 120.3 ?
    C26 C25 C24 . . 119.0(3) ?
    C26 C25 H25 . . 120.5 ?
    C24 C25 H25 . . 120.5 ?
    N21 C26 C25 . . 122.6(3) ?
    N21 C26 H26 . . 118.7 ?
    C25 C26 H26 . . 118.7 ?
    C32 N31 C36 . . 116.4(3) ?
    C32 N31 Fe1 . . 117.5(2) ?
    C36 N31 Fe1 . . 126.1(2) ?
    N31 C32 C33 . . 123.7(3) ?
    N31 C32 N1 . . 116.1(3) ?
    C33 C32 N1 . . 120.2(3) ?
    C32 C33 C34 . . 118.9(3) ?
    C32 C33 H33 . . 120.6 ?
    C34 C33 H33 . . 120.6 ?
    C35 C34 C33 . . 118.7(4) ?
    C35 C34 H34 . . 120.7 ?
    C33 C34 H34 . . 120.7 ?
    C36 C35 C34 . . 119.7(4) ?
    C36 C35 H35 . . 120.2 ?
    C34 C35 H35 . . 120.2 ?
    N31 C36 C35 . . 122.6(3) ?
    N31 C36 H36 . . 118.7 ?
    C35 C36 H36 . . 118.7 ?
    O12 Cl1 O11 . . 111.7(5) ?
    O12 Cl1 O13 . . 109.2(5) ?
    O11 Cl1 O13 . . 111.7(5) ?
    O12 Cl1 O14 . . 109.4(5) ?
    O11 Cl1 O14 . . 106.2(5) ?
    O13 Cl1 O14 . . 108.5(6) ?
    O22 Cl2 O21 . . 111.9(6) ?
    O22 Cl2 O23 . . 109.1(6) ?
    O21 Cl2 O23 . . 111.3(6) ?
    O22 Cl2 O24 . . 109.6(6) ?
    O21 Cl2 O24 . . 106.6(6) ?
    O23 Cl2 O24 . . 108.2(7) ?
    O32 Cl3 O31 . . 111.8(6) ?
    O32 Cl3 O33 . . 108.9(6) ?
    O31 Cl3 O33 . . 111.8(7) ?
    O32 Cl3 O34 . . 109.5(6) ?
    O31 Cl3 O34 . . 106.7(6) ?
    O33 Cl3 O34 . . 107.9(7) ?
    O42 Cl4 O41 . . 111.8(7) ?
    O42 Cl4 O43 . . 109.2(7) ?
    O41 Cl4 O43 . . 111.8(8) ?
    O42 Cl4 O44 . . 109.4(7) ?
    O41 Cl4 O44 . . 106.4(7) ?
    O43 Cl4 O44 . . 108.1(8) ?
loop_
    _geom_torsion_atom_site_label_1
    _geom_torsion_atom_site_label_2
    _geom_torsion_atom_site_label_3
    _geom_torsion_atom_site_label_4
    _geom_torsion_site_symmetry_1
    _geom_torsion_site_symmetry_2
    _geom_torsion_site_symmetry_3
    _geom_torsion_site_symmetry_4
    _geom_torsion
    _geom_torsion_publ_flag
    C16 N11 C12 C13 . . . . -0.9(5) ?
    Fe1 N11 C12 C13 . . . . 178.8(3) ?
    C16 N11 C12 N1 . . . . 179.7(3) ?
    Fe1 N11 C12 N1 . . . . -0.7(4) ?
    C22 N1 C12 N11 . . . . -61.6(3) ?
    C32 N1 C12 N11 . . . . 63.6(3) ?
    C22 N1 C12 C13 . . . . 118.9(3) ?
    C32 N1 C12 C13 . . . . -115.9(3) ?
    N11 C12 C13 C14 . . . . 1.7(6) ?
    N1 C12 C13 C14 . . . . -178.9(3) ?
    C12 C13 C14 C15 . . . . -1.2(6) ?
    C13 C14 C15 C16 . . . . -0.1(6) ?
    C12 N11 C16 C15 . . . . -0.5(5) ?
    Fe1 N11 C16 C15 . . . . 180.0(3) ?
    C14 C15 C16 N11 . . . . 0.9(6) ?
    C26 N21 C22 C23 . . . . -0.1(5) ?
    Fe1 N21 C22 C23 . . . . -179.1(3) ?
    C26 N21 C22 N1 . . . . 178.9(3) ?
    Fe1 N21 C22 N1 . . . . -0.1(4) ?
    C12 N1 C22 N21 . . . . 62.3(3) ?
    C32 N1 C22 N21 . . . . -63.0(4) ?
    C12 N1 C22 C23 . . . . -118.6(3) ?
    C32 N1 C22 C23 . . . . 116.0(3) ?
    N21 C22 C23 C24 . . . . 0.5(5) ?
    N1 C22 C23 C24 . . . . -178.5(3) ?
    C22 C23 C24 C25 . . . . -0.1(5) ?
    C23 C24 C25 C26 . . . . -0.7(6) ?
    C22 N21 C26 C25 . . . . -0.7(5) ?
    Fe1 N21 C26 C25 . . . . 178.2(3) ?
    C24 C25 C26 N21 . . . . 1.1(5) ?
    C36 N31 C32 C33 . . . . 0.3(5) ?
    Fe1 N31 C32 C33 . . . . 179.5(3) ?
    C36 N31 C32 N1 . . . . -178.9(3) ?
    Fe1 N31 C32 N1 . . . . 0.2(4) ?
    C22 N1 C32 N31 . . . . 62.5(4) ?
    C12 N1 C32 N31 . . . . -63.2(3) ?
    C22 N1 C32 C33 . . . . -116.7(3) ?
    C12 N1 C32 C33 . . . . 117.5(3) ?
    N31 C32 C33 C34 . . . . -0.9(6) ?
    N1 C32 C33 C34 . . . . 178.3(3) ?
    C32 C33 C34 C35 . . . . 1.0(6) ?
    C33 C34 C35 C36 . . . . -0.6(6) ?
    C32 N31 C36 C35 . . . . 0.1(5) ?
    Fe1 N31 C36 C35 . . . . -179.0(3) ?
    C34 C35 C36 N31 . . . . 0.1(6) ?
loop_
    _geom_hbond_atom_site_label_D
    _geom_hbond_atom_site_label_H
    _geom_hbond_atom_site_label_A
    _geom_hbond_site_symmetry_A
    _geom_hbond_distance_DH
    _geom_hbond_distance_HA
    _geom_hbond_distance_DA
    _geom_hbond_angle_DHA
    _geom_hbond_publ_flag
    C14 H14 O21 3_566 0.93 2.38 3.11(2) 136 y
    C14 H14 O34 3_566 0.93 2.54 3.470(17) 173 y
    C15 H15 O22 2_555 0.93 2.44 3.24(3) 143 y
    C15 H15 O32 2_555 0.93 2.31 3.14(3) 147 y
    C23 H23 O12 1_556 0.93 2.58 3.412(10) 150 y
    C23 H23 O22 1_556 0.93 2.52 3.357(14) 150 y
    C23 H23 O32 1_556 0.93 2.53 3.347(12) 147 y
    C24 H24 O13 4_566 0.93 2.60 3.496(12) 163 y
    C24 H24 O33 4_566 0.93 2.53 3.334(17) 145 y
    C24 H24 O42 4_566 0.93 2.21 3.10(4) 161 y
    C26 H26 O13 . 0.93 2.51 3.375(12) 155 y
    C26 H26 O33 . 0.93 2.56 3.289(17) 135 y
    C33 H33 O42 1_556 0.93 2.30 3.21(4) 164 y
_shelx_hkl_file
;
   2   0   0 9999.00   51.97
  -2   0   0 9874.91   51.56
   4   0   0   15.22    8.45
  -4   0   0   18.73    7.89
   6   0   0  195.36    9.34
  -6   0   0  178.02    6.94
   8   0   0   43.11    8.43
  10   0   0   14.00    9.60
  10   0   0    3.91    9.56
  10   0   0   10.45    9.00
   1  -1   0 3490.18   42.28
  -1   1   0 3550.51   42.66
  -1  -1   0 3525.88   46.35
   1   1   0 3522.78   46.42
   2  -1   0  204.33   13.69
   2   1   0  213.11   13.78
  -2  -1   0  209.93   11.45
  -2   1   0  212.80   10.85
  -3  -1   0   87.68    9.62
   3  -1   0   80.16    8.28
  -3   1   0   88.72    7.99
   3   1   0   90.87    9.92
   4   1   0    8.56    5.99
  -4  -1   0   19.38    8.22
   4  -1   0   12.62    8.36
  -4   1   0   16.64    8.01
  -5  -1   0   24.63    5.91
   5  -1   0   25.24    6.39
  -5   1   0   19.12    8.25
   5   1   0   22.98    8.85
  -6  -1   0   12.75    5.62
  -6   1   0   13.48    8.03
   6  -1   0   15.94    8.34
   6   1   0   11.94    8.41
  -7   1   0  258.88    7.45
   7  -1   0  277.53   10.08
   7   1   0  265.72    9.69
   8  -1   0    5.91    5.89
   8   1   0   -5.51    6.27
   8   1   0   -2.03    6.08
   9   1   0   -6.51    6.19
   9   1   0    3.06    6.05
   9  -1   0    5.50    5.80
   9  -1   0    0.89    6.61
  10   1   0   -1.48    6.82
  10   1   0   -1.68    6.68
  10  -1   0    0.12    9.30
  10  -1   0    7.73    6.47
  10   1   0   -0.36    6.89
  10  -1   0    7.04    6.64
   0   2   0 2676.31   61.53
   0  -2   0 2173.84   50.88
   0   2   0 2285.94   51.97
   1  -2   0 1321.20   24.38
   1   2   0 1353.93   32.74
  -1   2   0 1329.98   24.52
   2  -2   0 1206.42   20.39
  -2   2   0 1177.94   19.95
   2   2   0 1206.97   22.34
  -3  -2   0  290.41    9.64
   3   2   0  293.22   11.66
   3  -2   0  300.02   12.26
  -3   2   0  303.90    9.84
   4   2   0   35.67    8.78
  -4  -2   0   31.30    8.10
   4  -2   0   30.73    6.07
  -4   2   0   30.51    8.21
  -5   2   0   11.67    5.87
   5  -2   0    7.60    5.99
   5   2   0   11.20    8.24
   6   2   0  149.71    7.27
   6  -2   0  164.63    9.34
  -6   2   0  162.30    8.63
   7   2   0    9.88    5.80
  -7   2   0   17.17    8.26
   7  -2   0   13.28    6.66
  -8   2   0   42.88    6.10
   8  -2   0   36.84    6.10
   8   2   0   54.46    9.75
   8   2   0   48.23    8.69
   9   2   0    2.25    6.24
   9   2   0    3.92    9.24
   9  -2   0   -5.34    8.63
   9  -2   0    5.19    8.88
  10  -2   0   -2.93    6.26
  10  -2   0    8.62    9.42
  10   2   0    6.71    6.70
  10   2   0   -1.95    6.76
  10   2   0    3.88    6.75
  10  -2   0    3.52    9.55
  -1  -3   0 2216.41   40.83
   1  -3   0 2208.02   29.31
  -1   3   0 2252.58   30.28
   1   3   0 2195.28   40.65
   1  -3   0 2181.22   30.38
   2   3   0  504.16   14.86
  -2   3   0  500.95   13.23
   2  -3   0  511.84   15.93
   2   3   0  507.30   14.93
   3   3   0   56.36    6.72
  -3   3   0   53.61    7.16
   3  -3   0   51.23   10.17
   3   3   0   63.61    9.07
   4  -3   0  327.18    8.83
   4   3   0  335.05   11.01
  -4   3   0  321.10   10.25
   5  -3   0  336.60   10.75
   5   3   0  340.80   10.09
  -5   3   0  325.26    8.38
   6   3   0   21.57    6.00
  -6   3   0   20.70    7.84
   6   3   0   17.20    5.76
   6  -3   0   16.60    6.00
   7   3   0   38.06    8.34
  -7   3   0   26.09    5.74
   7  -3   0   21.49    6.52
   7   3   0   18.97    8.63
   8  -3   0    1.34    5.82
   8   3   0    9.28    5.82
   8   3   0    9.99    6.70
   8  -3   0   10.72    8.47
  -8   3   0   10.57    5.73
   9  -3   0   22.23    8.85
   9   3   0   28.78    8.39
   9  -3   0   21.45    9.00
   9   3   0   14.81    6.65
  10   3   0   -0.62    9.48
  10   3   0    3.30    6.63
  10  -3   0    4.18    6.95
  10  -3   0    4.87    6.70
  10  -3   0   -0.08    6.75
  10   3   0    3.10    9.96
   0  -4   0 2161.39   37.96
   0   4   0 2580.16   43.32
   0   4   0 2382.15   39.01
   1  -4   0 5819.43   43.72
   1  -4   0 5977.70   45.18
  -1  -4   0 5964.22   64.30
   1   4   0 5813.80   63.14
  -1   4   0 5989.43   43.27
   2   4   0 2943.12   32.85
   2  -4   0 2898.44   26.56
   2   4   0 3078.52   33.40
  -2   4   0 2947.05   25.26
   3   4   0  136.63    9.91
  -3   4   0  127.44    7.64
   3   4   0  129.82    9.83
   3  -4   0  126.68    8.01
   4   4   0   47.48    8.48
   4   4   0   40.88    5.98
   4  -4   0   34.38    8.95
  -4   4   0   36.53    5.97
   5   4   0   36.47    5.71
  -5   4   0   28.56    5.97
   5  -4   0   38.87    6.55
   5   4   0   34.92    8.22
   6  -4   0  104.52    6.88
   6   4   0  115.90    8.47
  -6   4   0  106.12    8.49
   6   4   0  122.27    9.09
  -7   4   0    4.13    6.11
   7  -4   0    2.62    5.95
   7   4   0    3.55    7.83
   7   4   0    3.10    5.92
   8   4   0   26.93    8.78
  -8   4   0   19.10    5.99
   8  -4   0   33.31    8.48
   8  -4   0   27.76    8.30
   8   4   0   27.32    8.57
   9  -4   0   -1.02    6.13
   9   4   0    4.98    6.36
   9   4   0    7.11    5.96
   9  -4   0    1.27    6.38
  10   4   0    0.50   10.08
  10  -4   0    6.11    6.96
  10   4   0   -1.54    9.30
  10  -4   0   11.74    6.56
  10   4   0    2.49    6.91
  -1  -5   0    3.27   10.65
  -1   5   0    3.73   11.07
   1   5   0    1.97   12.96
   1  -5   0    4.79    8.92
   1  -5   0   -3.80   10.00
   2  -5   0  119.44   11.08
   2   5   0  117.35   11.03
  -2   5   0  115.02    8.27
   2  -5   0  109.85    7.81
   3   5   0 1058.29   17.87
  -3   5   0 1003.71   13.61
   3   5   0 1045.37   16.80
   3  -5   0  988.78   13.65
   4   5   0   78.73    7.17
   4   5   0   70.39    8.95
  -4   5   0   84.68    8.65
   4  -5   0   87.58    9.14
   5  -5   0   29.48    9.00
   5   5   0   19.90    6.13
   5   5   0   24.80    6.03
  -5   5   0   22.21    6.10
   6   5   0   30.15    6.22
   6  -5   0   24.55    6.07
  -6   5   0   29.89    5.61
   6   5   0   24.16    6.32
   7  -5   0   70.83    6.53
   7  -5   0   71.55    7.01
   7   5   0   80.05    8.61
   7   5   0   79.35    9.13
  -7   5   0   79.51    6.42
   8  -5   0   20.88    8.92
   8  -5   0   20.58    8.55
   8   5   0   11.35    8.99
   8   5   0   14.80    8.40
  -8   5   0   20.62    8.40
   9   5   0    7.98    6.65
   9  -5   0   10.02    6.68
   9   5   0    7.73    6.76
   9  -5   0   12.22    6.23
  -9   5   0   -1.10    6.15
  10  -5   0   -2.13    9.74
  10  -5   0    2.29    9.89
  10   5   0    4.37    9.83
  10   5   0    2.26    9.86
  10   5   0    5.84    9.69
   0   6   0  145.51   13.28
   0  -6   0  139.28   14.49
   0   6   0  151.45   12.58
   1   6   0  181.22   15.89
  -1  -6   0  217.15   14.55
   1  -6   0  178.56   12.60
  -1   6   0  208.18   10.11
   1  -6   0  218.81    9.78
   2   6   0  118.23   11.22
  -2   6   0  102.60    7.43
   2  -6   0  117.01   10.44
   2  -6   0  118.71    7.50
  -2  -6   0  106.15   10.55
  -3   6   0   11.61    8.39
   3  -6   0   16.65    9.37
   3   6   0   16.63    8.78
   3   6   0   20.00    6.12
   3  -6   0   14.30    5.81
   4  -6   0 1401.17   14.20
  -4   6   0 1353.06   13.88
   4   6   0 1456.30   18.60
   4   6   0 1405.89   17.36
   4  -6   0 1430.18   14.60
   5  -6   0   48.74    6.71
   5  -6   0   40.75    5.74
  -5   6   0   58.36    8.41
   5   6   0   50.84    8.67
   5   6   0   52.94    8.29
   6  -6   0    9.61    8.89
  -6   6   0   10.03    5.18
   6   6   0    3.88    5.44
   6   6   0   11.40    8.07
   6  -6   0   10.27    7.64
   7  -6   0   21.20    8.44
   7   6   0   28.67    8.25
   7  -6   0   17.63    8.53
  -7   6   0   18.93    6.20
   7   6   0   16.28    5.60
   8   6   0    7.67    6.20
   8  -6   0   12.21    8.79
  -8   6   0   -1.06    6.25
   8   6   0    4.85    8.71
   8  -6   0   17.62    9.41
   9   6   0    2.84    6.43
   9  -6   0    9.43    6.29
   9   6   0    5.51    6.16
   9  -6   0    2.41    6.26
  -9   6   0    8.13    8.92
  -1   7   0  218.34   11.15
   1  -7   0  218.60   11.37
   1   7   0  193.21   17.36
   1  -7   0  188.19   12.10
  -1  -7   0  215.93   13.82
   2  -7   0  319.27    9.93
   2  -7   0  336.27    9.60
  -2   7   0  323.55    9.50
   2   7   0  323.14   16.44
  -2  -7   0  349.03   14.36
   3   7   0   51.38    8.93
   3   7   0   49.61    9.30
   3  -7   0   59.49    9.73
  -3   7   0   56.04    6.38
   3  -7   0   53.38    8.30
   4  -7   0  172.65    7.59
  -4   7   0  180.34    9.68
   4   7   0  174.67   10.28
   4   7   0  174.10   10.12
   4  -7   0  160.14    7.86
   5   7   0  193.19    9.82
   5  -7   0  213.38    9.17
   5   7   0  199.80    9.77
  -5   7   0  189.74    7.09
   5  -7   0  208.94    9.60
   6  -7   0   21.69    6.54
  -6   7   0   16.67    5.78
   6   7   0   24.24    7.80
   6  -7   0   16.02    5.78
   6   7   0   26.11    5.78
   7  -7   0   22.05    8.45
  -7   7   0   32.11    8.20
   7   7   0   24.07    8.40
   7   7   0   20.59    7.90
   7  -7   0   34.00    8.98
   8  -7   0    2.78    9.09
   8   7   0   -2.98    8.77
   8  -7   0   -4.37    8.57
   8   7   0   -2.62    8.78
  -8   7   0    5.93    8.61
   9   7   0    0.34    6.28
   9  -7   0    3.60    6.47
   9  -7   0    3.55    6.93
   9   7   0    6.18    6.47
  -9   7   0    4.90    6.54
   0   8   0   37.81    9.22
   0   8   0   39.19   10.23
   0  -8   0   36.59   11.35
  -1   8   0  130.59   10.24
   1   8   0  100.77   14.94
   1  -8   0  106.44    8.79
  -1  -8   0  116.94   11.83
   1  -8   0  128.20   10.42
  -2  -8   0  162.13   12.77
   2   8   0  132.75   14.40
  -2   8   0  142.45    7.98
   2  -8   0  152.38    9.94
   2  -8   0  147.99   11.21
   3   8   0  101.15   10.36
   3   8   0  100.95    9.83
   3  -8   0   89.85    6.68
   3  -8   0  111.53    8.44
  -3   8   0   90.24    6.17
   4   8   0  268.63   10.99
  -4   8   0  257.37    8.00
   4   8   0  272.06   11.34
   4  -8   0  275.17    7.72
   4  -8   0  258.79    8.52
   5   8   0  200.55   10.01
   5  -8   0  190.10    7.36
   5  -8   0  192.79   10.37
  -5   8   0  185.21    7.00
   5   8   0  197.03    9.96
  -6   8   0   74.81    8.41
   6  -8   0   84.41    6.15
   6   8   0   87.28    8.81
   6   8   0   77.64    8.74
   6  -8   0   78.22    9.67
   7  -8   0   27.85    6.31
   7  -8   0   26.93    5.69
   7   8   0   21.49    8.47
  -7   8   0   31.79    5.97
   7   8   0   16.52    8.91
   8   8   0    8.12    8.84
   8  -8   0   12.35    6.45
   8   8   0   -3.93    8.24
  -8   8   0    2.13    8.82
   8  -8   0    4.28    8.73
  -9   8   0   -3.35    6.53
   9   8   0    0.87    6.73
   9  -8   0    7.94    7.02
   9   8   0   -1.75    8.64
   9  -8   0   -3.18    6.78
  -1  -9   0   28.72    9.69
   1   9   0   29.01   11.39
   1  -9   0   31.93   10.75
  -1   9   0   28.77    9.05
   1  -9   0   30.73    9.17
   1   9   0   25.97   13.09
  -2  -9   0    5.33    8.64
  -2   9   0   -1.14    5.91
   2  -9   0    4.24    7.01
   2   9   0    5.05   10.87
   2  -9   0    4.59    8.36
  -3   9   0   52.35    5.58
   3  -9   0   40.87    6.25
   3   9   0   50.62    8.86
   3  -9   0   51.71    5.87
   3   9   0   51.71   10.04
   4   9   0    6.95    8.51
  -4   9   0    4.44    5.70
   4  -9   0    0.50    5.53
   4   9   0   -0.54    7.66
   4  -9   0    4.62    6.59
   5   9   0  469.29   13.05
  -5   9   0  418.72    8.54
   5  -9   0  469.94    9.30
   5   9   0  436.70   12.63
   5  -9   0  431.50    9.32
  -6   9   0   15.92    7.99
   6   9   0   19.26    8.56
   6  -9   0   26.96    8.04
   6  -9   0   24.08    6.23
   6   9   0   19.53    9.20
   7  -9   0   23.01    5.84
   7  -9   0   13.31    6.41
   7   9   0   10.39    8.71
  -7   9   0    8.13    5.87
   7   9   0   11.75    6.05
   8   9   0    7.29    9.24
   8  -9   0    2.54    6.82
   8  -9   0    5.84    6.24
   8   9   0   12.07    8.72
  -8   9   0    2.98    6.04
   9  -9   0    6.71    7.20
   9  -9   0   28.13    6.91
   9   9   0   10.39   10.29
  -9   9   0   18.81    9.46
   9   9   0   16.75    6.98
   0  10   0    2.21    9.05
   0 -10   0    2.12   10.49
   1  10   0  136.60   13.55
  -1 -10   0  132.83   11.60
  -1  10   0  130.52   10.02
   1  10   0  124.95   12.32
   1 -10   0  122.03   11.37
  -2  10   0  423.31   11.70
   2 -10   0  383.53   12.46
   2  10   0  370.95   18.16
  -2 -10   0  446.17   16.07
   2 -10   0  427.84   12.05
  -3  10   0   50.54    5.95
   3 -10   0   39.07    7.27
   3  10   0   40.90    8.67
   3 -10   0   41.54    8.29
   3  10   0   40.92   10.05
   4  10   0   -0.27    9.19
   4 -10   0    5.46    5.80
   4 -10   0   10.28    6.94
   4  10   0   -0.74    8.59
  -4  10   0    4.71    5.82
   5 -10   0    8.49    9.00
   5  10   0   23.65    8.69
  -5  10   0   11.05    5.65
   5 -10   0   21.75    8.07
   5  10   0   13.50    8.85
   6 -10   0  177.41    9.78
   6 -10   0  195.91    9.33
  -6  10   0  174.97    8.79
   6  10   0  171.95   10.05
   6  10   0  197.30   10.43
   7  10   0   13.18    8.53
   7 -10   0   14.63    9.44
   7 -10   0   13.36    8.38
  -7  10   0    3.51    6.00
   7  10   0   13.16    8.65
   8 -10   0    2.61    6.29
  -8  10   0    4.50    5.91
   8  10   0    7.79    9.31
   8 -10   0    6.20    6.49
   8  10   0   -3.80    8.89
   9  10   0    0.05    6.76
   9 -10   0    4.30    6.37
   9  10   0    3.53    9.73
  -9  10   0   10.91    9.61
   9 -10   0    4.62    7.01
   9  10   0    3.48    6.45
  -1 -11   0   36.36    9.65
   1  11   0   37.74   10.07
   1  11   0   38.41   10.49
   1 -11   0   34.00   10.79
  -1  11   0   37.81    8.78
  -2 -11   0   21.46   10.06
   2  11   0   19.68   12.89
   2 -11   0   18.92    7.00
  -2  11   0   18.28    8.40
   2 -11   0   13.20    8.59
   3 -11   0  156.40    7.18
   3 -11   0  155.02   10.33
  -3  11   0  168.94    9.21
   3  11   0  176.31   12.81
   3  11   0  156.18   12.54
   4  11   0    0.97   11.72
  -4  11   0    6.69    8.02
   4 -11   0    4.45    6.72
   4  11   0    2.78   10.72
   4 -11   0   -1.77    5.73
   5  11   0   41.20    9.36
   5 -11   0   48.52    8.28
   5 -11   0   27.93    9.20
   5  11   0   47.08    9.76
  -5  11   0   38.09    6.30
  -6  11   0   49.80    8.17
   6  11   0   37.52    8.62
   6 -11   0   47.28    6.50
   6  11   0   37.33    9.06
   6 -11   0   39.83    6.86
   7 -11   0   18.37    6.06
   7  11   0   14.61    9.22
   7  11   0   22.50    8.97
   7 -11   0   27.23    6.70
  -7  11   0   20.40    6.24
   8 -11   0   17.13    9.30
   8 -11   0    8.28    8.80
  -8  11   0    5.27    6.33
   8  11   0    1.42    6.65
   8  11   0   -0.42    7.06
   0  12   0   85.16    9.54
   0 -12   0   65.86   10.76
   1  12   0    8.29   11.23
  -1  12   0    4.87    8.25
  -1 -12   0    7.76    8.83
   1  12   0    8.11    9.87
   1 -12   0    7.78   10.44
  -2  12   0   67.85    6.61
  -2 -12   0   85.90   11.65
   2  12   0   67.03   13.46
   2 -12   0   69.23    6.84
   2 -12   0   62.57   10.51
  -3  12   0   31.70    5.81
   3 -12   0   25.14    8.24
   3  12   0   29.21    8.49
   3 -12   0   15.76    9.64
   3  12   0   23.28   13.05
   4  12   0  129.00   13.63
  -4  12   0  131.71    8.89
   4 -12   0  138.23    7.59
   4 -12   0  126.25    7.07
   4  12   0  132.02   10.62
  -5  12   0   10.14    5.79
   5  12   0    5.06    8.47
   5  12   0    7.62    8.46
   5 -12   0    7.60    8.15
   5 -12   0    5.06    5.97
  -6  12   0   12.18    8.00
   6  12   0    7.97    9.18
   6 -12   0   -3.73    9.45
   6 -12   0    7.90    8.40
   6  12   0   -1.98    8.77
   7  12   0    6.54    9.33
  -7  12   0   10.51    5.98
   7  12   0   10.66    8.98
   7 -12   0   15.18    9.24
   7 -12   0   18.58    8.95
  -8  12   0   18.17    6.79
   8  12   0   18.79    9.69
   8 -12   0   13.54    9.08
   8  12   0   16.11    9.89
   8 -12   0    6.90    9.69
  -1  13   0   48.22    8.77
   1  13   0   49.45   10.25
  -1 -13   0   46.91    9.69
   1 -13   0   34.81   10.60
   2  13   0    0.69   11.32
  -2 -13   0    0.21   10.08
   2 -13   0   12.10    9.63
  -2  13   0    1.66    5.58
   2  13   0    0.44   11.78
  -3  13   0  126.05    9.04
   3  13   0  139.96   12.90
   3  13   0  110.59   14.48
   3 -13   0  100.76   10.37
   3 -13   0  120.86    7.23
   4 -13   0    0.33    6.62
   4 -13   0    0.41    8.19
   4  13   0    7.86    9.59
   4  13   0    3.80    9.97
  -4  13   0    9.33    5.82
   5  13   0   31.09    9.14
   5 -13   0   40.82    8.88
   5 -13   0   32.85    6.92
   5  13   0   24.92   11.87
  -5  13   0   28.83    8.78
   6  13   0    5.51    9.13
   6 -13   0   10.80    8.78
   6  13   0    3.67    9.28
  -6  13   0    3.49    5.99
   6 -13   0   10.76    7.09
   7  13   0   13.19    9.44
   7  13   0    8.20    9.18
  -7  13   0   14.58    6.45
   7 -13   0    9.68    6.85
   7 -13   0   13.06    6.30
   8 -13   0   11.77    7.24
   8 -13   0    4.17    6.60
  -8  13   0   13.33    9.92
   8  13   0    6.05    7.09
   8  13   0    0.48   10.27
   8  13   0    4.10    7.44
   0 -14   0   89.54   13.30
   0  14   0   90.18   10.11
  -1  14   0   69.86    7.24
   1 -14   0   61.32   11.33
   1  14   0   74.62   12.31
  -1 -14   0   73.08   12.23
   2  14   0  108.59   13.26
   2 -14   0   99.93    8.24
   2  14   0  114.28   17.37
  -2 -14   0  121.25   13.32
  -2  14   0   95.51    6.44
   3  14   0   20.16   11.94
   3  14   0   17.25   13.84
  -3  14   0   15.03    8.19
   3 -14   0   16.39    6.97
   3 -14   0   19.15    8.38
   4 -14   0   19.08    6.83
  -4  14   0   33.02    8.01
   4  14   0   22.98   12.25
   4  14   0   28.86   10.86
   4 -14   0   28.43    8.00
   5  14   0    2.47    9.35
   5 -14   0   -0.34    8.11
  -5  14   0   -1.18    5.99
   5 -14   0    6.74    6.18
   5  14   0    1.84   12.28
   6  14   0    5.03   11.59
   6 -14   0    4.25    6.18
   6  14   0    4.28    9.22
  -6  14   0   13.83    8.78
   6 -14   0   12.28    6.87
   7 -14   0    8.86    9.50
   7 -14   0    9.41    9.46
  -7  14   0    5.21    8.87
   7  14   0    0.76    9.59
   7  14   0    1.18    9.35
  -8  14   0    1.04    9.71
   8  14   0   10.46   10.28
  -1  15   0   77.67    9.50
  -1 -15   0   75.17   11.98
   1 -15   0   71.04   10.93
   1  15   0   76.82   11.97
  -2  15   0   10.84    5.60
   2 -15   0    5.73    9.44
   2  15   0   -0.39   10.42
  -2 -15   0    0.94    9.90
   3  15   0   28.73   12.63
   3  15   0   24.86   13.65
  -3  15   0   25.53    8.20
   3 -15   0   25.43    9.88
   4 -15   0   12.81    6.87
  -4  15   0   15.10    8.01
   4 -15   0   14.71    5.79
   4  15   0    7.92   12.72
   4  15   0    7.28   14.69
  -5  15   0   75.33    9.28
   5  15   0   73.76   12.23
   5 -15   0   69.25    9.03
   5  15   0   60.34   12.92
   5 -15   0   76.71   10.07
   6 -15   0   15.36    9.83
  -6  15   0   15.52    8.88
   6 -15   0    7.96    6.84
   6  15   0    5.80   12.28
   6  15   0    7.97   11.60
   7 -15   0    3.57    9.99
   7  15   0    5.50    9.50
   7  15   0   -1.02   10.36
   7 -15   0    5.60    7.23
  -7  15   0   -1.16    6.51
   7  15   0    1.17   12.25
   0 -16   0    1.76    9.29
   0  16   0    4.30    8.13
  -1  16   0   15.16    8.35
  -1 -16   0   11.54   10.62
   1  16   0    5.97   10.24
   1 -16   0    5.57    9.87
   2  16   0  114.67   15.45
  -2  16   0  128.33    9.89
   2 -16   0  118.11    8.15
  -2 -16   0   -0.12    8.63
  -3  16   0    3.09    8.32
   3 -16   0   -1.73    9.43
   4 -16   0    6.50    8.84
  -4  16   0   10.09    8.31
   4  16   0    9.29   15.03
   4 -16   0    3.78    6.88
  -5  16   0    5.04    8.70
   5 -16   0   -2.32    9.11
   5  16   0    2.33   13.44
   5  16   0    0.79   11.24
   5  16   0    3.63   14.67
   5 -16   0   -2.10    9.42
  -6  16   0   11.91    9.31
   6  16   0   13.48   12.25
   6 -16   0   24.79   10.56
   6  16   0   14.99   11.70
   6  16   0   10.72   14.76
   6 -16   0    6.73    6.56
   7  16   0    4.12   10.94
   7  16   0    7.45   12.41
  -7  16   0   11.22    9.65
   7 -16   0    4.40   10.27
   7 -16   0    7.73    6.67
   7  16   0   10.73    9.67
   1  17   0   55.72   11.81
  -1 -17   0   59.37   12.15
  -1  17   0   54.98    7.02
   1 -17   0   51.96   10.40
   2  17   0    3.12   14.77
   2 -17   0    3.93   10.16
  -2  17   0    8.04    8.72
   3 -17   0   14.62    9.72
  -3  17   0   27.06    8.60
  -4  17   0    3.84    5.70
   4 -17   0    8.91    6.99
  -5  17   0   12.46    6.44
   5 -17   0    2.11    9.94
   5  17   0    4.73   16.09
   5 -17   0    9.81    9.29
   6 -17   0   19.93    7.20
  -6  17   0   10.58    7.26
   6  17   0    7.77   17.19
   6  17   0    7.85   12.36
   6 -17   0   16.22    6.53
   6  17   0    8.99   16.54
   0 -18   0   79.34   12.52
   0  18   0   84.84   10.46
   1  18   0    8.74   10.76
  -1 -18   0    4.91   12.60
   1 -18   0   10.56   10.00
  -1  18   0    7.79    8.83
  -2  18   0    9.42    8.73
   2 -18   0   16.19    9.80
  -3  18   0   -1.66    8.38
   3 -18   0    3.38    6.44
   4 -18   0   30.04    7.53
  -4  18   0   18.30    6.32
  -5  18   0    1.95    6.97
   5 -18   0    0.39    9.80
  -1 -19   0   21.02   15.30
   1 -19   0   18.85   10.01
  -1  19   0   16.56   11.45
   1  19   0   18.00   12.90
  -2  19   0   -2.05    9.73
   2 -19   0   -1.03    9.93
  -3  19   0   29.19    7.08
   3 -19   0   21.63   10.85
  -4  19   0    4.84    9.16
   4 -19   0   -0.31   10.35
   5 -19   0    8.28   10.23
  -5  19   0   -0.14    6.60
   0 -20   0   25.48   12.44
   0  20   0   24.55   12.22
   1 -20   0   -4.80   12.03
  -1  20   0   -2.08    8.92
   2 -20   0    8.80   10.24
  -2  20   0   -1.02    9.73
   3 -20   0    2.75   10.44
  -3  20   0    3.77    9.42
  -4  20   0    8.63    9.80
   4 -20   0   -0.94   10.31
   1 -21   0   18.98   12.51
  -1  21   0   19.49   10.04
   2 -21   0    4.16   10.37
  -2  21   0    0.74   10.07
  -3  21   0    1.92   10.27
   9   0  -1   33.57    8.81
   9   0  -1   25.37    6.40
   9   0  -1   32.40    6.49
   7   0  -1   22.44    5.86
   7   0  -1    9.91    7.86
   7   0  -1   15.88    5.66
   5   0  -1  412.75   10.81
   3   0  -1   41.74    7.59
  -1   0   1 3177.06   39.42
  -1   0   1 3311.49   40.40
   1   0  -1 3216.36   40.87
   1   0  -1 3360.17   39.19
   1   0   1 2312.66   33.59
  -1   0  -1 2397.83   32.57
  -3   0  -1 1021.11   16.05
   3   0   1  995.55   14.77
   5   0   1  203.24    8.12
  -5   0  -1  195.47    7.66
  -7   0  -1  101.45    8.49
   7   0   1  114.56    6.72
   9   0   1    0.72    6.60
  10  -1  -1   10.39    9.41
  10   1  -1   23.47    9.79
  10   1  -1   15.64    7.10
  10   1  -1   14.24    9.14
  10  -1  -1   15.94    6.87
  10  -1  -1   19.69    9.67
   9  -1  -1   14.68    8.45
   9   1  -1   -1.23    8.28
   9   1  -1    5.69    5.94
   9   1  -1    5.14    6.03
   9  -1  -1    5.47    8.93
   9  -1  -1    4.54    8.47
   8  -1  -1    4.20    5.60
   8  -1  -1    2.11    5.65
   8   1  -1    5.41    5.86
   8   1  -1    3.74    7.77
   8  -1  -1   -1.07    5.45
   8   1  -1    9.23    8.01
   7   1  -1   24.02    5.97
   7  -1  -1   22.01    5.93
   7   1  -1   26.16    5.73
   7  -1  -1   22.97    8.15
   6  -1  -1  482.13   10.97
   6   1  -1  466.81    9.29
   6   1  -1  490.07    9.23
   5   1  -1   57.55    6.50
  -5   1   1   53.28    6.41
   5   1  -1   58.85    8.61
   5  -1  -1   72.13    6.43
   4   1  -1  179.38    7.59
  -4   1   1  171.04    9.35
   4   1  -1  179.64    9.56
   4  -1  -1  164.39    7.39
   3   1  -1   20.61    6.80
   3  -1  -1   25.26    7.05
   3  -1  -1   24.06    9.99
  -3   1   1   23.83    7.18
   3   1  -1   28.59    6.92
   2   1  -1   36.42   11.78
   2  -1  -1   39.81   11.55
   2   1  -1   37.90   12.46
   2  -1  -1   40.56    8.59
  -1  -1   1  171.71   13.21
   1  -1  -1  175.00   16.57
  -1   1   1  172.51   16.47
  -1  -1   1  177.37   17.10
   1   1  -1  179.06   17.28
   1   1  -1  180.18   13.26
   1  -1  -1  178.92   13.39
   0  -1  -1 1437.05   37.12
   0  -1   1 1301.60   31.22
   0   1   1 1529.98   40.10
   0   1  -1 1199.21   28.24
  -1   1  -1  774.60   21.77
  -1  -1  -1  784.10   24.11
   1   1   1  766.87   24.19
   1  -1   1  744.75   19.21
   2   1   1 1012.40   18.72
   2  -1   1  987.14   20.03
  -2   1  -1  984.77   19.37
  -2  -1  -1 1009.47   20.17
  -3   1  -1  121.75   10.49
  -3  -1  -1  129.54    7.75
   3  -1   1  136.94   11.07
   3   1   1  128.97   10.48
  -4  -1  -1  102.11    8.85
   4   1   1  101.55    9.36
   4  -1   1   98.38    7.14
  -4   1  -1  110.24    6.91
   5   1   1   97.08    7.21
   5  -1   1   96.11    7.09
  -5  -1  -1   83.66    8.20
  -5   1  -1  102.05    8.96
  -6  -1  -1  228.74    9.45
  -6   1  -1  230.52    9.66
   6  -1   1  226.68    8.52
   6   1   1  222.07    8.31
   7   1   1   39.56    9.03
  -7  -1  -1   44.10    6.14
  -7   1  -1   46.25    5.99
   7  -1   1   42.95    6.41
  -8   1  -1   13.60    5.80
  -8  -1  -1    8.68    6.41
   8   1   1    9.04    6.79
   8  -1   1   13.09    6.46
   9   1   1   -3.21    6.69
   9  -1   1   19.04    9.43
  10   1   1    9.27    9.46
  10   1   1    8.75    9.80
  10  -1   1   19.10    9.44
  10  -2  -1    8.44    9.61
  10  -2  -1   12.09    9.33
  10   2  -1   -6.52    9.07
  10  -2  -1   -2.66    9.54
  10   2  -1   10.54    9.16
  10   2  -1    2.38    6.45
   9  -2  -1   -0.19    6.38
   9   2  -1    4.29    6.25
   9   2  -1   16.22    9.02
   9   2  -1    6.17    5.76
   9  -2  -1    6.79    6.16
   9  -2  -1    8.52    8.53
   8   2  -1    1.19    5.61
   8  -2  -1    2.50    5.84
   8  -2  -1    4.26    8.09
   8  -2  -1    6.98    5.61
   8   2  -1    7.20    8.63
   8   2  -1    8.61    5.50
   7   2  -1  122.15    8.45
   7  -2  -1  139.54    6.93
   7   2  -1  127.12    6.76
   7  -2  -1  130.29    8.87
   6  -2  -1   22.05    8.96
   6   2  -1   14.66    5.96
  -6   2   1   20.81    6.07
   6   2  -1   20.90    5.70
   6  -2  -1   25.46    8.19
   5  -2  -1  197.44    9.50
   5  -2  -1  184.30    7.21
   5   2  -1  199.50    9.59
   5   2  -1  197.77    9.14
  -5   2   1  177.05    9.22
   4  -2  -1  195.56    7.70
   4  -2  -1  185.36    7.55
  -4   2   1  207.00    9.54
   4   2  -1  190.09    9.76
   4   2  -1  185.18    9.60
   3   2  -1   13.84    8.70
   3  -2  -1    4.49    9.60
   3   2  -1   10.37    8.62
   3  -2  -1    5.34    6.70
  -3   2   1    1.76    6.74
  -2   2   1  793.41   17.94
   2  -2  -1  778.51   15.77
  -2  -2   1  801.64   18.37
   2   2  -1  759.36   18.06
   2  -2  -1  820.33   15.77
  -1   2   1 1528.17   24.55
  -1  -2   1 1434.10   27.36
  -1  -2   1 1508.60   34.78
   1  -2  -1 1495.14   25.89
   1   2  -1 1481.68   26.21
   1   2  -1 1487.02   34.70
   1  -2  -1 1499.29   25.96
   0  -2   1   38.97   11.70
   0   2  -1   39.37   16.32
   0  -2  -1   42.89   15.39
   0   2   1   45.57   18.41
  -1  -2  -1 2492.04   42.06
   1  -2   1 2244.65   29.37
   1   2   1 2381.03   40.92
  -1   2  -1 2345.99   29.84
  -2  -2  -1  245.79   13.53
   2   2   1  236.48   11.88
  -2   2  -1  247.61   10.98
   2  -2   1  246.26   14.52
   3   2   1   73.23    9.89
   3  -2   1   84.99    7.90
  -3  -2  -1   79.99    7.12
  -3   2  -1   75.34    7.48
   4   2   1    7.59    8.29
  -4  -2  -1    2.38    5.46
   4  -2   1    9.60    6.15
  -4   2  -1    5.17    7.97
   5   2   1   69.45    8.20
  -5  -2  -1   70.18    8.32
   5  -2   1   71.87    6.81
  -5   2  -1   67.04    6.53
  -6  -2  -1    5.54    5.49
   6   2   1   12.12    8.56
  -6   2  -1   10.08    5.78
   6  -2   1   18.59    8.51
  -7   2  -1  109.82    6.58
  -7  -2  -1  105.33    8.42
   7  -2   1  112.02    9.60
   7   2   1  102.40    6.95
   8   2   1    3.43    6.25
  -8   2  -1    3.60    5.87
   8  -2   1    1.28    5.77
   9  -2   1    5.72    6.69
  -9   2  -1   14.72    8.95
   9   2   1    2.12    9.40
   9   2   1    4.94    6.46
  10  -2   1    8.71    6.81
  10   2   1    3.54    9.44
  10   2   1   -2.19    9.08
  10  -2   1   11.28    6.91
  10   3  -1    4.11    6.88
  10  -3  -1    8.38    9.47
  10   3  -1    7.64    7.03
  10  -3  -1    9.58    6.60
  10  -3  -1   11.87    6.84
  10   3  -1   -3.73    6.40
   9  -3  -1   12.15    8.84
   9  -3  -1    3.71    5.99
   9   3  -1    6.56    6.23
   9   3  -1   -1.85    8.63
   9  -3  -1   13.02    8.66
   9   3  -1    6.50    8.55
   8  -3  -1   92.33    6.68
   8   3  -1  121.72    9.81
   8   3  -1  106.94    9.34
   8  -3  -1  104.15    6.77
   8   3  -1  115.48    9.03
   7  -3  -1    4.52    6.08
   7   3  -1    4.61    8.46
   7   3  -1    7.34    7.89
   7  -3  -1   13.18    5.94
   6  -3  -1   -2.12    5.99
   6   3  -1    3.54    5.39
   6   3  -1   10.33    8.26
   6  -3  -1   10.68    7.92
  -6   3   1    5.40    5.13
   5   3  -1   13.89    7.25
   5   3  -1   17.98    5.24
   5  -3  -1   15.53    5.82
  -5   3   1   21.02    7.91
   5  -3  -1   11.14    5.73
   4   3  -1  527.81   11.91
   4  -3  -1  503.04   11.30
  -4   3   1  501.95    9.77
   4  -3  -1  498.11   10.00
   4   3  -1  508.89   10.29
  -3   3   1   -2.66    6.22
   3   3  -1    6.02    8.50
   3  -3  -1    2.97    9.13
   3  -3  -1    2.38    6.41
   3   3  -1    0.45    8.43
  -2  -3   1   14.59    7.63
   2  -3  -1   14.01    7.98
   2   3  -1   11.23   11.02
   2  -3  -1   18.93    8.09
  -2   3   1   23.25   10.73
  -1   3   1   82.39   13.16
   1  -3  -1   76.01   13.46
   1   3  -1   81.14   10.50
   1   3  -1   80.66   16.62
  -1   3   1   82.07   13.22
   1  -3  -1   73.94    9.89
  -1  -3   1   88.10   10.81
   0   3  -1 2486.57   34.15
   0  -3  -1 2963.90   59.28
   0  -3  -1 2796.75   58.72
   0  -3   1 2448.33   33.84
  -1  -3  -1  183.05   17.02
   1   3   1  173.46   18.08
  -1   3  -1  170.91   11.88
   1  -3   1  154.00   12.04
  -2   3  -1  824.95   15.09
  -2  -3  -1  827.71   18.84
   2   3   1  815.46   19.60
   2  -3   1  796.84   17.83
  -3   3  -1    6.64    9.42
   3   3   1    6.87    6.53
   3  -3   1   -3.31    6.78
  -3  -3  -1    4.43    6.08
   4   3   1   33.22    8.59
  -4   3  -1   37.28    6.11
  -4  -3  -1   29.89    5.78
   4  -3   1   35.23    9.23
   5  -3   1   24.92    6.40
  -5   3  -1   26.47    5.90
   5   3   1   21.30    7.85
  -5  -3  -1   21.12    5.52
   6  -3   1    4.43    8.29
   6   3   1    0.08    5.98
  -6  -3  -1    6.21    5.57
  -6   3  -1    7.98    5.55
   7  -3   1   12.77    9.32
  -7   3  -1    5.10    5.65
   7   3   1    3.47    8.65
  -8   3  -1   80.83    6.58
   8  -3   1   84.88    8.84
   8   3   1   88.27    9.22
   9  -3   1    1.73    6.29
   9   3   1    2.35    8.79
  -9   3  -1   -2.04    8.73
   9   3   1   14.87    9.17
  10   3   1    5.14    6.89
  10  -3   1   11.98    9.88
  10   3   1    0.74    9.88
  10  -3   1   -4.92    9.61
  10   4  -1    2.83    6.38
  10  -4  -1   10.67    6.95
  10  -4  -1   -3.66    9.66
  10   4  -1   -7.32    9.63
  10   4  -1   -7.20    9.52
  10  -4  -1    3.65    6.61
   9   4  -1    8.66    6.39
   9  -4  -1    6.23    6.17
   9  -4  -1    3.05    6.35
   9   4  -1   10.85    6.51
   9  -4  -1    4.83    5.92
   9   4  -1    7.13    5.86
   8  -4  -1   14.60    5.84
   8   4  -1   13.04    5.74
   8   4  -1    8.06    5.71
   8   4  -1   19.65    6.60
   8  -4  -1   17.79    5.98
  -7   4   1  147.50    8.99
   7   4  -1  143.54    9.09
   7  -4  -1  145.42    7.10
   7   4  -1  135.26    7.03
   7  -4  -1  142.30    6.76
   6  -4  -1   17.55    8.24
   6   4  -1    7.56    8.04
  -6   4   1   20.97    5.56
   6  -4  -1    9.39    8.10
   6   4  -1   16.63    7.78
  -5   4   1    8.37    5.58
   5   4  -1   15.73    7.52
   5  -4  -1    7.19    8.03
   5  -4  -1   19.54    8.46
   5   4  -1   14.88    5.18
   4  -4  -1  198.59    7.79
   4   4  -1  197.14    9.68
   4   4  -1  203.46    9.77
   4  -4  -1  192.12    7.67
  -4   4   1  184.48    9.41
   3  -4  -1 1025.63   14.23
   3   4  -1 1031.53   15.32
  -3   4   1 1006.55   15.29
   3  -4  -1 1062.86   14.21
   2  -4  -1   83.98    8.30
  -2  -4   1   87.96   10.78
   2   4  -1   79.45   11.24
  -2   4   1   77.82   10.65
   2  -4  -1   86.91    8.45
  -1   4   1   73.96   12.04
   1  -4  -1   72.36   12.87
  -1   4   1   70.93    9.37
   1  -4  -1   76.53    9.56
   1   4  -1   65.73   14.02
  -1  -4   1   67.05    9.89
   1   4  -1   71.16   18.92
   0  -4  -1 2538.89   51.29
   0  -4   1 2122.33   28.69
   0   4  -1 1754.44   26.32
   1   4   1  172.50   25.34
  -1   4  -1  159.94   14.63
   1  -4   1  144.59   11.78
   1   4   1  186.84   22.01
   2  -4   1   74.32   12.68
   2   4   1   84.51   11.00
  -2   4  -1   85.53   11.65
  -2  -4  -1   84.09   10.31
   3   4   1 1696.72   21.91
  -3   4  -1 1501.26   15.87
  -3  -4  -1 1699.09   21.72
   3  -4   1 1653.84   18.35
  -4  -4  -1    2.96    8.20
   4   4   1    4.34    8.49
   4  -4   1    3.97    6.22
  -4   4  -1   20.51    8.28
  -5  -4  -1    5.67    5.67
  -5   4  -1    4.64    5.79
   5  -4   1   14.94    8.84
   5   4   1    0.66    6.10
   6  -4   1    1.18    8.76
   6   4   1   -0.93    8.30
  -6   4  -1    3.13    7.72
   7   4   1   23.63    8.76
  -7   4  -1   31.55    8.15
   7  -4   1   25.97    8.90
   8  -4   1   -3.49    8.95
   8   4   1    0.42    8.64
  -8   4  -1    1.90    5.80
   8   4   1    3.71    8.39
  -9   4  -1   20.36    5.99
   9   4   1   16.35    6.79
   9   4   1   28.58    9.35
   9  -4   1   35.41    9.40
  10  -4   1    6.56    7.27
  10  -4   1   10.27    6.81
  10   4   1   -1.75    9.73
  10   4   1   -2.76    7.34
  10  -5  -1   23.83    7.06
  10  -5  -1   13.67    9.50
  10   5  -1   11.49    7.05
  10   5  -1   -3.67    7.44
  10  -5  -1   20.20    9.69
  10   5  -1    9.78    9.96
   9   5  -1    7.05    6.10
   9  -5  -1    2.42    6.22
   9   5  -1   13.11    9.24
   9   5  -1    1.78    5.98
   9  -5  -1   -2.55    6.28
   8   5  -1   23.65    8.65
   8   5  -1   22.83    5.92
   8  -5  -1   26.02    5.92
   8   5  -1   21.67    5.68
   8  -5  -1   26.32    6.27
   7  -5  -1   10.78    5.65
  -7   5   1   17.95    5.87
   7  -5  -1   11.32    8.80
   7   5  -1   20.10    8.35
   7   5  -1   18.14    8.03
   6  -5  -1   17.74    7.71
  -6   5   1   13.84    5.74
   6  -5  -1   24.19    6.05
   6   5  -1   23.78    5.80
   6   5  -1   21.28    5.71
   5  -5  -1   18.76    8.60
   5   5  -1   13.21    7.71
   5   5  -1   13.59    5.76
   5  -5  -1   15.95    7.95
  -5   5   1    4.40    7.99
   4  -5  -1   57.02    8.28
   4  -5  -1   63.44    6.39
   4   5  -1   65.58    6.40
   4   5  -1   59.16    8.59
  -4   5   1   56.95    8.47
   3  -5  -1  151.85    9.93
  -3   5   1  140.32    6.98
   3   5  -1  145.02    8.16
   3  -5  -1  139.12    7.28
  -2   5   1  438.50   12.67
   2  -5  -1  452.87   10.99
  -2  -5   1  431.28   14.06
   2  -5  -1  431.74   13.23
   2   5  -1  441.09   12.77
  -1   5   1  684.36   16.86
   1   5  -1  642.20   18.95
   1  -5  -1  685.15   16.37
  -1  -5   1  672.60   16.65
  -1   5   1  660.62   17.78
   0  -5  -1  596.66   26.84
   0  -5   1  535.79   16.32
   0  -5   1  657.91   24.80
   0   5   1  636.72   25.93
   0   5  -1  506.88   18.69
   1  -5   1   23.10   13.54
  -1   5  -1   28.32    8.84
   2  -5   1  188.07   11.59
   2   5   1  203.28   14.88
   2   5   1  206.20   13.20
  -2   5  -1  195.79    8.61
   3  -5   1  181.32    8.26
   3   5   1  190.90    9.40
  -3   5  -1  185.54    7.88
   4  -5   1  164.08   10.22
   4   5   1  177.15   10.19
  -4   5  -1  168.74    7.40
   5   5   1  194.42   10.48
   5  -5   1  194.81   10.11
  -5   5  -1  196.29    9.61
   6   5   1   77.29    8.90
  -6   5  -1   72.87    6.48
   6   5   1   73.29    8.24
   6  -5   1   95.83    6.99
  -7   5  -1   24.76    6.26
   7  -5   1   23.27    9.47
   7   5   1   21.18    8.37
   7   5   1   29.26    7.83
   8   5   1   32.96    6.50
  -8   5  -1   41.62    8.36
   8   5   1   34.74    8.21
   8  -5   1   27.97    6.96
  -9   5  -1   -3.02    8.80
   9  -5   1    2.60    6.68
   9  -5   1   20.28    9.51
   9   5   1    4.75    6.39
   9   5   1    2.64    6.70
  10   6  -1   -0.35    7.20
  10   6  -1   -1.83    9.86
  10  -6  -1    7.90   10.22
  10  -6  -1   -0.95    6.95
  10   6  -1   -6.36    6.79
  10  -6  -1   -3.37    6.48
   9  -6  -1   14.62    6.29
   9   6  -1    5.09    9.07
   9   6  -1   15.39    6.81
   9  -6  -1    7.92    9.18
   9   6  -1   17.37    6.75
   8  -6  -1   -5.82    6.02
   8  -6  -1   10.67    6.22
   8   6  -1    7.54    8.47
   8   6  -1   -3.08    7.63
   8   6  -1    3.31    8.78
   7  -6  -1    5.39    5.59
  -7   6   1    9.56    8.66
   7   6  -1   -1.00    5.78
   7   6  -1    5.17    5.44
   7  -6  -1    5.55    8.77
  -6   6   1    1.67    7.64
   6  -6  -1   -0.84    5.64
   6  -6  -1    1.54    5.28
   6   6  -1    7.10    7.77
   6   6  -1    7.64    8.10
   5   6  -1  127.97    8.87
  -5   6   1  103.00    8.49
   5  -6  -1  127.28    7.06
   5   6  -1  117.31    6.82
   5  -6  -1  122.92    6.62
   4   6  -1   10.44    8.12
   4  -6  -1    3.49    5.68
   4   6  -1    5.35    7.92
   4  -6  -1   14.12    8.50
  -4   6   1    3.60    5.45
   3  -6  -1  601.39   11.24
   3   6  -1  619.29   14.36
   3  -6  -1  603.26   11.04
  -3   6   1  587.06   11.07
  -3  -6   1  596.02   12.86
   2  -6  -1  112.11    7.41
  -2   6   1  107.72    9.38
   2   6  -1  115.40   10.92
  -2  -6   1  114.51   10.36
   2  -6  -1  128.89   10.00
   1   6  -1   79.08   12.77
  -1   6   1   82.24    7.94
  -1  -6   1   83.78    8.55
   1  -6  -1   84.36   11.13
  -1   6   1   84.55    7.61
   0  -6   1  227.92   15.80
   0   6   1  234.88   16.90
   0   6  -1  197.52   14.22
   0  -6  -1  190.69   18.10
   0  -6   1  183.09   14.46
  -1   6  -1  570.71   14.87
   1  -6   1  486.89   15.26
   2  -6   1  302.52    9.78
   2   6   1  332.64   15.97
   2   6   1  343.31   17.44
  -2   6  -1  309.11    9.68
  -3   6  -1  530.03   10.32
   3   6   1  556.96   15.22
   3  -6   1  545.33   10.77
   3   6   1  569.05   15.00
   4  -6   1  172.75    7.84
   4   6   1  172.65   10.45
   4   6   1  173.64    9.97
  -4   6  -1  164.08    9.29
   5  -6   1  112.29    7.17
   5   6   1  114.29    9.56
  -5   6  -1  105.24    7.25
   5   6   1  106.61    9.26
   6  -6   1    2.93    6.33
  -6   6  -1    1.28    8.40
   6   6   1    7.23    7.46
   6   6   1   -4.04    8.84
   7   6   1   19.36    8.65
   7  -6   1   19.62    8.63
  -7   6  -1   24.97    8.16
   7   6   1   17.27    8.15
   8  -6   1   -0.97    6.59
  -8   6  -1    6.63    6.17
   8   6   1   -2.33    8.61
   8   6   1   -3.19    8.60
  -9   6  -1    5.40    6.64
   9   6   1    8.61    6.66
   9   6   1   12.94    9.70
   9  -6   1    3.90    6.74
   9  -6   1    3.65    6.44
   9   7  -1   -0.73    6.50
   9   7  -1    9.37    9.15
   9  -7  -1   11.67    9.02
   9  -7  -1   -1.17    6.61
   9   7  -1   -0.60    8.96
  -8   7   1    4.22    6.34
   8  -7  -1    3.96    6.24
   8   7  -1    2.50    8.60
   8  -7  -1   -0.33    6.07
   8   7  -1    5.05    8.41
   8   7  -1    6.17    8.37
   7   7  -1   -1.00    8.04
   7   7  -1    5.99    5.69
  -7   7   1    2.69    5.81
   7  -7  -1   -1.60    6.14
   7  -7  -1    6.51    5.94
  -6   7   1   50.19    5.76
   6  -7  -1   48.51    6.35
   6   7  -1   40.44    5.78
   6  -7  -1   53.20    6.26
   6   7  -1   54.57    8.32
   5  -7  -1   10.73    5.95
   5   7  -1   -1.96    5.78
   5  -7  -1   -6.54    8.10
  -5   7   1   -0.66    5.61
   5   7  -1    3.61    8.29
   4  -7  -1   26.11    6.11
  -4   7   1   21.77    5.95
   4   7  -1   27.68    8.27
   4   7  -1   24.58    6.12
   4  -7  -1   21.82    8.77
   3   7  -1   67.06    9.49
   3  -7  -1   77.08    8.27
   3  -7  -1   68.73    6.41
  -3   7   1   72.62    8.29
  -3  -7   1   76.74    8.79
  -2  -7   1 1395.37   20.96
   2  -7  -1 1370.59   16.34
   2   7  -1 1327.84   20.97
  -2   7   1 1411.85   18.09
   2  -7  -1 1375.87   18.20
  -1   7   1  731.61   14.42
  -1  -7   1  688.20   16.96
   1  -7  -1  722.31   15.23
  -1   7   1  738.62   16.72
   1   7  -1  659.69   17.56
   0   7  -1    4.60    7.36
   0   7   1    4.36    9.15
   0  -7  -1    3.45   11.43
   0  -7   1    2.41    9.35
   0  -7   1    3.01    7.68
   1  -7   1  623.33   15.89
  -1   7  -1  588.07   14.10
   1  -7   1  520.01   12.28
  -2   7  -1   67.31    7.15
   2   7   1   76.62   12.68
   2   7   1   77.92   13.12
   2  -7   1   68.12    7.85
   3   7   1    4.16    8.40
   3  -7   1   10.40    9.68
  -3   7  -1    3.06    5.97
   3   7   1    5.87   10.64
  -4   7  -1  204.42    7.56
   4   7   1  222.85   10.79
   4  -7   1  196.36   10.66
   4   7   1  217.10   10.43
  -5   7  -1   10.13    5.69
   5   7   1   10.62    7.99
   5   7   1   12.34    8.61
   5  -7   1   18.49    8.85
  -6   7  -1  152.88    6.87
   6   7   1  164.75    9.80
   6   7   1  166.26    9.65
   6  -7   1  154.04    7.48
   7   7   1    4.88    5.86
   7   7   1    7.98    8.72
  -7   7  -1    0.77    5.82
   7  -7   1    2.28    8.79
   8  -7   1   -0.74    8.81
  -8   7  -1    3.50    5.91
   8   7   1    6.07    8.93
   8  -7   1    6.77    6.70
   8   7   1    2.96    5.98
   9   7   1    4.72    9.33
  -9   7  -1   -3.54    9.34
   9  -7   1   11.12    6.63
   9   7   1    8.73    8.92
   9  -7   1    8.60    7.05
   9  -8  -1   10.78    7.35
   9   8  -1   15.61    9.37
   9  -8  -1   18.58    9.45
   9   8  -1   14.87    8.86
   9   8  -1   20.30    9.59
   8   8  -1   12.23    5.87
  -8   8   1    8.30    8.81
   8  -8  -1   11.52    9.43
   8  -8  -1   18.08    6.12
   8   8  -1    6.38    6.33
   8   8  -1   12.81    8.83
   7  -8  -1   23.29    8.24
   7  -8  -1   32.74    8.65
   7   8  -1   25.55    8.64
   7   8  -1   23.89    7.85
  -7   8   1   14.99    8.18
   6   8  -1   79.47    6.69
  -6   8   1   75.37    8.33
   6  -8  -1  101.41    9.04
   6  -8  -1   86.09    8.29
   6   8  -1   87.72    8.71
  -5   8   1  384.96   10.00
   5  -8  -1  386.65    8.75
   5   8  -1  390.81   11.19
   5  -8  -1  378.78    8.78
   5   8  -1  419.16   11.39
   4   8  -1   54.75    9.00
   4  -8  -1   62.32    8.52
  -4   8   1   45.55    6.10
   4   8  -1   43.45    6.18
   4  -8  -1   51.22    5.87
  -3  -8   1   15.06    8.38
  -3   8   1   15.36    5.06
   3  -8  -1   18.52    8.25
   3   8  -1   15.75    9.28
   3  -8  -1    8.51    7.44
  -2   8   1   40.77    6.58
   2  -8  -1   36.77    8.86
  -2  -8   1   45.98    9.16
   2  -8  -1   38.67    7.06
   2   8  -1   35.77   10.56
  -1  -8   1  138.80    9.25
   1   8  -1  124.74    9.71
  -1   8   1  155.37   10.08
  -1   8   1  146.12   10.46
   1  -8  -1  140.65   11.52
   0  -8   1  134.68    9.67
   0   8   1  150.03   11.87
   0   8   1  144.61   10.89
   0  -8  -1  133.07   15.92
   0   8  -1  133.88   11.72
  -1   8  -1  197.98   11.08
   1  -8   1  167.84   11.77
   1  -8   1  199.44   11.42
  -2   8  -1  329.40   10.84
   2   8   1  308.90   21.16
   2   8   1  338.36   20.47
   2  -8   1  327.27   11.19
   2  -8   1  287.62    9.25
   3   8   1   63.34   11.35
   3  -8   1   66.58    9.90
  -3   8  -1   65.81    6.04
   3   8   1   67.94   11.31
   4  -8   1   -1.54    6.64
   4   8   1    4.28    7.86
   4   8   1    8.20    8.15
  -4   8  -1    6.88    5.75
   5  -8   1  233.09    7.78
   5   8   1  220.86   11.00
  -5   8  -1  226.19    9.44
   5   8   1  242.45   10.91
   6  -8   1   18.71    9.43
   6   8   1   31.44    8.43
   6   8   1   29.68    5.90
  -6   8  -1   25.76    6.04
   7  -8   1   51.44    8.87
   7   8   1   55.14    9.01
   7   8   1   38.10    6.48
   7  -8   1   36.83    7.90
  -7   8  -1   41.02    5.99
   8  -8   1    9.97    9.03
  -8   8  -1   11.12    8.59
   8   8   1    7.26    8.45
   8   8   1    8.65    8.76
   8  -8   1   11.62    6.65
  -9   8  -1   -4.76    6.72
   9   8   1   -9.68    7.22
   9  -8   1   -0.18    6.98
   9   8   1    1.84    9.83
   9  -8   1   -5.40    6.61
   9   9  -1    2.88    9.21
   9  -9  -1   13.87    8.82
   9   9  -1   12.10    9.39
   9  -9  -1    1.03    6.71
   9   9  -1    1.87    6.58
   8  -9  -1    8.86    6.24
  -8   9   1   21.91    8.67
   8  -9  -1    2.01    6.25
   8   9  -1   11.44    8.81
   8   9  -1    9.51    8.94
   8   9  -1    8.90    8.28
   7   9  -1   11.02    8.40
   7  -9  -1   15.59    8.03
   7  -9  -1   13.16    8.66
  -7   9   1    3.32    7.87
   7   9  -1   20.26    8.39
  -6   9   1   -5.12    7.96
   6  -9  -1   11.91    5.45
   6   9  -1    1.19    8.05
   6  -9  -1    5.34    6.03
   6   9  -1   -2.74    8.29
   5   9  -1    2.88    8.04
   5   9  -1   12.57    8.19
   5  -9  -1    7.91    8.10
   5  -9  -1    1.75    8.83
  -5   9   1    2.88    7.85
   4   9  -1  372.59   11.89
   4   9  -1  374.93   11.89
  -4   9   1  374.54   10.26
   4  -9  -1  380.72   10.37
   4  -9  -1  362.89    8.93
  -3   9   1   39.72    7.41
   3   9  -1   45.98    9.75
  -3  -9   1   47.27    8.49
   3  -9  -1   47.08    8.92
   3  -9  -1   48.37    8.03
   2  -9  -1   16.72    8.18
   2   9  -1   15.68   15.20
   2  -9  -1   22.09    9.35
   2   9  -1   16.83   10.75
  -2  -9   1   17.76    8.57
  -2   9   1   16.23    5.87
  -1   9   1  560.43   14.40
   1  -9  -1  511.72   15.19
   1   9  -1  483.06   15.81
  -1  -9   1  514.83   15.17
  -1   9   1  579.87   12.43
   0   9   1  244.68   13.28
   0  -9   1  210.46    9.98
   0   9  -1  220.05   12.28
   0  -9  -1  214.73   14.43
   0   9   1  243.96   11.68
  -1   9  -1  257.00   11.28
   1  -9   1  267.30   11.86
   1   9   1  272.05   24.20
   1  -9   1  244.73   12.35
   2   9   1    4.08   17.95
  -2   9  -1    6.20    6.15
   2  -9   1    9.35    5.81
   2   9   1    7.21   14.44
   2  -9   1    5.75    6.39
   3  -9   1    1.39    9.18
   3  -9   1   -3.44    7.42
   3   9   1   -1.66   10.35
   3   9   1   -1.16    8.68
  -3   9  -1   -1.11    5.89
   4   9   1  228.32   11.64
   4  -9   1  222.50    9.38
   4  -9   1  230.81   10.52
  -4   9  -1  222.30    7.58
   4   9   1  210.88   11.62
   5  -9   1   19.95    9.03
   5   9   1   22.14    8.34
  -5   9  -1   19.40    7.93
   5   9   1   26.37    9.00
   5  -9   1   22.88    7.75
   6   9   1  136.09   10.17
   6  -9   1  134.51    7.01
  -6   9  -1  129.23    7.01
   6  -9   1  135.87    9.88
   6   9   1  138.09    8.09
  -7   9  -1    5.57    8.40
   7  -9   1   12.53    7.90
   7   9   1    0.13    8.77
   7  -9   1   -1.65    9.18
   7   9   1    6.59    8.21
   8  -9   1    7.51    6.54
   8   9   1    8.96    9.00
   8   9   1    3.83    9.40
   8  -9   1   -1.07    6.12
  -8   9  -1   -1.99    8.61
   9   9   1   -4.13    9.69
   9   9   1    3.54    9.55
   9  -9   1    8.97    6.55
   9  -9   1    6.94    7.19
  -9   9  -1    7.88    6.77
   9 -10  -1   19.74    9.54
   9  10  -1   11.77    9.58
   9  10  -1   18.05    9.85
   9 -10  -1    9.94    6.71
   9  10  -1    8.85    6.49
   8 -10  -1    1.68    5.76
   8 -10  -1    9.66    6.21
   8  10  -1    9.84    9.65
   8  10  -1   -1.16    6.04
   8  10  -1    4.32    8.25
  -8  10   1   -6.92    6.14
   7  10  -1   -4.12    9.18
   7  10  -1   -2.21    8.47
  -7  10   1    4.00    5.91
   7  10  -1    1.38    6.04
   7 -10  -1    9.19    5.75
   7 -10  -1    3.11    6.30
   6 -10  -1    6.57    8.69
  -6  10   1    4.10    7.83
   6  10  -1    0.65    8.27
   6 -10  -1    5.39    5.57
   6  10  -1    2.17    6.35
   5  10  -1   37.62    8.74
   5  10  -1   27.54    8.67
  -5  10   1   32.86    8.24
   5 -10  -1   31.95    5.88
   5 -10  -1   24.23    8.52
   4  10  -1   40.85    6.41
   4  10  -1   46.48    9.65
  -4  10   1   44.38    8.19
   4 -10  -1   40.81    6.20
   4 -10  -1   37.92    6.76
   3 -10  -1  206.26    9.44
  -3  10   1  196.18    9.20
  -3 -10   1  215.21   10.53
   3  10  -1  193.65   11.58
   3 -10  -1  190.89    8.36
  -2 -10   1   26.77    8.97
  -2  10   1   28.08    6.00
   2 -10  -1   19.79    9.74
   2  10  -1   21.94   10.81
   1  10  -1  207.30   10.08
  -1  10   1  272.61   11.19
   1 -10  -1  225.47   10.10
  -1  10   1  241.01   11.17
  -1 -10   1  221.58   11.91
   0  10   1  268.73   11.84
   0  10   1  267.14   14.74
   0 -10  -1  226.27   16.83
   0  10  -1  257.12   10.20
   0 -10   1  236.06   12.41
   1 -10   1   22.10   10.37
   1  10   1   10.61   12.96
   1 -10   1   14.18    8.29
  -1  10  -1   12.02    6.68
   2 -10   1   50.35    8.33
   2 -10   1   45.56   10.08
  -2  10  -1   53.71    5.77
   3 -10   1  130.32    7.27
  -3  10  -1  144.39    9.31
   3 -10   1  120.69    7.68
   3  10   1  121.37   15.85
   3  10   1  140.86   14.55
   4 -10   1   14.45    9.16
  -4  10  -1   -9.30    8.02
   4  10   1    3.20    8.67
   4  10   1   -1.20   10.77
   4 -10   1   -3.43    8.03
   5  10   1  100.20    9.95
   5 -10   1   98.90    7.25
   5 -10   1   93.39    8.69
  -5  10  -1   93.23    8.48
   5  10   1  109.26   10.06
  -6  10  -1    5.64    5.80
   6  10   1    6.42    6.44
   6 -10   1    0.68    6.66
   6  10   1    4.21    8.76
   6 -10   1    8.19    8.61
   7  10   1   30.08    6.87
   7  10   1   28.27    6.66
   7 -10   1   22.10    6.89
  -7  10  -1   29.66    8.85
   7 -10   1   23.27    6.42
   8 -10   1   11.56    6.62
   8  10   1    4.42    8.63
   8  10   1    5.24    6.62
  -8  10  -1    7.55    9.05
   8 -10   1    7.63    6.32
  -9  10  -1    6.20    6.79
   9 -10   1    5.54    9.25
   9 -10   1   -6.87    7.04
   9  10   1    1.23    6.88
   9  10   1   17.23   10.67
   9 -11  -1    1.20    6.85
   9  11  -1    3.78   10.08
   9  11  -1    4.27    6.86
   9  11  -1   -0.13    9.66
   8  11  -1   12.15    6.86
   8  11  -1    6.90    9.19
   8 -11  -1   11.73    8.98
  -8  11   1   15.73    6.55
   8  11  -1   11.02    9.08
   8 -11  -1    5.18    9.35
   7  11  -1    1.22    8.78
   7  11  -1    9.73    8.45
  -7  11   1    3.87    5.65
   7  11  -1   -1.77    8.66
   7 -11  -1    4.97    8.58
   7 -11  -1   -8.06    8.13
   6  11  -1    5.39    8.51
  -6  11   1   10.57    8.25
   6 -11  -1   -4.85    9.22
   6  11  -1    0.09    8.37
   6  11  -1    2.50    5.66
   6 -11  -1    5.36    5.87
   5 -11  -1    3.71    5.21
  -5  11   1   17.52    7.86
   5 -11  -1    6.11    8.92
   5  11  -1    6.90    8.90
   5  11  -1    4.82    8.69
  -4  11   1  236.13    9.74
   4  11  -1  238.40   10.86
   4  11  -1  235.91   12.14
   4 -11  -1  225.50    7.94
   4 -11  -1  220.01   10.63
  -3 -11   1  140.68   10.37
   3  11  -1  139.66   14.65
   3  11  -1  126.83   13.39
   3 -11  -1  140.50    9.53
   3 -11  -1  137.63   10.28
  -3  11   1  135.62    6.90
   2 -11  -1   87.33   10.40
  -2 -11   1   90.72   11.03
  -2  11   1   85.83    8.77
   2  11  -1   76.55   11.34
   1  11  -1  157.47   11.88
  -1 -11   1  169.37   10.93
  -1  11   1  170.73   10.29
   1 -11  -1  147.17   11.81
  -1  11   1  172.76    9.98
   0  11   1   24.64   10.42
   0  11   1   22.13    8.34
   0  11  -1   21.98    9.62
   0 -11  -1   17.19   10.66
   0 -11   1   22.93   10.21
   1 -11   1  223.83   11.99
  -1  11  -1  236.47   10.62
   1 -11   1  254.81   11.58
  -1 -11  -1  280.43   24.18
   1  11   1  240.28   19.39
   2 -11   1  158.53    9.74
  -2  11  -1  155.55    9.67
   2 -11   1  138.58   10.98
   3 -11   1   46.57    7.28
   3 -11   1   53.41    6.28
   3  11   1   51.29   16.42
  -3  11  -1   70.49    6.64
   3  11   1   59.88   15.28
  -4  11  -1  114.34    8.69
   4 -11   1   96.85    6.57
   4 -11   1  107.45    7.32
   4  11   1  112.44   11.06
   4  11   1  116.94   13.19
   5  11   1   20.80    9.01
  -5  11  -1   20.80    6.05
   5  11   1   23.90   10.62
   5 -11   1   24.16    8.14
   5 -11   1   23.56    9.35
   6 -11   1   17.51    6.14
  -6  11  -1   18.47    5.87
   6 -11   1   16.11    9.40
   6  11   1   12.41    8.19
   6  11   1   16.46    8.95
   7 -11   1   10.55    6.73
   7  11   1    6.69    7.08
  -7  11  -1   15.78    8.77
   7  11   1   10.94    9.45
   7 -11   1   14.91    8.89
  -8  11  -1   13.07    9.54
   8 -11   1   11.85    9.47
   8 -11   1   16.79    9.09
   8  11   1   13.98    9.71
   8  11   1   16.13    7.11
   8 -12  -1   -1.09    6.62
  -8  12   1    8.28    6.42
   8  12  -1    9.47    9.23
   8  12  -1    6.92    9.40
   8  12  -1    5.85    6.64
   8 -12  -1    2.61    9.18
  -7  12   1   20.14    6.22
   7  12  -1   18.02    9.62
   7  12  -1   18.82    6.51
   7  12  -1   14.30    8.97
   7 -12  -1   11.71    9.53
   7 -12  -1   15.74    8.91
   6  12  -1   26.17    9.05
  -6  12   1   24.44    8.23
   6  12  -1   27.09    8.68
   6 -12  -1   33.38    8.73
   6  12  -1   26.70    9.10
   6 -12  -1   21.41    7.08
   5  12  -1   32.34    9.46
   5 -12  -1   42.10    9.00
  -5  12   1   45.61    8.14
   5 -12  -1   53.00    8.54
   5  12  -1   37.79   10.20
   5  12  -1   31.03    8.72
   4  12  -1   19.86    9.92
  -4  12   1   14.33    6.02
   4  12  -1   15.79   10.56
   4 -12  -1    8.70    5.84
   4 -12  -1   15.21    9.07
   4  12  -1   21.88    8.47
   3 -12  -1   82.79    6.81
  -3  12   1   95.76    6.68
   3  12  -1   78.52   11.58
   3 -12  -1   90.32    7.23
  -3 -12   1   91.77    9.66
   2  12  -1    3.65   11.00
   2 -12  -1    8.90   10.13
  -2 -12   1   10.46   10.18
  -2  12   1    9.58    8.13
  -1 -12   1   99.15   12.12
   1  12  -1   93.47   10.67
   1 -12  -1   91.26   11.05
  -1  12   1  114.42    9.36
   0  12  -1   -3.65    9.23
   0 -12   1   -0.54    7.20
   0 -12  -1   -0.90   10.31
   0  12   1    3.86    7.95
   0  12   1    0.85    9.82
   1  12   1   88.31   11.51
  -1 -12  -1  106.92   19.55
   1 -12   1   81.29    8.20
   1  12   1   91.37   16.47
  -1  12  -1   84.90    9.89
   2 -12   1   89.95    8.89
   2 -12   1   84.19   10.53
  -2  12  -1   92.27    8.79
   3 -12   1   16.93    7.88
   3 -12   1   14.87    7.35
  -3  12  -1   20.36    8.45
   4 -12   1    9.84    9.44
   4  12   1    9.06   11.66
  -4  12  -1    6.99    5.57
   4  12   1    7.20   10.60
   4 -12   1    2.00    8.01
   5  12   1   71.22   10.08
  -5  12  -1   64.72    8.76
   5 -12   1   78.02    8.71
   5  12   1   65.89   10.59
   5 -12   1   63.82    7.46
  -6  12  -1    9.87    6.17
   6 -12   1   11.74    6.58
   6  12   1    5.63    9.02
   6 -12   1   12.91    6.37
   6  12   1   10.82   11.10
   7 -12   1   23.07    9.12
   7  12   1   20.78    9.14
   7 -12   1   12.14    9.75
  -7  12  -1   24.20    6.24
   7  12   1   12.46    9.76
   8  12   1    3.04   10.25
   8 -12   1    6.10    6.51
  -8  12  -1   11.63    9.08
   8  12   1   -0.54   10.18
   8 -12   1   17.48    9.67
   8  13  -1    3.37    9.81
   8 -13  -1    1.31    6.29
   8  13  -1    4.80    9.76
   8 -13  -1   10.37    6.88
  -8  13   1   13.63    8.74
   8  13  -1   -0.09   10.23
   7  13  -1    4.46    9.53
   7  13  -1   -4.96    8.69
  -7  13   1   -0.59    9.01
   7  13  -1    3.69    8.87
   7 -13  -1   -3.64    6.54
   7 -13  -1    1.85    6.82
   6 -13  -1   93.72    7.55
  -6  13   1   95.34    9.13
   6  13  -1   99.98   10.28
   6  13  -1  105.37   10.06
   6 -13  -1  106.44    7.51
   6  13  -1   99.22   10.42
   5  13  -1    2.88    8.56
   5 -13  -1    9.71    8.19
  -5  13   1    6.33    5.99
   5  13  -1    2.77    8.18
   5 -13  -1    0.09    8.71
   5  13  -1    6.57    9.01
   4  13  -1    2.09   10.07
   4 -13  -1    6.39    6.54
  -4  13   1    7.37    5.70
   4  13  -1    5.76   11.10
   4  13  -1   -1.42    8.80
   4 -13  -1    7.71    5.64
   3 -13  -1    7.34    9.09
   3  13  -1   10.26   12.93
  -3  13   1    4.33    8.03
  -3 -13   1    4.63   10.23
   2 -13  -1  183.28   11.66
   2  13  -1  182.08   12.72
  -2  13   1  214.10   10.24
  -2 -13   1  221.40   11.69
  -1  13   1    1.75    8.35
  -1 -13   1   -0.37   10.82
   1  13  -1    0.57    9.43
   1 -13  -1   -2.17   10.23
   0  13   1    5.89    8.36
   0 -13   1    5.69    9.72
   0 -13  -1    7.39   10.64
   0  13   1    4.94    8.13
   0  13  -1    6.44    8.92
   1  13   1   17.05   13.44
   1 -13   1   15.13    7.11
  -1  13  -1   17.66    8.33
   1  13   1   17.92    8.78
  -2  13  -1  313.36   10.43
   2 -13   1  305.83   11.83
   2 -13   1  280.04   11.72
   3 -13   1   16.61    8.49
  -3  13  -1   13.49    8.27
   3 -13   1   19.62    9.85
   4  13   1   19.12   15.64
   4 -13   1   27.08    8.04
  -4  13  -1   21.39    8.34
   4  13   1   21.39   14.12
   4 -13   1   13.67    9.53
   5  13   1    5.53   11.92
   5 -13   1    4.93    9.73
   5 -13   1    2.01    7.80
  -5  13  -1   -2.12    8.50
   5  13   1    2.05    9.45
   6  13   1    5.49   11.46
  -6  13  -1   -0.51    8.24
   6 -13   1    6.65    6.34
   6 -13   1    0.28    9.67
   6  13   1    2.33    9.15
   7 -13   1    7.57    6.70
   7  13   1   -0.30    9.77
  -7  13  -1    2.27    6.33
   7  13   1   -0.56    9.50
   7 -13   1   -0.23    6.87
   8  13   1    6.14   10.09
   8 -13   1    7.36    9.73
   8  13   1    8.29   10.53
  -8  13  -1   -0.74    9.26
   8 -13   1   -0.37    7.05
   8 -14  -1   -3.09    7.29
   8  14  -1    4.97   10.26
   8 -14  -1   -1.16    9.79
   8  14  -1   -4.64   10.37
  -8  14   1    1.33    9.60
   8  14  -1    5.62   10.59
   7  14  -1    7.38    9.66
   7  14  -1    4.61    9.97
  -7  14   1   14.52    9.29
   7  14  -1    8.83    9.60
   7 -14  -1    0.31   10.02
   7 -14  -1    9.63    6.82
   6 -14  -1   -3.19    9.57
   6  14  -1   -1.03    8.93
   6 -14  -1    9.78    8.71
   6  14  -1    1.10   10.87
   6  14  -1    5.62    9.62
  -6  14   1   -6.00    6.37
   5 -14  -1   78.32    9.95
   5  14  -1   69.58   12.58
   5 -14  -1   75.42    8.75
   5  14  -1   79.15   12.43
   5  14  -1   74.45    9.90
  -5  14   1   74.21    9.36
   4  14  -1   16.97   18.61
   4  14  -1   17.69    8.39
   4 -14  -1   18.22    6.55
   4 -14  -1   19.33    6.41
  -4  14   1   18.92    7.95
   4  14  -1   14.92    9.85
  -3 -14   1   40.93   10.64
   3  14  -1   31.16   10.29
  -3  14   1   36.70    8.05
   3 -14  -1   30.49    9.64
   2  14  -1   32.57   10.44
  -2  14   1   44.33    8.54
  -2 -14   1   37.16    9.20
   2 -14  -1   33.36    9.03
   1  14  -1   59.97   10.55
   1 -14  -1   63.50   11.30
  -1 -14   1   69.47   10.07
  -1  14   1   65.66    9.38
   0  14   1    3.74   10.45
   0 -14  -1    3.50   10.67
   0  14  -1   -2.66    9.14
   0 -14   1    2.44    9.17
   0  14   1    2.65    8.43
  -1  14  -1   51.89    8.27
   1 -14   1   64.19    9.90
   1  14   1   51.50    9.45
   2 -14   1   70.38   10.35
   2 -14   1   68.00    6.93
  -2  14  -1   61.65    6.29
   3 -14   1   74.27   10.12
  -3  14  -1   86.66    8.61
   3 -14   1   88.77    9.69
   4 -14   1   13.30    8.39
   4 -14   1   11.55    9.18
  -4  14  -1   -0.33    7.76
   5 -14   1   -4.20    7.22
   5 -14   1    9.61    8.54
   5  14   1    1.95   12.07
  -5  14  -1    3.40    5.89
   5  14   1    0.52   13.19
   6 -14   1    5.63    6.99
   6  14   1    4.86   11.69
   6  14   1    3.90   11.36
  -6  14  -1    1.28    6.29
   6 -14   1   -2.63    8.37
  -7  14  -1   12.38    9.45
   7  14   1    3.52   11.93
   7  14   1    1.92    9.89
   7 -14   1   12.27    9.21
   7 -14   1    7.40    9.97
   7 -15  -1    4.89    7.38
   7 -15  -1    6.64    9.27
   7  15  -1    1.16    9.96
   7  15  -1    4.20    9.72
  -7  15   1    0.69    6.52
   7  15  -1    1.99   11.97
   6 -15  -1   50.06   10.04
   6 -15  -1   59.95    9.29
   6  15  -1   55.90   10.54
   6  15  -1   59.46   10.39
  -6  15   1   64.43    9.21
   6  15  -1   55.47   12.55
   5 -15  -1   27.33    8.85
   5  15  -1   27.13   13.07
   5 -15  -1   26.35    8.91
   5  15  -1   25.96   10.30
   5  15  -1   22.23    9.23
  -5  15   1   36.57    6.75
   4  15  -1   32.23    9.42
   4 -15  -1   25.00    9.60
  -4  15   1   31.17    7.98
   4  15  -1   25.73   10.63
  -3  15   1   47.88    6.63
  -3 -15   1   59.73   11.41
   3  15  -1   45.92   12.17
   3 -15  -1   48.76    9.76
   2  15  -1    2.53    9.08
   2 -15  -1   -6.45   10.16
  -2 -15   1    0.37    8.18
  -2  15   1   -5.20    8.51
  -1 -15   1   10.01    9.12
   1  15  -1   11.94    9.47
   1 -15  -1   14.32   10.64
  -1  15   1   11.57    8.33
   0 -15   1  147.43   11.11
   0  15   1  155.59   12.94
   0  15  -1  155.66   10.67
   0 -15  -1  142.00   11.94
   1 -15   1   17.98    9.87
   1  15   1    0.82    9.92
  -1  15  -1   -3.34    8.29
  -1 -15  -1    0.05    5.43
   2 -15   1   36.47    9.73
  -2  15  -1   32.01    6.08
   2  15   1   33.23   10.55
   3 -15   1    8.83    8.71
   3 -15   1   13.23    9.57
  -3  15  -1   17.35    8.01
   4 -15   1   35.71    8.72
  -4  15  -1   24.71    6.24
   4 -15   1   31.46    7.27
  -5  15  -1   30.32    6.33
   5 -15   1   26.93    8.42
   5 -15   1   20.34    7.15
   6  15   1    3.08   14.63
   6 -15   1    9.09    8.89
  -6  15  -1    7.26    8.88
   6  15   1    2.54   12.29
   6 -15   1   -7.89   10.20
   7 -15   1    7.88    9.61
   7 -15   1   22.23   10.30
  -7  15  -1    1.97    6.69
   7  15   1    1.02   12.48
   7  15   1    2.27   13.12
   7  16  -1   16.06   10.71
   7  16  -1   20.56   10.80
   7 -16  -1   22.09    6.99
  -7  16   1   34.59   10.07
   7  16  -1   19.51   10.29
   7 -16  -1   15.80    7.63
   6 -16  -1   15.28    6.56
  -6  16   1   19.49    6.82
   6  16  -1   17.48   10.63
   6  16  -1   19.31   10.34
   6  16  -1   16.61   11.78
   6 -16  -1   35.28   10.28
   5  16  -1   37.70   12.84
   5  16  -1   43.25    9.99
   5 -16  -1   37.36    6.18
  -5  16   1   39.23    8.64
   5 -16  -1   44.44   10.02
  -4  16   1    4.36    6.15
   4  16  -1   -1.41   10.29
   4  16  -1    1.31   10.97
   4 -16  -1   -1.07    9.45
  -3  16   1   16.82    6.17
   3  16  -1   19.02   10.20
  -3 -16   1   11.15    9.24
   3 -16  -1   20.08    9.40
  -2  16   1   12.03    8.37
   2  16  -1    9.79   11.74
  -2 -16   1   12.57   10.27
   2 -16  -1    8.04    6.98
  -1  16   1    3.62    8.50
   1  16  -1    2.90    8.83
  -1 -16   1   11.10    8.46
   1 -16  -1   11.41    9.81
   0 -16  -1   17.16   11.23
   0  16  -1   18.03    8.87
   0 -16   1   18.74    9.37
   0  16   1   15.89    8.28
  -1  16  -1   92.99    9.62
   1  16   1  102.06   11.70
   1 -16   1   94.84   10.57
   2 -16   1   10.95   10.18
  -2  16  -1   15.51    8.58
   2  16   1   12.83   10.81
  -3  16  -1   21.84    8.52
   3 -16   1   35.12    8.68
   3 -16   1   29.75    9.81
   4 -16   1    2.52    8.57
   4 -16   1    7.56    6.72
  -4  16  -1   -1.10    5.92
   5 -16   1   11.30    9.67
   5 -16   1    1.47    6.23
  -5  16  -1    6.10    8.67
  -6  16  -1    7.04    6.90
   6 -16   1    6.58    7.32
   6 -16   1    2.48    9.16
  -6  17   1   22.90    9.97
   6  17  -1    6.45   13.20
   6 -17  -1   17.54   10.02
   6  17  -1   17.58   12.43
   6 -17  -1   22.10    7.52
  -5  17   1    6.40    6.65
   5  17  -1    2.35   12.93
   5  17  -1    1.16   11.94
   5 -17  -1    3.60    9.98
   4  17  -1   31.63   12.74
   4  17  -1   34.14   11.97
  -4  17   1   31.02    6.32
   4 -17  -1   23.47    6.67
  -3  17   1    7.63    6.27
   3 -17  -1   -3.46    6.85
   3  17  -1    6.08   11.35
  -2 -17   1    3.88   10.99
  -2  17   1    4.97    7.92
   2 -17  -1    1.02    9.56
   2  17  -1   -3.21   11.73
   1  17  -1   -0.48   10.91
   1 -17  -1    1.74    9.83
  -1  17   1   -0.16    8.62
  -1 -17   1    2.76   10.84
   0 -17   1   53.74   11.69
   0  17   1   60.49   11.61
   0 -17  -1   54.48   12.41
   0  17  -1   59.22    8.91
  -1  17  -1   15.74    6.01
   1 -17   1   16.66    6.60
   2 -17   1   22.28   10.04
  -2  17  -1   29.36    8.94
   2  17   1   25.98   11.28
  -3  17  -1    7.65    8.48
   3  17   1   19.55   12.82
   3 -17   1   18.39    9.87
  -4  17  -1   31.45    6.40
   4 -17   1   38.24    7.41
   4 -17   1   32.83    7.19
   5 -17   1    6.03    9.89
  -5  17  -1    7.63    8.89
   5 -17   1   -3.47    9.34
  -6  17  -1    2.07    9.64
   6 -17   1   14.01   10.20
   6 -17   1    4.09    6.88
  -6  18   1   11.94    9.94
   6  18  -1    6.39   13.82
   6  18  -1    8.29   13.40
   5  18  -1   10.86   12.84
   5 -18  -1   15.60    7.36
  -5  18   1   11.53    6.71
   5  18  -1    8.67   13.76
   4  18  -1    3.82   13.49
  -4  18   1    4.94    6.95
   4  18  -1    4.34   14.12
   4 -18  -1    8.10   10.29
  -3  18   1   24.02    8.81
   3  18  -1   21.60   12.27
   3 -18  -1   33.09    9.92
   2 -18  -1    1.91   10.32
  -2 -18   1    2.11   10.83
   2  18  -1    1.07   11.04
  -2  18   1    2.79    8.83
   1  18  -1    5.76    9.16
  -1 -18   1    1.23    9.06
   1 -18  -1   -0.30   12.23
  -1  18   1   -1.11   10.87
   0 -18  -1    7.25   12.91
   0 -18   1    7.28    9.16
   0  18  -1    4.02    8.81
   1 -18   1   74.60   10.34
  -1  18  -1   83.02    9.79
   2 -18   1    6.17   10.46
  -2  18  -1   15.46    9.13
   3 -18   1    3.94   10.09
  -3  18  -1   19.16    8.85
   4  18   1    3.83   15.09
  -4  18  -1    1.17    6.41
   4 -18   1  -10.89   10.02
  -5  18  -1   -1.09    9.38
   5 -18   1    2.21    7.10
   5 -18   1    3.72    9.55
  -5  19   1   -0.96    6.71
   5 -19  -1    3.17    7.29
   4 -19  -1    1.38    6.99
  -4  19   1    2.55    6.81
   3  19  -1    3.58   13.36
  -3  19   1   10.76    9.00
   3 -19  -1   -0.11   10.62
   3  19  -1    1.90   13.41
  -2  19   1   27.34    9.02
  -2 -19   1   27.30   13.97
   2  19  -1   27.41   12.41
   2 -19  -1   18.92    9.62
  -1  19   1   -1.37    8.84
   1  19  -1    2.82    9.27
   1 -19  -1    4.44    9.51
  -1 -19   1    2.01   11.22
   0 -19  -1    0.63    6.23
   0 -19   1    9.32    9.64
   0  19  -1   16.80    9.07
   0 -19  -1   13.18   14.79
   0 -19  -1   14.26   14.70
  -1  19  -1    2.29    9.37
   1 -19   1    0.72    9.85
  -2  19  -1   37.13    7.08
   2 -19   1   30.14    7.92
  -3  19  -1    4.19    7.14
   3 -19   1   12.31   10.83
  -4  19  -1   -8.07    6.71
   4 -19   1    4.95   10.25
  -5  19  -1    4.56    9.69
   4 -20  -1    7.88   10.81
  -4  20   1    0.20    9.70
  -3  20   1    0.33    6.75
   3 -20  -1    2.71    7.40
   2 -20  -1    7.89   10.06
  -2 -20   1    2.71   13.55
  -2  20   1    4.57    9.23
   2  20  -1    2.26   11.59
  -1 -20   1   28.15   11.99
   1  20  -1   23.17   10.07
   1 -20  -1   19.87   13.23
   0  20  -1   -1.07    9.00
   0 -20   1    3.34   11.40
  -1  20  -1    7.49    6.49
   1 -20   1    9.77    9.82
  -2  20  -1    8.97    9.29
   2 -20   1   10.32   10.33
  -3  20  -1   19.01    9.87
   3 -20   1   21.60   10.92
  -4  20  -1   -3.14    9.68
   4 -20   1    5.91   10.42
   3 -21  -1   -3.29   11.02
  -3  21   1    6.93   10.20
   2  21  -1    9.38   16.17
   2 -21  -1    7.44   10.52
  -1 -21   1    5.38   11.96
   1  21  -1    2.45   11.88
   1 -21  -1    4.91   13.80
   1 -21  -1    0.99   12.67
   0  21  -1    8.39   10.06
   0 -21   1   11.55    9.81
   1 -21   1    0.42   10.20
  -1  21  -1    7.01    9.82
  -2  21  -1    9.47   10.86
   2 -21   1   17.30   10.83
  10   0  -2   16.04    9.24
  10   0  -2   11.95    6.37
  10   0  -2    7.48    6.77
   8   0  -2   12.50    8.17
   8   0  -2   23.60    8.15
   8   0  -2   13.60    7.95
   6   0  -2  202.52    9.13
   6   0  -2  208.78    9.31
   6   0  -2  199.20    6.94
   4   0  -2  318.66    8.98
   4   0  -2  316.88    8.65
   4   0  -2  313.22    8.50
  -2   0   2   93.66   11.75
  -2   0   2   91.20    9.47
   2   0  -2   92.54   12.85
   2   0  -2   98.75    9.20
   0   0   2  680.74   18.28
   0   0  -2  640.25   18.30
   2   0   2  134.09   10.64
  -2   0  -2  150.99    9.89
  -4   0  -2  333.03   10.71
   4   0   2  317.35    9.13
   6   0   2    8.52    8.94
  -6   0  -2    5.66    7.84
  -8   0  -2   58.31    6.23
   8   0   2   53.38    6.24
  10   0   2   -5.73   10.61
  10   1  -2    2.21    9.63
  10   1  -2   -1.18    6.80
  10   1  -2    4.64    8.91
  10  -1  -2  -10.65    9.24
  10  -1  -2    9.16    6.87
  10  -1  -2   -0.65    6.44
   9  -1  -2   -0.30    6.39
   9  -1  -2   16.70    6.23
   9   1  -2   11.56    5.88
   9   1  -2    3.73    8.69
   9  -1  -2   19.54    8.76
   9   1  -2    8.88    6.14
   8  -1  -2   25.83    7.83
   8   1  -2   22.23    6.09
   8   1  -2   19.60    5.79
   8  -1  -2   24.19    5.71
   8  -1  -2   31.99    8.21
   8   1  -2   19.35    8.57
   7   1  -2   79.68    8.24
   7  -1  -2   59.98    6.08
   7  -1  -2   73.04    8.28
   7   1  -2   63.04    5.62
   7  -1  -2   81.06    8.71
   7   1  -2   65.51    5.98
   6  -1  -2   39.40    8.21
   6  -1  -2   51.39    5.90
   6   1  -2   39.56    5.95
   6   1  -2   52.62    6.01
   6   1  -2   45.07    5.87
   6  -1  -2   50.39    8.18
   5   1  -2  506.66    9.90
   5  -1  -2  487.72   11.41
   5   1  -2  509.08    9.82
   5  -1  -2  494.44   10.89
   5   1  -2  503.37    9.84
   5  -1  -2  494.55    9.39
   4   1  -2   86.82    8.92
   4  -1  -2   71.01    6.23
   4   1  -2   87.29    8.85
   4  -1  -2   80.66    6.38
   4   1  -2   89.42    6.83
   4  -1  -2   91.16    6.60
   3   1  -2   15.95    6.53
   3   1  -2   20.49    9.01
   3  -1  -2   20.18    6.85
   3  -1  -2   20.80    7.02
   3  -1  -2   30.43    6.95
  -2  -1   2  653.44   16.39
  -2   1   2  641.00   16.29
   2   1  -2  654.21   14.61
  -2  -1   2  619.43   16.69
   2   1  -2  636.72   17.05
  -2   1   2  663.99   16.37
   2  -1  -2  654.87   14.49
   2  -1  -2  639.26   14.28
   1   1  -2  572.39   15.57
   1  -1  -2  593.11   16.16
  -1  -1   2  582.80   15.57
  -1   1   2  598.59   18.53
   0   1   2  289.33   17.47
   0   1  -2  276.03   14.01
   0  -1   2  283.30   17.07
   0  -1  -2  274.42   14.78
  -1  -1  -2 2753.44   33.54
  -1   1  -2 2781.58   28.51
   1  -1   2 2624.14   29.85
   1   1   2 2805.78   32.28
   2  -1   2  329.42   15.47
   2   1   2  311.20   15.52
  -2   1  -2  342.17   14.01
  -2  -1  -2  332.58   14.27
  -3   1  -2  194.24    8.32
  -3  -1  -2  207.81   10.59
   3  -1   2  189.22   11.37
   3   1   2  192.70    9.06
  -4  -1  -2  163.40    7.12
   4  -1   2  176.12    8.23
   4   1   2  154.19    9.72
  -4   1  -2  157.63    7.69
  -5   1  -2   65.63    8.63
  -5  -1  -2   70.71    7.98
   5  -1   2   66.33    6.86
   5   1   2   68.39    9.05
  -6   1  -2   12.76    7.48
   6  -1   2   -4.66    6.43
  -6  -1  -2    1.81    5.64
   6   1   2    8.96    6.60
   7   1   2   15.63    9.12
   7  -1   2   36.81    8.65
  -7   1  -2   26.45    7.81
  -7  -1  -2   19.38    6.14
  -8   1  -2   -0.80    5.64
   8   1   2   -0.84    9.21
   8  -1   2   18.78    8.96
  -8  -1  -2   -1.46    6.00
   9  -1   2   27.90    9.64
  -9   1  -2   10.43    8.79
  -9  -1  -2   14.98    6.58
   9   1   2   10.61    6.77
  10  -1   2    1.29    7.04
  10  -2  -2    7.13    9.39
  10   2  -2    1.44    6.55
  10  -2  -2   20.73    9.54
  10  -2  -2    3.93    6.74
  10   2  -2   16.24    9.36
  10   2  -2    9.22    9.60
   9   2  -2    6.64    6.42
   9  -2  -2    1.40    6.03
   9   2  -2    2.29    6.29
   9  -2  -2  -10.23    8.70
   9  -2  -2    6.66    8.51
   9   2  -2    5.39    6.17
   8   2  -2   39.71    5.97
   8  -2  -2   47.40    8.13
   8  -2  -2   40.27    8.25
   8   2  -2   45.20    8.46
   8   2  -2   37.50    5.78
   8  -2  -2   37.67    8.60
   7   2  -2    7.60    5.44
   7  -2  -2   -4.17    6.20
   7   2  -2    5.62    7.93
   7   2  -2    8.87    5.56
   7  -2  -2   -0.37    5.60
   7  -2  -2    2.23    5.40
   6  -2  -2   33.02    7.91
   6   2  -2   43.86    8.06
   6   2  -2   32.88    6.04
   6  -2  -2   24.99    7.89
   6   2  -2   34.51    7.94
   6  -2  -2   34.83    5.89
   5  -2  -2    5.11    5.74
   5  -2  -2   -0.13    5.47
   5   2  -2    3.96    8.25
   5  -2  -2    4.10    5.61
   5   2  -2   -1.94    7.21
   5   2  -2   10.20    8.38
   4  -2  -2  520.73   11.31
   4  -2  -2  517.23   11.29
   4  -2  -2  331.57    8.49
   4   2  -2  522.56   11.81
   4   2  -2  407.16    9.61
   4   2  -2  528.17   10.20
   3  -2  -2    9.31    6.53
   3  -2  -2   10.42    9.43
   3   2  -2   10.49    6.09
  -3  -2   2    6.29    8.58
   3   2  -2    6.62    8.77
   3  -2  -2    6.76    6.51
   2  -2  -2  473.75   14.76
  -2   2   2  471.28   12.40
   2  -2  -2  460.56   12.77
  -2  -2   2  470.42   15.55
   2   2  -2  476.63   12.92
   2   2  -2  472.45   15.79
  -2  -2   2  483.76   14.95
  -1   2   2 3570.51   34.55
   1  -2  -2 3560.34   35.57
   1   2  -2 3365.73   31.44
  -1  -2   2 3530.93   31.68
   0  -2  -2 1133.11   26.11
   0   2   2 1308.88   27.42
   0   2  -2 1117.12   22.98
   0  -2   2 1129.08   20.32
   1   2   2 3836.78   41.55
   1  -2   2 3902.17   33.30
  -1   2  -2 4034.31   33.84
  -1  -2  -2 3973.29   41.44
   2  -2   2 1770.36   21.92
   2   2   2 1789.62   24.77
  -2  -2  -2 2026.64   24.95
  -2   2  -2 2009.22   20.83
  -3  -2  -2  520.16   11.46
   3  -2   2  488.88   13.20
   3   2   2  514.78   13.54
  -3   2  -2  511.80   10.95
   4   2   2   27.91    6.35
  -4   2  -2   26.59    6.30
  -4  -2  -2   35.30    8.01
   4  -2   2   22.14    6.53
   5  -2   2   74.33    6.85
  -5   2  -2   79.74    8.77
  -5  -2  -2   71.85    8.32
   5   2   2   63.64    9.22
  -6  -2  -2  137.95    8.82
   6   2   2  122.94    9.41
  -6   2  -2  121.93    8.30
   6  -2   2  140.16    9.25
   7  -2   2    7.75    6.13
  -7   2  -2    4.08    5.77
   7   2   2    6.80    6.03
  -7  -2  -2    2.11    8.47
  -8  -2  -2   14.00    8.56
   8   2   2    7.33    9.27
  -8   2  -2    7.28    5.87
   8  -2   2   15.29    6.44
  -9   2  -2    6.97    6.30
   9   2   2    1.65    9.55
   9  -2   2   10.48    6.62
  10   3  -2    0.44    9.31
  10   3  -2   10.03    6.40
  10  -3  -2    6.71    6.64
  10  -3  -2   -0.17    6.80
  10   3  -2    4.98    6.47
  10  -3  -2   -6.32    9.31
   9   3  -2   41.56    9.39
   9  -3  -2   29.74    8.86
   9  -3  -2   45.08    6.56
   9   3  -2   36.50    6.75
   9  -3  -2   39.53    6.73
   9   3  -2   32.16    9.02
   8   3  -2   15.05    8.71
   8  -3  -2    6.99    5.88
   8  -3  -2   11.71    8.48
   8   3  -2   10.59    8.52
   8  -3  -2    5.81    7.97
   8   3  -2   11.15    6.31
   7   3  -2    2.58    5.33
   7  -3  -2    7.09    8.21
   7   3  -2    6.32    7.65
   7  -3  -2   -1.19    5.56
   7  -3  -2    3.78    5.80
   7   3  -2    3.60    7.82
   6   3  -2    3.01    5.38
   6  -3  -2  -11.95    8.66
   6   3  -2    6.71    5.86
   6   3  -2   -0.31    5.65
   6  -3  -2    4.02    8.10
   6  -3  -2    3.32    5.93
   5  -3  -2  295.21    8.05
   5  -3  -2  335.41   10.07
   5   3  -2  291.88   10.26
   5   3  -2  301.60    8.41
   5   3  -2  296.85    9.73
   4   3  -2   51.20    6.29
   4   3  -2   47.00    8.57
   4  -3  -2   60.69    8.41
   4   3  -2   49.05    8.35
   4  -3  -2   52.92    8.22
   3   3  -2   91.81    7.21
  -3  -3   2   94.24    6.97
   3  -3  -2   92.20    7.31
   3   3  -2   98.72    7.27
   3  -3  -2  101.30    9.49
   3  -3  -2   88.12    7.33
  -3   3   2   95.02    7.20
   2  -3  -2    2.43    7.12
   2   3  -2    9.84   10.42
  -2  -3   2    4.51    7.15
   2  -3  -2    4.56    7.00
  -2   3   2    2.65    7.52
  -2  -3   2   11.09   10.16
   2   3  -2   11.19   10.78
   2  -3  -2    6.78    7.81
   1   3  -2 3009.69   29.10
  -1  -3   2 3244.67   30.13
   1  -3  -2 3455.00   34.69
  -1   3   2 2155.43   28.24
   0  -3  -2   15.77   13.34
   0   3  -2   14.79   11.60
   0   3   2   16.67   12.08
   0  -3   2   14.95   15.65
   1   3   2  588.62   21.92
   1  -3   2  603.94   18.88
  -1  -3  -2  609.62   21.44
  -1   3  -2  606.11   15.53
   2   3   2    5.43   10.80
   2  -3   2    3.50   12.88
  -2   3  -2    3.69   11.45
  -2  -3  -2    3.86    6.61
   3  -3   2  603.07   13.39
   3   3   2  657.62   13.56
  -3  -3  -2  677.02   13.31
  -3   3  -2  670.44   11.41
  -4  -3  -2    1.72    5.72
   4   3   2    5.17    8.63
  -4   3  -2    2.86    5.85
   4  -3   2   -1.44    6.50
  -5   3  -2   43.39    8.42
   5   3   2   33.41    6.88
   5  -3   2   35.38    9.08
  -5  -3  -2   42.76    7.88
   6  -3   2    5.36    8.46
  -6  -3  -2    5.50    7.82
   6   3   2   12.88    6.30
  -6   3  -2    1.90    7.68
  -7  -3  -2   60.66    8.47
   7   3   2   46.76    6.64
  -7   3  -2   48.93    5.85
   7  -3   2   49.04    9.22
  -8   3  -2   11.05    5.86
   8   3   2   10.23    6.86
  -8  -3  -2   11.95    6.30
   8  -3   2    2.46    9.02
  -9   3  -2   20.12    6.53
   9  -3   2   12.85    9.63
   9   3   2   26.84    9.26
  10  -4  -2   12.22    9.56
  10   4  -2    6.41    9.34
  10  -4  -2    7.88    6.89
  10   4  -2   -3.36    6.47
  10  -4  -2    8.24    6.70
  10   4  -2    2.70    6.96
   9   4  -2   -0.99    6.58
   9  -4  -2   -1.86    6.19
   9  -4  -2    4.11    8.87
   9  -4  -2   11.03    8.67
   9   4  -2   -4.55    6.23
   9   4  -2   -1.35    8.95
   8  -4  -2   53.52    8.36
   8   4  -2   42.73    8.52
   8  -4  -2   26.68    8.37
   8   4  -2   46.39    8.94
   8  -4  -2   35.79    8.43
   8   4  -2   44.37    6.53
   7  -4  -2    8.60    5.92
   7   4  -2    8.81    7.97
   7  -4  -2    7.90    6.27
   7  -4  -2   -2.63    5.50
   7   4  -2    1.19    7.99
   7   4  -2    5.87    5.59
   6   4  -2    3.09    5.65
   6  -4  -2    0.61    7.95
   6   4  -2    6.01    5.79
   6  -4  -2    1.20    5.77
   6   4  -2    6.56    5.50
   5   4  -2    2.83    5.25
   5   4  -2    2.29    7.86
   5   4  -2    6.40    5.17
   5  -4  -2   -5.16    5.83
   5  -4  -2    6.59    8.25
   4   4  -2  254.10   10.36
   4  -4  -2  274.54    8.51
   4  -4  -2  270.62    8.38
   4   4  -2  262.10    9.91
   3  -4  -2  156.70   10.06
   3   4  -2  171.41   10.55
   3  -4  -2  162.35    7.64
  -3   4   2  162.50    7.76
  -3  -4   2  171.90    8.09
   3   4  -2  158.76    8.04
   2  -4  -2 1703.64   19.40
   2   4  -2 1647.70   21.32
  -2   4   2 1668.00   18.87
   2  -4  -2 1681.39   18.81
   2   4  -2 1648.94   26.01
  -2  -4   2 1679.33   21.02
   2  -4  -2 1708.78   20.96
  -1  -4   2   20.94   12.25
   1  -4  -2   22.35   10.37
  -1   4   2   28.24    8.42
   1   4  -2   22.42   13.46
   1  -4  -2   29.06   10.44
   0   4   2    4.92   11.95
   0  -4   2   11.37   14.43
   0  -4  -2    5.28   11.22
   0   4  -2    3.12   10.64
  -1  -4  -2    7.84   13.17
   1   4   2    9.81   16.85
   1  -4   2   12.86   10.17
  -1   4  -2    6.59    9.67
   2  -4   2  675.60   15.67
  -2  -4  -2  891.69   19.80
   2   4   2  756.99   19.28
  -2   4  -2  805.78   15.64
   3  -4   2   35.30   10.07
   3   4   2   42.84    7.98
  -3   4  -2   45.86    6.61
  -3  -4  -2   47.67    6.66
   4  -4   2    8.24    6.62
  -4  -4  -2    3.79    6.01
   4   4   2    4.64    9.05
  -4   4  -2   10.30    8.29
  -5  -4  -2    5.66    7.70
  -5   4  -2    7.62    6.30
   5  -4   2   11.35    9.33
   5   4   2    7.15    8.61
   6  -4   2  208.17    8.05
  -6   4  -2  203.11    7.18
   6   4   2  235.88    8.62
  -6  -4  -2  239.01    7.73
  -7   4  -2    3.28    5.98
  -7  -4  -2   19.17    7.82
   7   4   2   15.71    5.96
   7  -4   2   -1.81    9.30
  -8   4  -2    1.36    8.66
   8   4   2    3.03    5.87
   8  -4   2   -5.62    6.57
   9  -4   2    4.12    6.74
  -9   4  -2    2.06    8.58
   9   4   2    1.85    9.08
   9   4   2   -4.11    9.32
  10   5  -2    1.08    6.93
  10   5  -2    1.30    6.70
  10  -5  -2   -3.92    6.67
  10   5  -2    0.38   10.01
  10  -5  -2   17.69    9.84
  10  -5  -2    2.22    6.82
   9   5  -2   13.30    6.74
   9   5  -2   20.92    6.37
   9  -5  -2   16.52    8.74
   9   5  -2   10.91    6.27
   9  -5  -2    9.92    6.37
   9  -5  -2   15.22    9.01
   8   5  -2    7.81    7.98
   8   5  -2   -0.09    8.83
   8  -5  -2    5.31    8.82
   8   5  -2    4.51    8.98
   8  -5  -2    6.82    8.07
   8  -5  -2    5.55    5.80
   7   5  -2   22.29    8.36
   7   5  -2   21.00    8.31
   7   5  -2   22.13    8.09
   7  -5  -2   20.27    5.75
   7  -5  -2   23.92    8.60
   6  -5  -2   98.62    8.55
   6  -5  -2   99.51    8.24
   6   5  -2  107.75    8.67
   6   5  -2   98.29    6.90
   6   5  -2  101.11    8.52
   5   5  -2   10.32    7.47
   5   5  -2    5.25    7.60
   5  -5  -2    2.09    5.81
   5   5  -2    8.26    5.33
   5  -5  -2    0.45    8.27
   4  -5  -2   11.13    6.03
   4  -5  -2    7.51    5.77
   4   5  -2    5.41    7.61
  -4   5   2    7.53    5.83
   4   5  -2   15.07    8.21
   3   5  -2 1783.13   18.38
   3  -5  -2 1763.92   17.48
   3   5  -2 1794.79   23.17
  -3   5   2 1771.39   18.05
  -3  -5   2 1824.50   18.65
   3  -5  -2 1734.81   16.69
   2   5  -2   70.48    7.83
   2  -5  -2   67.80    9.56
   2   5  -2   74.52   11.01
  -2   5   2   77.41    9.30
   2  -5  -2   82.65    9.43
  -2  -5   2   73.50    9.29
   1  -5  -2  468.16   14.88
   1   5  -2  412.46   15.68
   1  -5  -2  477.54   15.23
  -1  -5   2  461.23   23.83
  -1  -5   2  434.30   14.86
  -1   5   2  455.66   13.96
   0  -5  -2  100.73   15.64
   0  -5   2   91.64   10.15
   0  -5  -2   98.62   12.48
   0   5  -2  100.88   14.18
  -1   5  -2  118.39    9.65
  -1  -5  -2  140.28   19.16
   1   5   2  129.93   19.68
   1  -5   2  109.80    9.61
   2   5   2   29.26   13.27
   2  -5   2   34.43   10.88
  -2  -5  -2   31.38   11.10
  -2   5  -2   35.39   10.10
  -3  -5  -2  654.17   15.38
   3  -5   2  597.82   12.97
  -3   5  -2  686.73   12.54
   3   5   2  648.15   16.03
   4  -5   2    4.74    6.56
   4   5   2    4.64    8.91
  -4  -5  -2    4.22    7.97
  -4   5  -2    8.38    5.88
   5  -5   2   88.69   10.31
  -5  -5  -2   87.59    9.01
  -5   5  -2   98.62    9.22
   5   5   2   94.73    9.50
   6   5   2    1.88    5.77
  -6  -5  -2   11.45    7.39
  -6   5  -2    9.34    8.09
   6  -5   2    3.13    6.39
   7  -5   2   10.50    9.14
   7   5   2   10.60    6.00
  -7   5  -2   11.12    8.37
   8   5   2    1.72    5.77
   8  -5   2   12.94    6.81
  -8   5  -2    8.17    6.22
   8   5   2    6.96    6.39
   9  -5   2    6.66    9.43
   9   5   2   26.42    9.19
  -9   5  -2   16.21    6.61
   9   5   2   20.09    9.62
  10  -6  -2   22.58    9.94
  10   6  -2   19.15    9.98
  10   6  -2   28.00    9.89
  10  -6  -2   22.50    9.54
  10  -6  -2   23.37    7.09
  10   6  -2   18.74    7.62
   9  -6  -2    4.34    8.91
   9   6  -2    7.05    6.61
   9  -6  -2    5.09    6.27
   9   6  -2    3.54    6.05
   9  -6  -2    2.46    6.09
   9   6  -2    5.64    8.56
   8   6  -2    8.11    5.63
   8  -6  -2    4.89    8.67
   8  -6  -2    6.62    6.49
   8   6  -2   14.37    8.04
   8  -6  -2    2.50    8.73
   8   6  -2    9.58    6.29
   7   6  -2   20.09    5.61
   7   6  -2   18.73    5.74
   7   6  -2   14.82    6.02
   7  -6  -2   24.58    6.20
   7  -6  -2   17.44    5.99
   6  -6  -2   15.52    8.17
   6   6  -2   23.73    7.99
   6   6  -2   25.10    8.04
   6   6  -2   23.80    5.91
   6  -6  -2   19.76    6.12
   5   6  -2   -3.26    8.11
   5  -6  -2    4.15    8.49
   5   6  -2   -0.18    8.25
   5   6  -2   -0.20    5.48
  -5   6   2   -1.14    5.81
   5  -6  -2   -2.59    7.94
  -4   6   2  212.82    9.68
   4  -6  -2  227.15    9.69
   4  -6  -2  229.85    9.92
   4   6  -2  227.55    8.89
   4   6  -2  230.25    9.82
  -4  -6   2  229.18    8.14
   3  -6  -2    4.31    6.00
  -3   6   2    5.18    5.65
  -3  -6   2    1.03    8.24
   3   6  -2    4.11    8.66
  -3   6   2    7.76    8.42
   3  -6  -2    3.15    6.11
   3   6  -2    1.26    6.41
   2  -6  -2  211.94   10.46
  -2   6   2  198.24    8.18
   2   6  -2  208.69   11.67
  -2  -6   2  197.03   10.42
  -1  -6   2   45.59    9.85
  -1   6   2   45.49    6.70
   1  -6  -2   51.41    9.37
   1   6  -2   47.88   11.19
   1  -6  -2   53.05    9.08
   0  -6   2 1043.26   16.35
   0   6  -2 1024.98   16.48
   0  -6  -2 1202.95   29.66
   0  -6  -2 1155.54   30.72
   1  -6   2   -1.89   10.76
  -1   6  -2    5.71    7.12
   2   6   2   45.32   13.80
  -2   6  -2   50.40    7.24
   2  -6   2   52.24    8.01
   3   6   2    6.08    9.44
   3  -6   2   14.23    6.71
  -3  -6  -2    8.05    8.47
  -3   6  -2   -1.98    8.82
   4  -6   2  401.29    9.36
  -4  -6  -2  475.09   12.54
   4   6   2  437.17   13.12
  -4   6  -2  439.92    9.05
   5  -6   2    3.35    6.87
   5   6   2    4.89    6.10
  -5   6  -2    1.79    5.92
   6   6   2   11.75    8.97
  -6   6  -2    4.37    5.82
   6  -6   2    2.58    6.66
   7  -6   2    2.00    6.24
   7   6   2    5.06    7.92
  -7   6  -2   -6.79    8.12
   7   6   2    5.60    5.84
  -8   6  -2   65.00    8.90
   8  -6   2   45.36    9.43
   8   6   2   53.37    9.88
   8   6   2   60.28    8.88
   9  -6   2   -3.85    9.91
  -9   6  -2   -0.28    9.50
   9   6   2    6.46    9.01
   9   6   2    3.18    7.06
   9   7  -2    0.99    6.48
   9   7  -2    7.77    9.10
   9  -7  -2   13.10    8.80
   9   7  -2   11.03    9.04
   9  -7  -2    9.73    6.82
   9  -7  -2    4.71    6.40
   8   7  -2   16.05    5.76
   8  -7  -2   13.66    6.13
   8  -7  -2    7.10    6.13
   8  -7  -2   15.37    6.35
   8   7  -2   15.43    6.32
   8   7  -2   17.29    8.16
   7   7  -2   35.39    8.40
   7  -7  -2   30.59    6.03
   7  -7  -2   43.36    8.58
   7   7  -2   36.65    8.06
   7   7  -2   27.99    8.04
   6   7  -2   14.22    5.75
   6   7  -2   19.22    7.89
   6   7  -2   15.33    5.80
   6  -7  -2    8.13    8.39
   6  -7  -2    9.83    8.30
   5   7  -2    7.37    5.50
  -5   7   2    6.10    7.87
   5  -7  -2    7.91    8.16
   5   7  -2    1.02    7.94
   5   7  -2    1.95    7.66
   5  -7  -2   11.17    8.61
   4   7  -2   33.02    8.34
   4  -7  -2   35.44    6.37
   4   7  -2   39.41    6.18
  -4   7   2   42.82    8.03
   4  -7  -2   41.88    6.49
  -4  -7   2   43.37    6.09
   3  -7  -2  607.84   11.01
   3   7  -2  599.58   16.60
  -3  -7   2  602.95   13.57
  -3   7   2  572.77   12.05
   3  -7  -2  571.69   12.01
   3   7  -2  579.05   13.78
  -3   7   2  592.20   10.80
  -2   7   2  143.53    7.44
  -2   7   2  158.04   10.22
   2  -7  -2  149.24    7.83
  -2  -7   2  148.62   10.38
   2   7  -2  147.36    9.12
  -1  -7   2  547.63   14.18
  -1   7   2  578.96   13.33
   1   7  -2  525.14   15.37
   1  -7  -2  448.44   14.11
   1  -7  -2  601.47   15.88
   0  -7  -2  164.23   15.09
   0   7  -2  141.54   11.74
   0  -7  -2  160.20   15.51
   0  -7   2  126.66   11.43
  -1   7  -2  452.20   11.11
   1  -7   2  455.22   13.84
   2   7   2    1.16   11.49
   2   7   2    2.48   16.93
  -2   7  -2    2.83    9.18
   2  -7   2   -0.37    7.26
   3   7   2    4.25    9.75
   3  -7   2  -12.28   10.03
  -3   7  -2   11.07    8.71
   3   7   2    4.00    8.38
  -4   7  -2    6.00    8.57
   4   7   2    6.19    7.86
   4   7   2    5.33    8.98
   4  -7   2    6.06    9.76
   5   7   2  159.38    7.86
   5  -7   2  218.65    7.80
   5   7   2  252.92   11.25
  -5   7  -2  227.53    7.50
   6  -7   2   -3.50    6.61
  -6   7  -2    7.35    8.01
   6   7   2    0.45    7.96
   6   7   2    1.01    8.53
   7  -7   2   27.23    6.27
  -7   7  -2   10.36    5.92
   7   7   2   17.98    5.94
   7   7   2   23.20    9.20
   8   7   2    6.68    8.71
  -8   7  -2   -0.79    5.95
   8  -7   2   13.09    9.41
   8   7   2    9.80    9.01
   9   7   2    0.93    9.77
  -9   7  -2    3.59    6.63
   9  -7   2   -4.02    6.91
   9   7   2    5.01    9.31
   9   8  -2    3.56    6.47
   9  -8  -2    6.51    9.38
   9  -8  -2   -0.61    6.68
   9  -8  -2    4.43    6.54
   9   8  -2    3.15    6.31
   9   8  -2   20.47    8.80
   8   8  -2   35.40    6.56
   8  -8  -2   42.58    6.54
   8   8  -2   32.86    8.89
   8   8  -2   31.25    8.69
   8  -8  -2   48.79    8.72
   7   8  -2   15.96    8.32
   7  -8  -2   16.66    5.98
   7  -8  -2   11.51    6.02
   7   8  -2   17.42    6.16
   7   8  -2   17.50    6.17
   6   8  -2    2.06    7.74
   6  -8  -2   -3.66    7.94
   6   8  -2   -0.60    5.85
   6  -8  -2   -9.44    8.17
  -6   8   2   -2.77    5.53
   6   8  -2   -2.99    7.72
   5  -8  -2    7.26    5.95
   5   8  -2   -1.55    7.78
   5   8  -2    8.55    5.42
   5  -8  -2    7.05    8.22
  -5   8   2    0.01    5.84
   5   8  -2    9.00    5.58
   4   8  -2  153.33    7.77
   4   8  -2  156.03    9.92
  -4   8   2  159.31    7.00
   4  -8  -2  168.00    7.21
   4  -8  -2  160.60    9.30
  -4  -8   2  165.33    7.68
   3  -8  -2  155.16    8.84
   3   8  -2  157.78   10.79
   3   8  -2  155.97   11.84
   3  -8  -2  153.92    7.51
  -3   8   2  152.69    8.85
  -3  -8   2  162.32    9.90
  -2  -8   2  299.31   11.75
   2  -8  -2  303.19   10.10
  -2   8   2  305.40   10.42
  -2   8   2  298.87   11.31
   2   8  -2  284.44   12.69
   1  -8  -2   78.92   10.04
   1   8  -2   71.78   11.70
  -1  -8   2   72.23    7.67
  -1   8   2   81.00    9.09
   0  -8  -2  574.44   22.68
   0  -8   2  641.57   19.87
   0   8  -2  508.11   15.00
   0  -8   2  532.12   12.65
   0  -8  -2  615.16   22.48
  -1   8  -2    9.73    9.77
   1  -8   2   17.38    7.60
  -2   8  -2  220.27    8.51
   2  -8   2  207.76   11.63
   3   8   2  428.29   16.66
   3  -8   2  396.09   12.53
   3   8   2  516.91   18.21
  -3   8  -2  460.06    9.77
   4  -8   2  103.13    7.54
   4   8   2  101.73    9.56
  -4   8  -2   91.82    6.73
   4   8   2  115.01   10.73
   5  -8   2  396.52    8.94
  -5   8  -2  447.28    8.94
   5   8   2  440.20   12.42
   5   8   2  427.23   13.51
   6  -8   2    0.57    9.75
  -6   8  -2   17.77    8.50
   6   8   2    4.98    9.12
   6   8   2   10.17    8.83
   7  -8   2   49.55    6.88
   7   8   2   45.30    9.56
  -7   8  -2   49.24    6.26
   7   8   2   55.04    6.83
   8  -8   2   31.48    9.59
   8   8   2   24.81    8.60
  -8   8  -2   25.95    6.43
   8   8   2   23.78    9.69
   9  -8   2    4.67    7.00
   9  -8   2    9.54    9.31
  -9   8  -2    4.16    6.57
   9   8   2    1.32    7.03
   9   8   2    4.59    6.99
   9   9  -2    8.93    9.08
   9   9  -2   24.71    9.74
   9   9  -2   16.04    9.99
   9  -9  -2   17.84    6.41
   9  -9  -2   14.44    6.29
   9  -9  -2   24.34    9.29
   8   9  -2    8.21    8.42
   8   9  -2    5.56    8.50
   8  -9  -2   10.16    8.89
   8   9  -2   16.24    8.51
   8  -9  -2   13.33    6.20
   7   9  -2   -4.37    8.29
   7   9  -2    7.99    8.21
   7  -9  -2    3.51    8.52
   7   9  -2    2.97    5.57
   7  -9  -2   -2.90    8.20
   6  -9  -2   55.13    5.91
   6   9  -2   61.89    8.93
  -6   9   2   50.40    8.30
   6  -9  -2   58.03    6.31
   6   9  -2   53.08    6.50
   6   9  -2   54.28    8.44
   5   9  -2  161.60    9.65
   5   9  -2  185.75    9.19
   5   9  -2  172.91   10.28
   5  -9  -2  156.61    9.22
   5  -9  -2  168.93    9.61
  -5   9   2  168.33    9.04
   4   9  -2    0.47    6.32
   4   9  -2    0.43    9.92
   4  -9  -2    4.07    5.82
  -4   9   2    5.49    7.54
  -4  -9   2   -0.73    8.28
   4  -9  -2    6.89    5.61
   3  -9  -2   72.82    6.10
  -3   9   2   70.44    8.16
   3  -9  -2   70.20    8.54
  -3  -9   2   67.86    8.63
   3   9  -2   65.75   11.65
   3   9  -2   64.88    9.83
  -2   9   2    1.32    5.04
   2   9  -2   -1.36   10.31
  -2   9   2   -1.60    8.00
  -2  -9   2    0.61    8.61
   2  -9  -2    4.71    6.26
  -1  -9   2  152.56    8.51
  -1   9   2  173.56   10.05
   1   9  -2  153.99   12.64
   1  -9  -2  163.85   11.51
   0  -9  -2   20.51   12.41
   0   9  -2   23.51    7.52
   0  -9   2   16.53   10.20
   0  -9   2   24.67   11.01
   0  -9  -2   23.28   13.07
  -1   9  -2  281.28    8.82
   1  -9   2  342.96   10.09
  -2   9  -2   11.88    8.59
   2  -9   2    7.34    6.46
   3   9   2  225.69   16.42
   3  -9   2  192.54    8.15
  -3   9  -2  217.89    9.97
   3   9   2  188.16   17.63
   4   9   2    5.58    9.81
   4   9   2    4.87    8.52
   4  -9   2    7.93    7.19
  -4   9  -2    2.90    5.83
   5   9   2    8.67    8.45
   5  -9   2   -4.64    9.38
  -5   9  -2    5.47    6.07
   5   9   2    8.47    9.54
   6  -9   2    2.36    9.14
   6   9   2    2.60    8.56
   6   9   2   -7.83    9.50
  -6   9  -2   11.75    8.29
  -7   9  -2   47.25    6.71
   7   9   2   48.25    7.24
   7  -9   2   43.53    7.06
   7   9   2   51.43    8.89
  -8   9  -2   11.12    6.35
   8   9   2   11.89    9.54
   8  -9   2   13.04    9.63
   8  -9   2   10.83    5.90
   8   9   2   12.04    7.14
   9   9   2    1.20   10.07
   9  -9   2   -3.37    7.17
   9  -9   2   -4.06    9.47
   9   9   2   -3.31    9.55
  -9   9  -2   -5.51    9.69
   9 -10  -2    9.15    9.39
   9  10  -2   -1.39    9.40
   9  10  -2   -1.55    6.95
   9  10  -2  -11.09    9.77
   9 -10  -2   -2.69    9.61
   9 -10  -2    3.07    9.60
   8 -10  -2   20.54    9.03
   8  10  -2   20.28    9.12
   8 -10  -2   26.59    6.75
   8  10  -2   23.23    6.33
   8  10  -2   14.59    8.96
   7 -10  -2    4.61    8.17
   7  10  -2    8.46    8.52
   7  10  -2   -1.41    8.38
   7 -10  -2   -0.33    5.53
   7  10  -2    0.63    5.99
   6 -10  -2   37.29    6.43
   6 -10  -2   40.49    6.11
   6  10  -2   28.24    8.72
   6  10  -2   32.92    8.63
  -6  10   2   31.72    8.03
   6  10  -2   35.22    8.70
   5 -10  -2   30.03    5.95
   5 -10  -2   34.29    8.78
  -5  10   2   33.25    7.90
   5  10  -2   24.18    7.93
   5  10  -2   27.33    8.88
   5  10  -2   24.07    8.39
   4  10  -2   31.53   10.81
   4  10  -2   27.76    8.95
  -4  10   2   31.43    7.98
  -4 -10   2   23.48    8.01
   4 -10  -2   33.75    8.53
   4 -10  -2   32.03    8.91
  -3 -10   2    4.76    5.69
  -3  10   2    6.88    5.32
   3  10  -2    2.19    9.68
   3 -10  -2   -4.17    8.37
   2 -10  -2  172.10   10.48
  -2  10   2  175.20    7.46
  -2  10   2  178.94    9.69
   2  10  -2  154.61   11.95
  -2 -10   2  178.30   10.38
  -1 -10   2    9.35    9.16
   1  10  -2   12.25   10.37
   1 -10  -2    9.07    9.77
  -1  10   2   15.49    8.31
   0  10   2  429.44   10.82
   0  10  -2  370.01   12.84
   0 -10   2  424.09   20.05
   0 -10  -2  373.20   19.84
   0 -10  -2  430.67   19.97
   0 -10   2  369.56   12.73
  -1  10  -2    7.65    6.06
   1 -10   2    1.75    9.89
   1 -10   2    2.24    7.99
   2 -10   2  156.88   10.93
  -2  10  -2  176.40    9.68
   3 -10   2   12.69    9.90
  -3  10  -2   14.26    6.08
   4 -10   2   23.60    9.28
   4  10   2   -1.20   12.13
  -4  10  -2    2.39    8.02
   4  10   2    2.14   10.42
   5  10   2    5.21    9.23
   5 -10   2    1.18    9.39
  -5  10  -2    2.40    5.38
   5  10   2    1.92    8.50
   6 -10   2   80.29    9.62
  -6  10  -2   89.88    8.54
   6  10   2   96.52    9.63
   6  10   2   80.91   10.02
   7 -10   2   -1.03    6.73
  -7  10  -2   -3.04    6.26
   7 -10   2    9.99    5.93
   7  10   2    9.64    8.70
   7  10   2   -1.65    9.86
   8  10   2    2.06    9.76
   8 -10   2    6.19    8.81
   8  10   2    6.81    9.47
   8 -10   2    1.92    9.79
  -8  10  -2    7.41    6.49
   9 -11  -2    6.66    9.11
   9  11  -2    7.53    9.73
   9  11  -2    4.46    7.00
   9  11  -2    4.47    9.81
   9 -11  -2   15.07    9.59
   9 -11  -2   14.16    9.66
   8 -11  -2    4.38    8.39
   8  11  -2    6.13    9.47
   8  11  -2    5.13    9.27
   8 -11  -2    5.38    8.84
   8  11  -2    2.77    6.31
   7 -11  -2   57.14    6.41
   7  11  -2   61.95    9.18
   7  11  -2   46.67    6.81
   7  11  -2   48.02    6.86
   7 -11  -2   48.24    9.26
   6  11  -2   -1.12    6.37
   6 -11  -2   13.64    8.60
   6  11  -2   -3.60    8.26
   6 -11  -2   -4.22    6.31
  -6  11   2   -0.38    8.36
   6  11  -2    5.92    8.06
   5  11  -2    8.60   10.55
  -5  11   2   15.51    7.92
   5  11  -2    8.08    8.93
   5 -11  -2   15.34    7.97
   5 -11  -2    2.88    8.80
   5  11  -2    2.31    5.49
   4 -11  -2  108.52    7.07
  -4  11   2  109.99    8.77
  -4 -11   2  111.76    7.14
   4  11  -2  109.65   10.06
   4  11  -2  109.81   12.43
   4 -11  -2  100.89    6.87
   3 -11  -2  178.66   10.15
   3  11  -2  146.94   11.49
  -3 -11   2  180.83   10.01
  -3  11   2  168.96    7.35
  -2  11   2   97.72    9.01
   2  11  -2   85.73   11.66
  -2  11   2   87.31    8.67
  -2 -11   2   84.09    9.68
   2 -11  -2   91.89   10.38
   1  11  -2   21.16   10.42
   1 -11  -2    8.07    9.79
  -1  11   2   15.63    5.93
  -1 -11   2   11.60    9.13
  -1  11   2   20.87    8.06
   0  11  -2   19.84    9.74
   0 -11   2   26.24   10.24
   0 -11  -2   16.13   11.33
   0 -11  -2   13.16   12.62
   0  11   2   20.66    8.56
   1 -11   2  490.08   14.07
   1 -11   2  416.86   13.03
  -1  11  -2  465.79   12.20
   2 -11   2    9.56    8.28
  -2  11  -2    8.66    8.67
   2 -11   2    4.00    7.09
   3 -11   2   52.29    7.39
   3 -11   2   50.05    6.07
  -3  11  -2   49.37    8.92
   4  11   2    9.46   12.21
   4 -11   2   10.12    6.43
   4  11   2    9.35   12.88
   4 -11   2    6.51    5.56
  -4  11  -2   17.14    8.04
   5  11   2   -1.02   10.94
   5 -11   2   -5.52    6.71
  -5  11  -2   -0.98    8.20
   5 -11   2    4.13    5.51
   5  11   2    2.57    8.51
   6  11   2   13.88    8.75
  -6  11  -2   10.73    5.38
   6 -11   2   14.38    9.08
   6  11   2    5.42    9.44
   6 -11   2    2.98    6.61
   7 -11   2   41.41    9.78
   7  11   2   46.96    9.84
   7  11   2   45.67    9.57
  -7  11  -2   40.15    6.73
   7 -11   2   44.75    9.26
   8  11   2    0.82   10.25
   8 -11   2    2.80    6.70
   8  11   2    1.61   10.06
  -8  11  -2   10.87    6.47
   8 -11   2    7.17    9.94
   8 -12  -2   -0.37    6.83
   8  12  -2    0.58    9.49
   8  12  -2    5.76    9.51
   8  12  -2    7.92    8.79
   8 -12  -2   11.94    8.99
   7 -12  -2   -3.56    6.46
   7  12  -2    1.19    9.13
   7  12  -2    6.55    9.25
   7 -12  -2    2.65    6.59
   7  12  -2    1.40    5.65
  -6  12   2  116.51    9.18
   6 -12  -2  121.83    7.15
   6  12  -2  112.93   10.06
   6 -12  -2  122.66    9.69
   6  12  -2  121.79   10.05
   6  12  -2  118.32    9.69
   5  12  -2   15.23    9.31
   5 -12  -2   13.10    8.60
   5 -12  -2   12.91    5.72
   5  12  -2    9.84    8.13
  -5  12   2   13.90    8.22
   5  12  -2   10.77    9.95
   4 -12  -2    7.79    8.28
   4  12  -2    9.20    7.09
  -4 -12   2   11.39    5.92
   4 -12  -2   15.14    8.91
  -4  12   2   14.13    7.89
  -3  12   2    4.67    5.31
   3 -12  -2   -9.76    8.68
   3  12  -2    6.04   10.28
  -3 -12   2    3.26    8.48
  -2  12   2   43.77    7.98
   2 -12  -2   39.80    7.16
  -2  12   2   43.45    8.15
   2  12  -2   24.05   10.92
  -2 -12   2   38.60    9.10
   1 -12  -2   -1.91   12.36
  -1 -12   2    6.17    9.10
   1  12  -2    6.01   10.31
  -1  12   2    0.38    5.70
   0  12  -2  191.68   11.08
   0 -12  -2  197.73   18.27
   0 -12  -2  200.20   16.13
   0  12   2  224.61   10.25
   0 -12   2  201.75   11.85
   1 -12   2    3.12   10.35
  -1  12  -2   10.85    9.05
   1 -12   2    2.36    8.79
   2 -12   2    0.46    5.44
  -2  12  -2    9.79    8.84
   2 -12   2    5.19   10.31
   3 -12   2   87.30   10.47
   3 -12   2   75.05    6.12
  -3  12  -2   68.42    9.08
   4 -12   2  179.13   10.56
   4 -12   2  198.21    9.44
  -4  12  -2  193.60    9.62
   5  12   2  112.49   13.49
   5 -12   2  118.17    9.13
  -5  12  -2  129.78    7.17
   5 -12   2   99.39   10.53
   5  12   2  126.73   13.43
   6  12   2   -1.49    9.07
   6  12   2    3.96   11.63
   6 -12   2    9.61    8.67
  -6  12  -2    7.18    5.49
   6 -12   2   -0.85    6.17
   7 -12   2   11.97    9.69
   7 -12   2    5.55    8.89
  -7  12  -2    0.66    6.26
   7  12   2   -1.22    9.43
   7  12   2    9.71   10.05
   8  12   2    9.88   10.21
   8 -12   2   14.87   10.08
  -8  12  -2   18.73    6.72
   8 -12   2   -3.70   10.39
   8  12   2   26.04    9.83
   8  13  -2    1.19    9.64
   8  13  -2    8.25    9.82
   8  13  -2   -0.96    9.66
   8 -13  -2   -1.13    6.97
   8 -13  -2    7.52   10.04
   7  13  -2   63.56   10.58
   7  13  -2   62.56   10.09
   7  13  -2   61.88   10.15
   7 -13  -2   59.79    7.35
   7 -13  -2   58.80    9.43
   6 -13  -2    7.34    8.90
   6  13  -2    5.42    8.62
   6  13  -2    5.46    9.41
   6  13  -2   11.60   11.00
  -6  13   2    5.57    8.52
   6 -13  -2    5.36    9.46
   5  13  -2    0.21   10.74
   5  13  -2    0.52    8.00
   5  13  -2    4.36    9.09
   5 -13  -2    9.88    8.30
   5 -13  -2   -4.89    5.87
  -5  13   2    9.66    8.18
  -4 -13   2   27.80    8.89
  -4  13   2   40.48    8.41
   4  13  -2   27.90   10.47
   4 -13  -2   27.81    6.53
   3 -13  -2  109.32    7.64
  -3  13   2  110.51    8.68
   3  13  -2  115.60   11.47
  -3 -13   2  115.38    9.99
   2 -13  -2   36.92   10.02
  -2  13   2   36.21    6.54
  -2 -13   2   35.48    9.10
   2  13  -2   32.97   10.98
   1  13  -2   -1.72    9.85
   1 -13  -2    5.70   10.56
  -1 -13   2    1.50    6.58
  -1  13   2    0.65    7.64
   0  13   2    8.33    8.19
   0 -13  -2    4.59   11.51
   0  13  -2    3.62    9.23
   0 -13   2   11.97    9.38
   0 -13  -2    4.44   13.91
   1 -13   2  319.75   12.01
   1 -13   2  352.72   13.32
  -1  13  -2  336.52   11.29
  -2  13  -2   92.57    7.07
   2 -13   2  101.53    8.07
   2 -13   2  117.54    9.76
  -3  13  -2   -2.42    6.12
   3 -13   2   -9.76   10.08
   3 -13   2    9.64    5.59
  -4  13  -2   25.42    6.23
   4 -13   2   27.41    6.75
   4 -13   2   23.72    6.05
   5 -13   2   11.53    7.23
   5 -13   2   19.91    7.55
   5  13   2   13.79   14.33
  -5  13  -2   15.81    7.58
   5  13   2   14.08   15.11
   6 -13   2   10.99    9.29
   6 -13   2   16.85    8.73
  -6  13  -2   16.54    8.46
   6  13   2   16.49    9.74
   6  13   2   17.88    9.42
   7 -13   2    7.66    7.13
   7 -13   2    9.46    6.98
  -7  13  -2   15.92    9.11
   7  13   2   12.27    9.85
   7  13   2   12.82   12.68
   8  13   2    2.65   10.87
   8  14  -2    3.49   10.82
   8  14  -2    3.70   10.33
   8 -14  -2   12.10    9.70
   8  14  -2    5.21    7.13
   8 -14  -2   14.42    7.04
   7  14  -2    4.08    6.68
   7  14  -2    0.82    9.20
   7  14  -2    6.21    9.39
   7 -14  -2    4.76    6.88
   7 -14  -2    9.20    9.81
   6  14  -2   24.59   11.47
  -6  14   2   20.03    6.51
   6 -14  -2   27.60    6.15
   6  14  -2   26.96    9.32
   6  14  -2   24.35    9.96
   6 -14  -2   39.13    9.43
  -5  14   2    9.19    6.11
   5  14  -2    5.68    9.62
   5  14  -2    7.63    8.64
   5 -14  -2   -0.23    6.09
   5 -14  -2    8.65    6.83
   4 -14  -2   53.84    9.44
  -4 -14   2   52.13    9.01
   4  14  -2   46.24   10.14
  -4  14   2   44.76    5.88
   3 -14  -2    1.08    6.57
  -3 -14   2   -0.33    8.54
  -3  14   2    2.15    5.67
   3  14  -2    0.71   10.19
  -2  14   2    2.18    8.13
  -2 -14   2    5.90    8.96
   2 -14  -2    7.09    7.45
   2  14  -2   10.84   10.30
  -1 -14   2   23.20    9.39
  -1  14   2   24.38    8.01
   1 -14  -2   17.99   10.89
   1  14  -2   25.10    9.45
   0  14  -2   94.26    7.83
   0 -14  -2   89.63   15.38
   0  14   2  113.57    9.75
   0 -14   2   91.33    7.82
   0 -14  -2   96.13   15.95
   1  14   2   43.53    9.09
   1 -14   2   36.28    9.86
  -1  14  -2   33.66    8.94
  -2  14  -2   -1.68    5.97
   2 -14   2   13.02    9.92
   2 -14   2    5.38    8.76
   3 -14   2   -0.16    5.47
   3 -14   2    7.17    6.64
  -3  14  -2   -4.63    5.77
   4 -14   2   65.80    8.83
  -4  14  -2   69.47    9.40
   4 -14   2   60.97   10.48
  -5  14  -2   17.86    6.34
   5 -14   2   22.34    8.22
   5 -14   2   13.23    9.23
   6  14   2    8.93   13.94
   6 -14   2    8.20    6.82
   6 -14   2    3.35    9.24
   6  14   2    7.12   14.71
  -6  14  -2    6.37    5.97
   7  14   2    0.52   11.82
   7  14   2    0.00   12.53
   7 -14   2    1.15    6.95
  -7  14  -2    3.82    6.37
   7 -14   2    5.98    9.41
   7 -15  -2   12.35    9.79
   7  15  -2    8.01   11.96
   7 -15  -2   17.63    9.62
   7  15  -2   12.59    9.80
   7  15  -2   10.23   10.64
   6 -15  -2   10.04    9.84
   6  15  -2    1.51    9.52
   6  15  -2    7.43    9.18
   6 -15  -2    4.32    6.09
   5 -15  -2   86.43    9.88
  -5  15   2   84.81    9.09
   5  15  -2   73.67    9.64
   5  15  -2   81.72   10.68
  -4  15   2   12.40    7.62
   4 -15  -2    4.03    6.96
   4  15  -2    3.71   10.19
  -4 -15   2    6.91    8.38
   3  15  -2   14.67   10.16
   3 -15  -2    2.53    6.88
  -3 -15   2   10.78    8.33
  -3  15   2    6.18    8.03
   2 -15  -2    3.27   10.06
  -2  15   2    2.06    8.48
  -2 -15   2    7.80    8.82
   2  15  -2    4.79    9.59
   1  15  -2  142.32   11.04
  -1 -15   2  150.14   10.94
   1 -15  -2  132.08   11.68
  -1  15   2  150.71    9.32
   0 -15  -2    0.53   12.35
   0 -15  -2    2.58   13.76
   0 -15   2   -3.27    9.38
   0  15  -2    3.77    6.59
   0  15   2    1.56    8.38
  -1  15  -2    1.24    5.76
   1  15   2    3.94    8.56
   1 -15   2   -2.26    7.00
   2 -15   2    4.77    9.61
   2 -15   2    8.05    8.70
  -2  15  -2    9.52    8.53
   3 -15   2   92.60    9.98
   3 -15   2  110.33    9.49
  -3  15  -2  100.19    6.55
   4 -15   2   12.55    8.51
   4 -15   2   18.75    7.51
  -4  15  -2   14.66    8.55
   5 -15   2    8.43    6.68
   5 -15   2    6.86    5.82
  -5  15  -2    1.95    9.26
  -6  15  -2   -4.01    8.93
   6 -15   2    7.28    9.68
   6 -15   2   -3.72    9.07
   7 -15   2   -3.88   10.26
   7 -15   2    4.50   10.01
   7  15   2    0.05   15.74
  -7  15  -2    6.23    6.72
   7  15   2    3.43   15.25
   7 -16  -2    4.39    6.79
   7 -16  -2   11.56   10.52
   7  16  -2   -1.38    9.89
   7  16  -2    8.99   10.27
   6  16  -2   17.66    9.82
   6 -16  -2    5.93    9.66
   6  16  -2   13.96   10.44
   5 -16  -2   14.13    9.07
  -5  16   2    9.38    5.76
   5  16  -2    8.45    9.91
   5  16  -2    4.83   10.85
  -4  16   2   60.28    9.02
  -4 -16   2    1.42    9.79
   4  16  -2   52.90   12.97
   4 -16  -2   66.89    9.80
  -3 -16   2   17.84    8.34
   3 -16  -2   12.59    6.90
  -3  16   2   10.08    8.24
   3  16  -2    8.10   10.14
   2  16  -2    3.12    9.46
   2 -16  -2    3.61    9.64
  -2 -16   2   11.13    8.60
   1  16  -2    7.82    9.18
  -1 -16   2    0.33    8.86
   1 -16  -2    1.63    9.79
   1 -16  -2    6.18   12.15
   0  16   2   -1.44    8.36
   0  16  -2    2.10    8.86
   0 -16   2   -0.78    6.30
  -1  16  -2   16.28    8.54
   1 -16   2   10.53    9.54
   1  16   2    5.88    8.84
   2 -16   2  106.16    7.96
   2  16   2  110.42   12.06
  -2  16  -2  108.96    9.61
   3 -16   2   12.40    9.26
  -3  16  -2    2.19    5.91
   3 -16   2   -0.14    8.25
   4 -16   2   10.25    7.22
   4 -16   2    8.60    8.82
  -4  16  -2    1.32    8.60
  -5  16  -2    3.45    8.87
   5 -16   2   13.00   10.01
   5 -16   2    7.79    8.94
   6 -16   2   10.02    7.11
  -6  16  -2    6.39    6.78
   6 -16   2    6.48    9.32
   6  17  -2   -2.58    9.65
   6 -17  -2    6.29    9.95
   6  17  -2    2.29   10.48
   5  17  -2   34.18   11.47
   5  17  -2   34.59   10.55
   5 -17  -2   30.63    7.10
   4 -17  -2   -1.53    6.30
   4  17  -2   11.63   11.92
   3 -17  -2    8.57    9.90
   3  17  -2   11.71   10.03
  -3 -17   2   13.02   11.08
  -2 -17   2   29.61   10.91
   2 -17  -2   24.20   10.56
   2  17  -2   25.02    9.76
  -1 -17   2   10.01    8.44
   1 -17  -2    3.61   10.88
   1  17  -2   12.50    9.19
   1 -17  -2   14.03   10.46
   0 -17   2   58.66    9.47
   0  17   2   72.37    9.37
   0  17  -2   84.18    9.45
   1 -17   2   28.76    9.54
  -1  17  -2   26.14    8.67
   1  17   2   30.06    9.50
   2 -17   2   27.03    7.28
   2  17   2   29.24    9.55
  -2  17  -2   19.54    6.57
   3 -17   2   12.06    6.89
  -3  17  -2   13.86    8.90
   3 -17   2   11.27    9.78
   4 -17   2    3.42    9.60
   4 -17   2    4.94    6.65
  -4  17  -2    5.48    8.71
   5 -17   2    9.80    7.19
  -5  17  -2   11.83    6.45
   5 -17   2    7.98    6.74
  -6  17  -2   20.05    7.29
   6 -17   2   11.60    6.75
   6 -17   2   -0.22   10.86
   6  18  -2   19.96   13.92
   5 -18  -2   -0.84   10.60
   5  18  -2    2.51   10.79
   5  18  -2    5.73    9.73
   4 -18  -2    3.98    9.72
   4  18  -2    2.27   13.21
   3 -18  -2    3.37   10.13
  -3 -18   2   13.54    9.17
   3  18  -2    7.66    9.32
  -2 -18   2   23.45    9.75
   2 -18  -2   19.21   10.40
   2  18  -2   18.29    9.49
   2 -18  -2   -1.05    9.07
   1 -18  -2   10.71   10.75
   1 -18  -2    9.53   12.22
  -1 -18   2    9.28    9.28
   1  18  -2   10.30    9.24
   0 -18   2    1.81    9.66
   0  18  -2    9.68    8.79
   1 -18   2   10.05    9.42
   1  18   2    7.28    8.73
  -1  18  -2   13.05    9.23
   2  18   2   31.08    9.79
   2 -18   2   31.10    9.82
  -2  18  -2   34.33    9.31
   3  18   2    5.31   11.55
  -3  18  -2   -5.68    8.85
   3 -18   2   -0.21    6.90
   4 -18   2   17.64   10.23
   4 -18   2   14.10    7.05
  -4  18  -2   17.58    9.22
  -5  18  -2    1.97    7.07
   5 -18   2    2.66   10.43
   5 -18   2    5.60    9.61
   5  19  -2    9.96   13.05
   5 -19  -2   15.90   10.37
   5  19  -2    4.30   13.21
   4 -19  -2   -0.19   10.52
   4  19  -2    2.92   12.50
   4  19  -2   -1.14   11.73
  -3 -19   2   32.08   12.42
   3  19  -2   25.72   10.83
   3 -19  -2   27.85   10.39
   2 -19  -2    0.96    8.70
   2 -19  -2    5.38   10.68
  -2 -19   2    4.98    9.62
   2  19  -2    3.43   11.20
  -1 -19   2   -0.84    8.90
   1 -19  -2    4.29   13.36
   1  19  -2    3.37    9.00
   1 -19  -2    1.25   12.05
   0 -19   2    4.61    9.45
   0  19  -2    3.96    9.07
  -1  19  -2   32.55    9.38
   1 -19   2   42.84    9.74
   2 -19   2    5.39    9.81
   2  19   2    4.06   11.93
  -2  19  -2    1.70    9.42
   3  19   2   20.41   12.21
  -3  19  -2   15.12    6.49
   3 -19   2   17.83   10.50
   4  19   2   -2.33   11.81
   4 -19   2    5.35    7.69
  -4  19  -2   -7.62    9.03
   4  20  -2    7.66   13.08
   4 -20  -2   10.08   10.71
   4  20  -2   10.68   12.66
   4 -20  -2   -1.09   10.10
  -3 -20   2    2.80    9.81
   3 -20  -2    6.52   11.94
   3 -20  -2    7.34   10.80
   3  20  -2    2.64   12.28
   2 -20  -2    1.66   11.71
  -2 -20   2    0.92   11.83
   2 -20  -2   -4.31   12.98
   2  20  -2    0.52    9.73
   1 -20  -2   -0.17   14.13
  -1 -20   2   -0.53    9.63
   1 -20  -2    1.48   13.13
   1  20  -2    1.18   11.63
   0 -20   2   20.59    9.83
   0  20  -2   20.82    9.46
   1 -20   2   10.75   10.00
  -1  20  -2   -2.65    9.68
  -2  20  -2   16.34    6.93
   2 -20   2   18.42   10.26
  -3  20  -2    1.61    9.73
   3 -20   2   13.86    9.83
   3  20   2    0.62   14.60
   2 -21  -2    2.64   12.94
   2 -21  -2    3.43    9.51
   2  21  -2    5.42   12.55
  -2 -21   2    3.42   12.70
   1  21  -2   38.43   10.53
   1 -21  -2   28.51   18.84
   1 -21  -2   31.58   20.33
  -1 -21   2   28.05   11.02
   0 -21   2    5.63   10.54
   0  21  -2   -1.33    9.61
   1 -21   2    5.90   10.76
  -1  21  -2    8.30    9.59
  -2  21  -2   -7.39   10.33
   2 -21   2   10.29   10.87
   9   0  -3   33.12    6.71
   9   0  -3   39.33    6.38
   9   0  -3   31.20    6.04
   7   0  -3   14.98    5.47
   7   0  -3    8.19    8.29
   7   0  -3   20.20    7.62
   5   0  -3  328.68    8.50
   5   0  -3  329.21   10.20
   5   0  -3  321.72    8.59
   3   0  -3   43.20    6.73
  -3   0   3   51.13    8.78
   3   0  -3   39.33    6.76
  -3   0   3   48.02    8.70
  -1   0   3 3125.65   27.71
   1   0  -3 3115.44   29.37
   1   0   3  759.64   16.35
  -1   0  -3  717.21   18.62
  -3   0  -3 1161.55   16.02
   3   0   3 1009.66   16.01
  -5   0  -3   61.04    8.34
   5   0   3   54.17    9.59
   7   0   3   39.00    9.13
  -7   0  -3   39.14    8.37
   9   0   3   13.45    7.10
  -9   0  -3   13.53    9.52
  10   1  -3    3.58    6.52
  10  -1  -3   -3.05    9.26
  10  -1  -3   -1.36    6.47
  10   1  -3   -5.34    6.72
  10   1  -3   21.33    9.58
  10  -1  -3    1.68    9.43
   9   1  -3   14.70    6.17
   9  -1  -3    2.00    6.08
   9   1  -3   -3.23    8.51
   9  -1  -3    5.42    8.82
   9  -1  -3    6.30    6.36
   9   1  -3    3.00    6.46
   8  -1  -3   45.66    6.07
   8  -1  -3   42.63    5.93
   8   1  -3   40.76    8.36
   8  -1  -3   31.31    6.27
   8   1  -3   33.48    5.81
   8   1  -3   50.45    7.93
   7   1  -3    4.17    5.63
   7   1  -3    1.80    8.00
   7  -1  -3   12.01    5.55
   7  -1  -3   -6.71    8.34
   7   1  -3    1.55    5.26
   7  -1  -3    0.19    8.64
   6   1  -3    1.45    7.63
   6  -1  -3   -2.93    7.85
   6  -1  -3   14.04    7.49
   6   1  -3   -3.63    8.00
   6   1  -3    8.23    7.40
   6  -1  -3   -5.21    5.28
   5  -1  -3   43.26    8.54
   5   1  -3   46.12    6.26
   5  -1  -3   35.07    5.69
   5   1  -3   38.34    6.19
   5  -1  -3   35.85    5.88
   5   1  -3   38.27    6.28
   4  -1  -3  312.75   10.67
   4  -1  -3  334.59    8.50
   4   1  -3  321.50    8.76
   4  -1  -3  330.14    8.39
   4   1  -3  321.91   10.56
   3   1  -3  168.15    7.87
  -3   1   3  167.22    9.88
   3   1  -3  175.98   10.45
   3  -1  -3  169.91    7.95
  -3   1   3  158.13    9.86
  -3  -1   3  170.02    8.13
   3  -1  -3  165.15   10.01
  -3  -1   3  167.71    9.58
  -2   1   3  565.01   14.65
   2  -1  -3  581.62   12.73
  -2  -1   3  582.85   14.91
  -2  -1   3  580.70   14.84
   2   1  -3  572.98   14.97
  -2   1   3  586.07   12.59
   1  -1  -3   85.53    9.67
   1   1  -3   77.95   10.09
  -1  -1   3   84.51   12.87
  -1   1   3   87.11    9.46
   0   1  -3   11.42   15.47
   0   1   3   16.82    9.65
   0  -1  -3   20.58   10.48
   0  -1   3   14.92   10.53
   1  -1   3    6.61   10.52
  -1  -1  -3    3.75   10.03
   1   1   3    3.81   10.21
  -1   1  -3    4.55    9.74
  -2   1  -3 1175.62   17.40
   2  -1   3 1073.71   15.66
   2   1   3 1049.05   18.12
  -2  -1  -3 1116.78   16.50
   3   1   3   28.76   10.16
   3  -1   3   22.49    7.79
  -3   1  -3   37.04    9.39
  -3  -1  -3   29.97    6.64
   4   1   3    1.28    6.18
  -4   1  -3    3.33    5.73
  -4  -1  -3    0.30    7.64
   4  -1   3   -3.81    9.91
   5   1   3   34.41    6.56
   5  -1   3   29.95    7.09
  -5  -1  -3   43.55    6.20
  -5   1  -3   44.89    8.42
   6  -1   3  172.19    7.68
  -6  -1  -3  189.05    9.33
   6   1   3  175.63   10.31
  -6   1  -3  175.05    7.13
   7  -1   3    9.14    6.18
   7   1   3    9.16    8.98
  -7  -1  -3    5.45    5.42
  -7   1  -3    5.80    7.67
   8  -1   3   33.25    9.18
  -8  -1  -3   30.97    8.74
   8   1   3   21.01    7.03
  -8   1  -3   25.56    6.25
   9  -1   3   10.96    6.54
  -9  -1  -3    8.14    8.95
  -9   1  -3   10.10    8.71
   9   1   3   -7.54    7.22
  10  -2  -3   -5.54    9.26
  10  -2  -3   -0.04    6.72
  10   2  -3    8.60    6.13
  10   2  -3   10.94    6.57
  10  -2  -3   -1.95    9.60
  10   2  -3    2.12    6.44
   9  -2  -3   10.78    5.98
   9  -2  -3    7.20    5.97
   9   2  -3   -0.20    6.31
   9   2  -3    2.75    9.03
   9  -2  -3   10.07    8.80
   9   2  -3   10.48    8.82
   8  -2  -3   14.68    5.72
   8  -2  -3   11.97    6.08
   8   2  -3   22.04    6.29
   8  -2  -3   17.60    8.27
   8   2  -3   -1.59    5.56
   8   2  -3   19.49    7.94
   7   2  -3   56.80    6.37
   7  -2  -3   65.50    8.18
   7   2  -3   58.56    8.42
   7  -2  -3   52.56    6.25
   7  -2  -3   54.04    8.41
   7   2  -3   39.47    6.05
   6   2  -3   18.33    8.26
   6  -2  -3   27.52    7.92
   6   2  -3   24.41    8.06
   6   2  -3   25.39    8.08
   6  -2  -3   23.08    5.86
   6  -2  -3   17.88    5.81
   5   2  -3   45.60    8.40
   5  -2  -3   44.23    8.28
   5   2  -3   38.27    6.21
   5   2  -3   41.46    7.53
   5  -2  -3   37.83    5.86
   5  -2  -3   41.48    6.34
  -4  -2   3   13.08    6.04
   4  -2  -3   15.69    6.46
   4  -2  -3   15.79    5.80
   4   2  -3   14.10    8.14
   4   2  -3    9.28    8.48
   4  -2  -3   15.93    7.81
   3   2  -3  539.58   12.53
   3   2  -3  503.38   11.43
  -3   2   3  481.16   10.20
  -3  -2   3  547.83   11.52
   3  -2  -3  552.85   11.09
   3  -2  -3  513.72   12.59
  -3  -2   3  557.42   10.81
  -2  -2   3  132.21    8.64
  -2  -2   3  146.01    8.85
   2  -2  -3  147.11   11.22
   2   2  -3  106.68    8.64
  -2   2   3  141.86    8.46
  -2   2   3  136.65    8.95
  -1   2   3   31.53   11.42
  -1  -2   3   25.93    8.76
   1  -2  -3   36.61    8.76
   1   2  -3   40.08    9.60
   0  -2   3 1337.01   19.52
   0   2   3 1484.48   23.90
   0   2  -3 1215.16   21.71
   0  -2  -3 1283.92   23.32
  -1  -2  -3  116.66   10.51
   1   2   3  122.00   14.36
   1  -2   3  126.25   14.89
  -1   2  -3  116.57   14.85
  -2   2  -3   34.14    7.57
   2  -2   3   26.45    8.63
   2   2   3   25.64   11.00
  -2  -2  -3   32.46    9.87
   3   2   3  485.29   13.93
  -3   2  -3  535.97   10.81
   3  -2   3  448.45   12.90
  -3  -2  -3  535.65   13.60
   4  -2   3   27.73    6.97
   4   2   3   17.15    9.05
  -4   2  -3   17.50    9.04
  -4  -2  -3   28.17    8.53
   5  -2   3  147.97   10.15
  -5   2  -3  144.81    9.19
  -5  -2  -3  139.58    8.95
   5   2   3  137.78    7.88
   6   2   3   17.82    6.57
   6  -2   3   19.04    9.05
  -6  -2  -3   25.35    5.88
  -6   2  -3   18.82    5.56
   7   2   3   23.81    9.46
  -7   2  -3   31.22    6.16
   7  -2   3   31.13    9.18
  -7  -2  -3   28.49    8.24
   8   2   3    8.19    6.41
   8  -2   3    6.68    6.14
  -8  -2  -3    7.60    8.83
  -8   2  -3    4.23    5.59
  -9  -2  -3   10.24    9.19
  -9   2  -3   10.01    9.20
   9   2   3   17.78    9.47
   9  -2   3    0.86    9.25
  10  -3  -3   10.30    7.04
  10  -3  -3    1.11    9.47
  10  -3  -3   12.83    6.55
  10   3  -3   -1.68    6.32
  10   3  -3    0.08    9.25
  10   3  -3   10.35   10.00
   9  -3  -3   13.72    8.92
   9  -3  -3    7.41    6.09
   9  -3  -3    6.93    8.58
   9   3  -3   -0.24    6.38
   9   3  -3    6.02    6.50
   9   3  -3    6.42    6.33
   8  -3  -3    9.89    5.91
   8   3  -3   15.37    8.44
   8  -3  -3   17.59    6.00
   8  -3  -3   12.09    6.12
   8   3  -3   21.21    5.95
   8   3  -3   18.46    8.26
   7   3  -3   23.04    5.85
   7   3  -3   34.08    7.99
   7  -3  -3   25.98    6.57
   7  -3  -3   21.89    6.07
   7   3  -3   26.99    7.93
   7  -3  -3   33.11    8.10
   6   3  -3   31.06    8.19
   6  -3  -3   36.12    7.70
   6   3  -3   25.93    8.14
   6   3  -3   29.17    8.49
   6  -3  -3   28.99    5.33
   6  -3  -3   31.41    5.88
   5   3  -3   42.60    6.32
   5   3  -3   42.31    6.00
   5  -3  -3   43.25    8.24
   5  -3  -3   45.68    6.25
   5   3  -3   52.83    7.50
   5  -3  -3   34.03    5.94
  -4  -3   3  522.58   10.30
   4  -3  -3  545.94   11.77
   4   3  -3  543.91   12.35
   4  -3  -3  522.79    9.77
   4   3  -3  535.68   11.87
   4  -3  -3  497.86   11.37
  -3   3   3  131.16    7.35
  -3  -3   3  137.09    7.99
  -3  -3   3  146.32    9.70
   3   3  -3  104.67    9.57
   3  -3  -3  134.85    7.58
   3   3  -3  132.96   10.35
   3  -3  -3  123.72    7.14
   3  -3  -3  128.66    7.56
  -2  -3   3  193.99   10.88
  -2  -3   3  195.51   11.42
  -2   3   3  174.59    8.54
   2  -3  -3  201.31   10.81
  -2   3   3  199.55    9.20
   2   3  -3  177.27    9.13
   1  -3  -3  463.59   12.94
  -1  -3   3  455.74   14.98
   1   3  -3  430.05   15.83
  -1   3   3  473.35   12.95
   0   3   3  197.21   13.09
   0  -3   3  181.50   14.94
   0  -3  -3  192.19   13.73
   0   3  -3  187.57   11.88
  -1  -3  -3    6.99   11.69
   1  -3   3   -1.43    9.58
   1   3   3    2.05    8.51
  -1   3  -3    4.19   13.31
   2   3   3   26.99   11.53
  -2   3  -3   37.35    7.76
   2  -3   3   16.13   11.47
  -2  -3  -3   30.30    9.82
   3  -3   3   -1.45    7.12
   3   3   3   -1.53   10.57
  -3  -3  -3   -0.67    6.28
  -3   3  -3   -3.78    9.29
   4   3   3 1420.53   16.42
   4  -3   3 1388.37   16.30
  -4   3  -3 1552.16   16.19
  -4  -3  -3 1577.27   17.70
   5   3   3    3.96    6.30
   5  -3   3    2.43    6.73
  -5   3  -3   -0.51    5.78
  -5  -3  -3   -0.19    7.85
   6   3   3    7.91    6.36
   6  -3   3   -0.02    6.24
  -6   3  -3    1.13    5.42
  -6  -3  -3    2.76    8.06
   7   3   3   11.90    9.28
   7  -3   3    3.72    6.25
  -7  -3  -3   11.30    5.67
  -7   3  -3    4.29    5.88
  -8   3  -3   27.39    8.54
   8  -3   3   18.57    9.43
   8   3   3   22.81    6.93
  -8  -3  -3   20.97    6.47
   9   3   3    0.39    9.98
   9  -3   3   10.58    6.96
  -9   3  -3   -7.91    8.46
  -9  -3  -3   -2.64    6.67
  10   4  -3   -2.88    6.71
  10  -4  -3    2.32    9.61
  10  -4  -3    8.85    9.36
  10   4  -3    8.17    6.40
  10  -4  -3   -2.39    6.82
  10   4  -3   -0.27    6.81
   9   4  -3   10.94    9.24
   9  -4  -3    3.35    8.71
   9  -4  -3   -2.21    6.23
   9   4  -3    6.85    5.85
   9  -4  -3    9.88    8.56
   9   4  -3    0.77    8.97
   8  -4  -3   14.72    8.77
   8   4  -3    1.59    6.29
   8   4  -3    6.83    5.39
   8   4  -3    3.25    6.05
   8  -4  -3   -2.61    6.08
   8  -4  -3    8.78    5.62
   7   4  -3   71.55    8.26
   7  -4  -3   50.60    8.32
   7  -4  -3   61.75    8.26
   7   4  -3   72.48    6.18
   7  -4  -3   63.69    8.45
   7   4  -3   69.11    6.38
   6  -4  -3   52.11    5.61
   6   4  -3   62.12    8.32
   6   4  -3   63.88    8.86
   6  -4  -3   52.52    8.21
   6   4  -3   57.12    8.24
   6  -4  -3   60.49    6.05
   5   4  -3   84.54    8.54
   5  -4  -3   85.49    8.85
   5  -4  -3   80.85    8.74
   5   4  -3   78.60    5.78
   5  -4  -3   87.05    6.40
   5   4  -3   81.28    6.84
   4   4  -3  170.25    7.98
   4  -4  -3  177.48    9.86
  -4   4   3  164.46    7.35
   4  -4  -3  175.83    7.24
  -4  -4   3  159.79    9.35
   4   4  -3  166.78    7.64
   4  -4  -3  181.50    7.44
   3  -4  -3  708.24   11.46
  -3   4   3  726.72   11.39
   3  -4  -3  629.70   12.76
   3  -4  -3  714.91   11.91
   3   4  -3  730.39   12.15
   3   4  -3  706.10   15.15
  -3  -4   3  714.65   11.95
  -2  -4   3  158.51    9.15
  -2   4   3  161.86    8.35
   2   4  -3  145.12   10.81
   2  -4  -3  157.33    9.83
  -2  -4   3  157.47   10.41
  -1  -4   3    6.73    7.78
  -1   4   3    5.25    6.19
   1   4  -3   -0.47   12.25
   1  -4  -3    4.24    6.62
   0   4  -3    3.89    9.72
   0  -4   3    9.76   12.72
   0   4   3    3.29    9.28
   0  -4  -3   -0.17    7.80
  -1   4  -3  184.38   13.37
  -1  -4  -3  177.54   14.02
   1  -4   3  195.24   10.40
   1   4   3  200.07   14.19
  -2   4  -3  752.51   14.50
   2   4   3  675.04   15.79
   2  -4   3  676.42   12.49
  -2  -4  -3  806.14   17.62
   3  -4   3  315.94   11.82
  -3  -4  -3  358.28   10.74
  -3   4  -3  359.97    9.22
   3   4   3  302.69   10.75
   4   4   3  206.64   11.61
   4  -4   3  193.44   11.11
  -4   4  -3  224.85    8.22
  -4  -4  -3  227.10   10.45
   5   4   3  224.88    8.66
   5  -4   3  228.81   10.85
  -5  -4  -3  245.87    8.19
  -5   4  -3  244.98    9.67
   6   4   3   -2.09    8.94
  -6   4  -3    9.08    8.35
   6  -4   3    2.90    6.57
  -6  -4  -3    3.32    7.85
   7   4   3   -2.41    8.19
  -7  -4  -3    3.00    5.47
   7  -4   3    0.38    9.10
  -7   4  -3    7.58    8.08
   8   4   3   11.48    6.67
   8  -4   3   19.91    6.91
  -8  -4  -3   15.85    6.28
  -8   4  -3   17.33    6.38
   9   4   3    1.99    6.62
  -9   4  -3    8.66    6.54
   9  -4   3   13.34    9.80
  10   5  -3   -7.87    9.08
  10   5  -3   11.23    9.85
  10   5  -3    3.08    6.59
  10  -5  -3   -0.38    6.74
  10  -5  -3   -0.26    6.83
  10  -5  -3   -3.32    6.77
   9   5  -3    5.95    6.47
   9  -5  -3   10.12    9.07
   9  -5  -3    2.67    8.68
   9   5  -3   -3.19    6.48
   9  -5  -3   -1.49    8.92
   9   5  -3   -0.81    6.10
   8  -5  -3   52.52    6.25
   8  -5  -3   44.99    8.86
   8   5  -3   52.14    6.47
   8  -5  -3   45.35    8.76
   8   5  -3   44.80    9.14
   8   5  -3   53.95    8.52
   7   5  -3   12.86    5.53
   7   5  -3    3.09    8.37
   7  -5  -3   12.06    7.98
   7  -5  -3   12.30    8.68
   7  -5  -3    2.25    5.80
   7   5  -3    9.97    8.19
   6  -5  -3   79.41    5.99
   6   5  -3   84.30    6.71
   6  -5  -3   78.85    6.41
   6   5  -3   91.04    8.52
   6   5  -3   77.09    8.51
   6  -5  -3   78.88    8.73
   5   5  -3    3.29    5.38
   5   5  -3    2.17    8.14
   5  -5  -3   12.18    8.55
   5  -5  -3    3.54    5.76
   5  -5  -3   -1.49    8.31
   4   5  -3   55.12    5.80
   4   5  -3   56.65    8.80
  -4   5   3   53.07    6.15
   4  -5  -3   55.29    8.43
   4  -5  -3   53.84    8.66
   4  -5  -3   59.47    8.74
  -4  -5   3   54.71    7.55
   3  -5  -3  194.22    7.81
  -3   5   3  186.57    9.41
   3   5  -3  182.87    8.05
   3  -5  -3  192.49    7.78
  -3  -5   3  200.57    9.62
   3  -5  -3  187.68    7.67
   2  -5  -3  952.61   15.64
   2  -5  -3 1113.21   16.50
   2   5  -3  996.37   14.36
  -2   5   3 1079.72   15.35
  -2  -5   3 1055.05   14.73
  -2  -5   3 1063.43   20.79
   1  -5  -3  418.21   13.69
  -1   5   3  418.66   13.33
   1   5  -3  369.00   13.28
  -1  -5   3  396.10   12.90
   0  -5  -3   44.80   11.07
   0  -5   3   39.62    7.90
   0   5  -3   44.42    8.36
   0   5   3   46.08    9.78
  -1   5  -3  454.56   13.55
  -1  -5  -3  444.01   18.09
   1  -5   3  430.33   11.03
   1   5   3  523.69   19.40
  -2   5  -3  227.34    8.74
  -2  -5  -3  257.97   13.10
   2  -5   3  207.81   11.61
   2   5   3  220.91   14.01
   3   5   3    2.90   10.50
   3  -5   3    6.32   10.13
  -3   5  -3   -1.74    6.68
  -3  -5  -3   -1.33    5.99
   4   5   3  346.65   10.49
   4  -5   3  325.62   11.73
  -4   5  -3  373.17    8.95
  -4  -5  -3  376.90   11.56
   5   5   3   15.28    9.17
   5  -5   3   21.90    9.68
  -5  -5  -3   22.72    8.01
  -5   5  -3   21.75    5.61
   6   5   3   21.02    9.03
   6  -5   3   18.99   10.04
  -6   5  -3   35.35    6.06
  -6  -5  -3   22.29    5.77
   7   5   3   11.64    8.21
   7  -5   3    4.81    6.30
  -7   5  -3    1.91    5.89
  -7  -5  -3    4.95    5.24
   8   5   3   -1.48    6.70
   8  -5   3    4.92    9.35
  -8   5  -3   -3.36    8.59
   9   5   3    2.96    7.06
   9  -5   3    3.46    6.55
   9   5   3   -5.59    6.26
  -9   5  -3    1.65    9.68
  10   6  -3   -1.25    9.94
  10  -6  -3    0.47    6.75
  10   6  -3    9.21    9.64
  10   6  -3   -1.29    7.15
  10  -6  -3   -2.28    9.53
  10  -6  -3    0.79    7.00
   9  -6  -3   30.33    6.75
   9   6  -3   36.89    9.12
   9   6  -3   37.15    6.65
   9  -6  -3   31.81    6.61
   9   6  -3   27.07    6.60
   9  -6  -3   33.90    6.54
   8  -6  -3    6.85    8.39
   8   6  -3    8.05    8.33
   8  -6  -3   14.21    6.11
   8   6  -3    1.49    5.68
   8   6  -3    4.37    6.59
   8  -6  -3    1.47    5.81
   7   6  -3    2.33    8.14
   7  -6  -3   -3.17    5.88
   7   6  -3   -9.51    8.06
   7  -6  -3    3.83    8.54
   7  -6  -3    5.52    6.04
   7   6  -3    7.41    8.31
   6   6  -3   38.39    8.19
   6  -6  -3   36.95    6.18
   6  -6  -3   38.52    6.14
   6   6  -3   31.60    8.28
   6  -6  -3   43.05    7.97
   6   6  -3   38.10    6.22
   5  -6  -3  359.66   10.16
   5   6  -3  330.48    8.68
   5   6  -3  317.57    9.21
   5  -6  -3  358.26   10.31
   5  -6  -3   88.69    6.30
   4  -6  -3   60.41    8.03
   4  -6  -3   78.35    8.98
   4  -6  -3   71.15    6.55
   4   6  -3   74.20    6.71
  -4  -6   3   64.91    6.29
   4   6  -3   69.50    6.80
   3   6  -3   87.19    9.29
   3  -6  -3   85.64    8.34
  -3  -6   3   90.92    6.30
  -3   6   3   96.95    8.96
   3  -6  -3   84.42    8.58
  -2   6   3   11.63    8.51
  -2  -6   3    5.12   10.36
   2  -6  -3    9.10    5.85
  -2  -6   3    2.53    8.73
   2  -6  -3   12.51    8.32
   2   6  -3    9.02    9.77
   1  -6  -3  721.64   15.17
  -1  -6   3  682.28   14.30
   1   6  -3  615.23   14.59
   1  -6  -3  720.61   16.33
   0  -6  -3   65.05   13.44
   0   6  -3   62.56   10.84
   0   6   3   27.66    9.11
   0  -6   3   49.96    7.75
  -1  -6  -3   88.46   15.04
   1  -6   3   86.36   11.16
  -1   6  -3   74.18    7.92
   1   6   3  100.04   13.35
   2  -6   3   82.38   11.40
   2   6   3   75.31   12.03
  -2   6  -3   93.77   10.31
  -2  -6  -3   96.69   12.24
   3  -6   3   98.50   10.41
  -3  -6  -3  104.92    9.52
   3   6   3   98.04   11.19
  -3   6  -3  109.72    7.34
   4   6   3   21.46    7.31
   4  -6   3   23.80    6.93
  -4  -6  -3   24.94    7.84
  -4   6  -3   30.60    6.58
   5   6   3   85.03    9.69
   5  -6   3   96.99    9.87
  -5  -6  -3   87.06    6.86
  -5   6  -3   99.93    8.74
   6   6   3    3.12    6.18
   6  -6   3    6.10    9.60
  -6  -6  -3    1.82    5.75
  -6   6  -3   -0.55    5.75
   7   6   3    5.00    6.86
   7  -6   3   -0.15    6.21
  -7   6  -3    0.97    7.90
   8   6   3   -1.08    9.29
   8  -6   3    3.64    6.56
  -8   6  -3    7.47    5.99
   9   6   3    6.38    9.78
   9  -6   3   24.06   10.06
   9   6   3   14.93    9.83
  -9   6  -3   17.56    6.57
   9   7  -3    3.31    9.19
   9  -7  -3    5.08    6.45
   9  -7  -3   -2.65    9.10
   9   7  -3    7.69    9.26
   9  -7  -3   10.45    6.61
   9   7  -3    1.93    6.34
   8   7  -3   17.85    8.55
   8  -7  -3   20.79    8.66
   8  -7  -3   12.53    6.46
   8  -7  -3    8.43    6.18
   8   7  -3   17.57    8.62
   8   7  -3   11.07    5.99
   7  -7  -3   15.19    5.84
   7  -7  -3   -1.00    6.02
   7   7  -3   10.94    8.10
   7   7  -3   11.92    7.59
   7  -7  -3   14.12    8.04
   7   7  -3   15.31    5.57
   6  -7  -3   97.67    8.07
   6   7  -3  103.51    6.88
   6  -7  -3   98.87    6.46
   6   7  -3   90.28    6.31
   6  -7  -3   87.62    6.32
   6   7  -3   90.97    6.47
   5   7  -3   11.94    5.86
   5  -7  -3   16.21    8.36
   5   7  -3   10.44    5.89
   5  -7  -3   12.54    6.09
   5  -7  -3   14.75    7.96
   4  -7  -3   74.00    6.37
  -4  -7   3   70.59    8.48
   4   7  -3   74.12    8.91
   4  -7  -3   63.07    8.85
   4  -7  -3   77.72    6.10
   4   7  -3   84.86    8.92
   3  -7  -3    2.34    7.53
   3  -7  -3    8.04    7.52
   3   7  -3    0.68    6.14
  -3   7   3    0.97    8.15
  -3  -7   3    4.16    5.71
  -2  -7   3  965.07   15.28
   2  -7  -3  991.69   16.10
   2  -7  -3  871.79   15.39
  -2   7   3  994.79   14.42
   2   7  -3  874.73   14.08
  -1  -7   3   14.91    6.52
   1  -7  -3   15.86    6.52
   1   7  -3    1.85   10.80
   1  -7  -3   15.02    8.45
   0  -7  -3   15.61   11.65
   0  -7   3   12.15    7.40
   0   7  -3   18.44   10.71
   0  -7  -3   14.28    8.82
  -1   7  -3  146.57    8.70
   1  -7   3  165.09   11.55
  -1  -7  -3  181.46   21.41
   1   7   3  153.51   18.32
   2  -7   3  545.33   11.12
  -2   7  -3  548.54   10.66
  -2  -7  -3  641.09   22.28
   2   7   3  566.91   22.41
   3   7   3   13.82   10.82
  -3  -7  -3   12.56    8.38
  -3   7  -3   13.29    9.37
   3  -7   3   -3.28   10.67
   4  -7   3   25.79    7.04
  -4   7  -3   30.01    5.98
  -4  -7  -3   26.17    8.28
   4   7   3   22.48    9.60
   5   7   3   77.33   10.65
  -5   7  -3  102.28    8.81
   5  -7   3   76.84    7.25
  -5  -7  -3   96.09    9.29
   6   7   3    1.47    6.56
   6  -7   3    1.77    7.07
  -6   7  -3    8.37    8.85
   7   7   3   19.18    9.46
   7  -7   3   14.11    6.64
  -7   7  -3   22.12    8.64
   8   7   3   11.56    9.39
   8   7   3   11.26    8.82
  -8   7  -3   13.25    9.10
   8  -7   3    5.59    6.79
   9   7   3   -1.82    7.40
   9   7   3    4.35    6.77
   9  -7   3  -15.82   10.16
  -9   7  -3    3.53    6.60
   9  -8  -3   27.24    9.41
   9  -8  -3   20.65    6.74
   9  -8  -3   16.57    7.12
   9   8  -3   27.07    9.19
   9   8  -3   18.18    6.83
   9   8  -3   12.16    9.12
   8   8  -3    4.16    6.03
   8   8  -3    1.45    8.82
   8  -8  -3   -2.38    9.02
   8   8  -3    3.61    9.11
   8  -8  -3    2.22    6.26
   8  -8  -3   -1.46    6.28
   7  -8  -3   71.76    6.50
   7   8  -3   74.39    6.87
   7  -8  -3   77.66    8.51
   7   8  -3   73.12    6.71
   7   8  -3   81.31    9.00
   7  -8  -3   65.36    5.98
   6   8  -3    3.17    8.06
   6  -8  -3   -4.45    5.92
   6   8  -3    5.50    5.97
   6  -8  -3   -3.64    7.82
   6  -8  -3   -2.07    7.88
   6   8  -3    7.95    8.20
   5   8  -3    3.16    8.25
   5   8  -3    4.53    5.85
   5  -8  -3    1.12    5.53
   5  -8  -3   -5.31    5.46
   5  -8  -3    4.56    7.81
  -5  -8   3   -0.85    5.55
   4   8  -3   69.21    9.54
   4   8  -3   73.24    9.41
   4  -8  -3   77.26    8.68
  -4  -8   3   69.84    8.53
   4  -8  -3   76.37    8.70
   4  -8  -3   76.38    8.44
   3  -8  -3  436.70   10.97
   3   8  -3  409.14   12.13
  -3  -8   3  437.57    9.75
  -3   8   3  442.13    9.48
   3  -8  -3  441.57    9.79
  -2  -8   3  177.06    8.15
  -2   8   3  174.69    9.28
   2  -8  -3  148.79    9.68
   2  -8  -3  178.70    8.52
   2   8  -3  172.34   11.20
  -1  -8   3  342.98   11.85
  -1   8   3  368.90   11.31
   1   8  -3  345.50   12.83
   1  -8  -3  345.94   12.79
   1  -8  -3  375.52   13.37
   0   8  -3    1.61   10.14
   0  -8  -3    9.15   11.64
   0  -8  -3    7.01   10.28
   0  -8   3    6.87    9.60
   1  -8   3  126.08    8.73
  -1   8  -3  131.42   10.57
  -2   8  -3    5.29    6.67
   2  -8   3   11.22    7.55
   3  -8   3   63.30   10.56
   3   8   3   70.71   13.99
  -3   8  -3   94.14    7.04
   4  -8   3    5.03    6.66
   4   8   3    8.30    9.87
  -4   8  -3    5.94    6.02
  -5   8  -3    8.06    8.33
   5   8   3    1.72    9.76
   5  -8   3   13.26    6.53
   6   8   3    8.13    6.65
   6  -8   3   12.06    6.64
   6   8   3    6.11    5.66
  -6   8  -3    1.97    8.27
   7   8   3   55.00    9.67
  -7   8  -3   57.80    6.62
   7  -8   3   57.35    9.64
   7   8   3   62.24    9.08
   8   8   3    1.81    7.34
   8  -8   3    6.85    9.66
   8   8   3    3.94    8.79
  -8   8  -3    0.10    9.12
   9   8   3    2.64    7.01
   9  -8   3    2.12    7.09
  -9   8  -3   -0.91    9.70
   9   8   3    8.28   10.08
   9  -9  -3    4.35    9.74
   9   9  -3    4.46    6.87
   9   9  -3    2.56    9.24
   9  -9  -3   23.01    9.78
   9  -9  -3    2.42    6.74
   9   9  -3    1.41    9.28
   8   9  -3   28.07    6.77
   8  -9  -3   46.97    9.07
   8  -9  -3   31.97    6.53
   8   9  -3   37.44    8.61
   8   9  -3   22.91    8.86
   8  -9  -3   30.14    9.31
   7   9  -3   -1.20    5.94
   7  -9  -3    5.38    7.90
   7  -9  -3   -2.38    5.98
   7   9  -3    5.93    8.22
   7   9  -3   -2.10    6.07
   7  -9  -3   12.00    5.81
   6  -9  -3   73.95    6.37
   6   9  -3   64.89    8.61
   6   9  -3   76.39    9.36
   6  -9  -3   64.65    6.38
   6   9  -3   76.61    8.76
   6  -9  -3   88.18    8.24
   5   9  -3   33.31    8.74
   5   9  -3   36.16    6.13
   5  -9  -3   30.73    5.80
  -5  -9   3   36.01    8.07
   5  -9  -3   33.42    5.86
   5  -9  -3   36.65    7.97
   4  -9  -3  112.80    8.86
   4   9  -3  121.06    9.71
  -4  -9   3  133.24    7.07
   4  -9  -3  126.27    6.94
   4  -9  -3  129.36    7.11
   3  -9  -3    6.40    5.44
  -3  -9   3  167.25    9.67
   3  -9  -3  172.50    9.52
  -3   9   3  172.35    8.95
   3   9  -3  156.66   10.53
   2   9  -3   17.37    7.19
  -2  -9   3   18.07    8.61
   2  -9  -3   13.93    8.29
  -2   9   3   15.31    5.58
   2  -9  -3   15.84    7.88
   1  -9  -3   15.70    8.47
   1   9  -3   11.07   10.51
   1  -9  -3   20.17   11.23
  -1  -9   3   17.42    9.33
  -1   9   3   13.79    8.16
   0  -9  -3 1362.80   31.81
   0   9  -3 1241.37   16.82
   0  -9   3 1245.74   16.20
   0  -9  -3 1418.52   32.09
   1  -9   3   49.09    7.21
  -1   9  -3   52.43    6.60
   2  -9   3   18.32    6.75
  -2   9  -3   12.57    9.17
   3   9   3   25.09   12.21
  -3   9  -3   17.78    9.15
   3  -9   3   13.16   10.61
   3   9   3   25.98   15.42
   4  -9   3   18.94    9.60
  -4   9  -3    9.44    8.20
   4   9   3   18.04   12.71
   4   9   3   21.12    8.59
   5   9   3   -1.38    9.95
   5  -9   3    8.06    9.28
   5   9   3    1.47    8.24
  -5   9  -3    4.31    6.00
   6   9   3   10.82    9.25
   6  -9   3   10.78    6.53
   6   9   3   12.85    8.23
  -6   9  -3   10.39    8.26
   7  -9   3    6.84    9.61
   7   9   3    7.04    9.35
  -7   9  -3    4.45    6.13
   7   9   3    2.10    8.68
   8   9   3   15.50    7.00
   8  -9   3   17.18   10.21
  -8   9  -3    6.98    9.48
   8   9   3   10.40    9.85
   9 -10  -3   -2.77    6.32
   9 -10  -3   -2.20    9.26
   9  10  -3    8.04   10.04
   9  10  -3   12.27    9.68
   9  10  -3    1.73    9.64
   9 -10  -3   -4.34    6.43
   8 -10  -3   -2.19    8.71
   8  10  -3    9.64    8.22
   8  10  -3   11.06    8.68
   8  10  -3    1.90    6.94
   8 -10  -3    6.75    6.20
   8 -10  -3   -4.24    8.13
   7 -10  -3  185.27    6.90
   7  10  -3  185.56   10.52
   7  10  -3  173.09    8.05
   7 -10  -3  180.93    9.52
   7  10  -3  190.44    9.85
   7 -10  -3  202.08    9.99
   6  10  -3    5.16    8.19
   6 -10  -3    2.02    8.02
   6  10  -3   -3.72    5.54
   6 -10  -3   -0.62    8.48
   6 -10  -3    3.40    8.71
   6  10  -3    1.41    8.60
   5  10  -3   42.72    9.32
   5  10  -3   35.35    8.82
  -5 -10   3   45.00    8.06
   5 -10  -3   40.48    5.85
   5 -10  -3   44.54    8.65
   5 -10  -3   42.02    8.54
   4 -10  -3    4.49    7.86
   4  10  -3    9.60    8.58
  -4 -10   3    7.99    7.67
   4 -10  -3   13.42    8.33
  -3 -10   3  330.94    8.89
  -3  10   3  332.77   10.23
   3  10  -3  296.18   12.34
   3 -10  -3  343.59   11.21
   3 -10  -3  309.86   10.34
   2 -10  -3   -0.61    8.40
  -2  10   3    4.73    5.89
   2 -10  -3    1.90    7.77
  -2 -10   3   -3.21    6.25
   2  10  -3    4.55    6.90
  -1  10   3  175.98    9.35
   1  10  -3  133.12    8.46
  -1 -10   3  150.26   10.25
   1 -10  -3  147.78   10.52
   1 -10  -3  158.67   10.88
   0 -10  -3   75.07   15.18
   0  10  -3   75.42   10.55
   0 -10  -3   70.85   13.02
   0 -10   3   72.78   10.20
  -1  10  -3  297.76    8.93
   1 -10   3  277.77   11.72
   2 -10   3   -5.85   10.42
  -2  10  -3   21.73    9.00
   3 -10   3    7.95   10.61
  -3  10  -3   10.84    6.23
   4  10   3   22.94   12.93
   4 -10   3   36.92    9.47
   4  10   3   29.33   11.12
  -4  10  -3   25.02    6.03
   5  10   3    5.33    7.90
   5 -10   3   18.32    9.18
   5  10   3   -0.36    9.65
  -5  10  -3    5.93    5.75
   6  10   3   -2.02    9.61
   6  10   3    2.93    8.79
  -6  10  -3    7.48    5.82
   6 -10   3    9.27    6.31
   7  10   3   19.16   10.42
   7 -10   3   25.22    9.83
   7  10   3   24.81    9.58
  -7  10  -3   24.70    6.51
   8 -10   3   -0.69    9.85
   8  10   3    2.14   10.13
  -8  10  -3    6.23    9.42
   8  10   3   -3.12    9.41
   9  11  -3    2.34    9.98
   9  11  -3    4.36    6.79
   9 -11  -3   12.31    9.45
   9  11  -3    3.21    6.54
   8 -11  -3   35.03    9.55
   8  11  -3   39.50   10.02
   8  11  -3   31.24    6.82
   8  11  -3   34.24    9.15
   8 -11  -3   31.66    9.09
   8 -11  -3   40.63    9.18
   7 -11  -3   13.32    8.83
   7  11  -3    1.41    8.91
   7 -11  -3    0.78    8.75
   7  11  -3   -2.25    6.40
   7  11  -3    5.77    8.46
   7 -11  -3    5.20    9.25
   6  11  -3   32.52    8.78
   6 -11  -3   29.54    8.90
   6  11  -3   40.88    6.21
   6 -11  -3   44.78    8.35
   6  11  -3   31.12    8.74
   6 -11  -3   26.18    9.03
  -5 -11   3   18.37    5.75
   5  11  -3    8.25    8.61
   5 -11  -3   17.02    8.02
   5 -11  -3   14.66    8.41
   5 -11  -3   18.12    8.67
   4 -11  -3    8.00    7.82
  -4 -11   3   16.97    8.31
   4 -11  -3    2.90    8.75
   4  11  -3    9.11    8.95
  -3  11   3    1.79    8.00
   3  11  -3    9.70    9.42
  -3 -11   3   -4.16    5.61
   3 -11  -3    2.46    7.63
   3 -11  -3    4.06    5.92
   2  11  -3   79.29   11.51
   2 -11  -3   87.53    9.16
   2 -11  -3   84.58    9.77
  -2 -11   3   84.05    7.22
  -2  11   3   89.76    8.46
  -1 -11   3  119.50    7.52
  -1  11   3  132.24    7.42
   1 -11  -3  125.92   10.80
   1  11  -3  112.05   11.88
   1 -11  -3  129.05   11.60
   0 -11  -3  409.23   25.71
   0 -11   3  459.77   18.52
   0 -11  -3  424.46   25.10
   0  11  -3  376.41   12.22
   0 -11   3  417.14   10.28
  -1  11  -3    7.33    9.16
   1 -11   3   -3.57    7.39
   2 -11   3   52.45   10.73
  -2  11  -3   60.85    9.45
   3 -11   3   -3.55    6.95
  -3  11  -3    6.50    6.06
   4 -11   3   16.44    9.80
   4  11   3    0.83   15.38
  -4  11  -3    3.20    8.30
   4  11   3    1.13   13.33
  -5  11  -3   -1.75    8.28
   5 -11   3   17.21    9.40
   5  11   3    3.91   10.18
   5  11   3    1.37   11.64
   6  11   3   34.99   10.58
   6 -11   3   41.15    9.78
   6  11   3   49.33   11.79
  -6  11  -3   52.26    6.01
   7  11   3   -4.79    9.27
   7 -11   3   -5.28    9.84
   7  11   3    5.74    9.35
  -7  11  -3    1.37    9.04
   8  11   3   13.98    7.24
   8 -11   3    5.17   10.12
   8 -11   3   22.34    9.60
   8  11   3   12.89   10.34
  -8  11  -3    1.81    9.71
   8  12  -3    5.78    9.29
   8 -12  -3    7.12    6.51
   8  12  -3    4.46    6.71
   8 -12  -3    7.94    9.10
   8 -12  -3    9.42    9.69
   8  12  -3    3.64    9.74
   7 -12  -3   31.79    8.96
   7  12  -3   29.79    9.16
   7  12  -3   22.22    7.03
   7  12  -3   35.81    7.09
   7 -12  -3   26.31    9.16
   7 -12  -3   33.94    6.87
   6  12  -3   -6.24    6.71
   6 -12  -3   -2.89    8.70
   6  12  -3    1.94   11.06
   6  12  -3    2.76    8.67
   6 -12  -3   -0.59    6.17
   6 -12  -3    9.16    8.79
   5 -12  -3   36.17    6.64
  -5 -12   3   47.45    8.54
   5 -12  -3   40.87    8.33
   5  12  -3   32.98    9.16
   4 -12  -3   18.47    8.03
  -4 -12   3   25.89    8.05
   4  12  -3   18.50    6.71
   4 -12  -3   13.07    6.29
  -3 -12   3    6.53    5.61
   3 -12  -3    8.39    8.15
   3  12  -3    0.47    9.51
  -3  12   3   15.92    8.16
   3 -12  -3    9.33    7.60
   2 -12  -3    5.91    8.24
   2  12  -3   14.93    9.89
  -2 -12   3   11.15    8.30
   2 -12  -3    6.94    6.20
  -2  12   3    9.87    5.41
   1 -12  -3  193.88   14.79
  -1  12   3  207.94    7.99
   1  12  -3  201.72   11.50
  -1 -12   3  193.68   10.32
   1 -12  -3  220.30   13.29
   0 -12   3  275.51   19.29
   0  12   3  279.57    8.70
   0  12  -3  220.34   11.11
   0 -12   3  241.61    8.89
   1 -12   3  246.20   12.91
   1 -12   3  219.26    8.95
  -1  12  -3  228.40   10.94
   2 -12   3   39.75   10.47
  -2  12  -3   26.83    6.47
  -3  12  -3    1.65    8.40
   3 -12   3   10.85    6.87
   4 -12   3   12.36    7.18
  -4  12  -3    6.51    6.25
   5 -12   3   29.91    6.35
   5  12   3   41.86   13.85
   5  12   3   39.51   15.46
  -5  12  -3   39.70    6.42
   6 -12   3    8.34    9.70
   6  12   3    4.25    9.99
  -6  12  -3   -9.30    8.64
   6  12   3    3.47   11.47
   7  12   3   19.86    9.88
  -7  12  -3   25.68    9.04
   7 -12   3   22.11    9.43
   7 -12   3   17.57    9.54
   7  12   3    8.17   10.75
   8  12   3   -0.04   10.13
   8 -12   3    8.71   10.20
   8 -12   3   -0.13    7.18
   8  12   3    8.78   10.95
  -8  12  -3    8.81    6.72
   8 -13  -3    9.02    6.91
   8  13  -3    8.03    9.79
   8  13  -3    2.23   10.05
   8  13  -3    5.97    9.56
   8 -13  -3   10.16    9.55
   8 -13  -3    2.82    7.25
   7  13  -3    4.45   10.77
   7  13  -3    3.59    6.70
   7 -13  -3    4.65    6.51
   7  13  -3    8.59    9.20
   7 -13  -3   -7.52    9.29
   7 -13  -3   -3.89    6.68
   6  13  -3   48.10    9.97
   6  13  -3   57.76    9.09
   6 -13  -3   50.13    7.02
   6 -13  -3   43.85    8.99
   6 -13  -3   49.48    9.57
   5 -13  -3   14.64    8.15
   5  13  -3    9.69    6.71
   5 -13  -3    3.28    8.39
  -5 -13   3   16.15    8.13
   4  13  -3    6.75    9.57
  -4 -13   3   15.49    8.30
   4 -13  -3    3.27    7.70
   4 -13  -3    4.53    6.30
  -3 -13   3   97.34    9.66
   3  13  -3   84.84   10.75
  -3  13   3   93.78    6.55
   3 -13  -3   13.13    8.33
   3 -13  -3   91.56    9.29
   2 -13  -3  161.54   11.44
  -2  13   3  175.85    9.31
   2  13  -3  138.74   10.84
  -2 -13   3  171.34    9.90
   2 -13  -3  152.68   10.35
   1 -13  -3   43.83   11.11
  -1 -13   3   46.64    9.02
   1  13  -3   42.81    7.19
  -1  13   3   46.91    8.33
   1 -13  -3   39.52    9.08
   0  13  -3   94.28    9.97
   0  13   3  101.48    9.19
   0 -13   3   96.08    7.15
  -1  13  -3   96.87    9.54
   1 -13   3   80.75    7.69
   1 -13   3  102.07   10.11
   2 -13   3   46.29    8.82
   2 -13   3   36.45    7.52
  -2  13  -3   40.45    6.43
   3 -13   3   54.11   10.15
   3 -13   3   72.06    8.64
  -3  13  -3   64.41    9.04
  -4  13  -3   18.82    8.51
   4 -13   3   18.45    8.33
   4 -13   3   25.58   10.20
   5 -13   3   15.29    6.52
  -5  13  -3    3.40    8.42
   5 -13   3    8.76    6.05
   6  13   3   25.10   13.68
   6 -13   3   30.35    8.92
  -6  13  -3   35.52    6.39
   6 -13   3   27.85    9.58
   6  13   3   38.14   12.56
   7 -13   3   10.92    7.34
  -7  13  -3    4.44    6.84
   7 -13   3    5.54    9.14
   7  13   3    7.14   10.51
   7  13   3    4.31   11.97
   8 -14  -3    2.76    9.76
   8  14  -3    4.66   12.35
   8  14  -3   -3.31    7.36
   8  14  -3    4.99    7.27
   7  14  -3    3.67    9.95
   7  14  -3   12.25    9.60
   7 -14  -3    4.13    6.95
   7 -14  -3    5.58    6.53
   7 -14  -3    6.94    7.07
   6  14  -3    7.57    5.98
   6 -14  -3    7.59    6.23
   6  14  -3   12.65    7.11
   6 -14  -3   12.30    9.01
  -5 -14   3   41.69    6.85
   5 -14  -3   28.17    8.23
   5  14  -3   37.58   10.24
   5 -14  -3   46.47    9.11
   4 -14  -3   -0.77    8.34
  -4 -14   3   60.58    6.69
   4  14  -3   43.06   10.06
   4 -14  -3   46.62    9.19
   3  14  -3    0.26   10.33
  -3 -14   3    5.29    8.65
   3 -14  -3   -0.64    8.01
   3 -14  -3    8.09    9.25
   2 -14  -3   13.29    8.67
   2 -14  -3   10.43    9.82
   2  14  -3   11.30    9.66
  -2  14   3    7.10    7.81
  -2 -14   3   12.27    8.68
  -1  14   3   68.69    8.37
   1 -14  -3   57.38    9.57
   1  14  -3   62.61   10.31
   1 -14  -3   60.83   13.28
  -1 -14   3   66.63    9.15
   0  14  -3   15.02    6.67
   0  14   3   14.77    9.07
   0 -14   3   16.25    7.12
   1 -14   3   28.95    8.68
   1 -14   3   27.05    9.80
  -1  14  -3   23.35    9.20
   2 -14   3    7.40    8.53
   2 -14   3    0.12    9.73
  -2  14  -3    8.04    8.54
   3 -14   3   98.96    8.15
   3 -14   3  107.08    7.34
  -3  14  -3  111.39    9.64
   4 -14   3   -1.45    8.39
   4 -14   3   -5.81    9.98
  -4  14  -3    3.38    8.65
   5 -14   3   11.60    9.93
   5 -14   3   13.50    5.80
  -5  14  -3   13.70    6.61
  -6  14  -3    1.74    9.08
   6 -14   3   11.99    8.80
   6 -14   3   -0.70    7.04
   7  14   3    4.98   12.86
   7 -14   3   11.63    7.69
  -7  14  -3    7.41    9.75
   7 -14   3   13.69    7.05
   7  14   3    7.80   14.29
   7  15  -3    1.65   10.00
   7  15  -3    2.77    7.71
   7 -15  -3   -2.77    9.84
   7 -15  -3   10.46    9.88
   6 -15  -3    2.82    8.94
   6  15  -3    6.73    9.06
   6  15  -3   12.36    9.70
   6 -15  -3   17.03    9.01
   5  15  -3   12.20    9.75
   5 -15  -3    3.33    8.63
   5 -15  -3    1.35    6.85
   4 -15  -3   51.12    9.41
   4  15  -3   31.35    9.90
  -4 -15   3   49.12    8.92
   4 -15  -3   46.44    8.91
   3 -15  -3   14.25    6.91
   3  15  -3   25.10    9.97
  -3 -15   3    6.85    8.47
   3 -15  -3   20.00    8.42
  -2 -15   3    7.78    8.58
  -2  15   3    3.54    5.87
   2  15  -3    8.24    7.28
   2 -15  -3    8.80    8.22
   2 -15  -3   17.38    9.65
  -1 -15   3   21.25    8.95
   1  15  -3   20.01    9.70
   1 -15  -3   13.96   11.98
  -1  15   3   25.28    8.41
   1 -15  -3   19.20   10.45
   0  15  -3   74.19    6.78
   0  15   3   77.41    7.01
   0 -15   3   82.19    9.36
  -1  15  -3    6.35    6.54
   1  15   3    7.85    8.33
   1 -15   3   12.21    9.61
   2 -15   3   15.22    6.45
   2 -15   3   13.42    8.51
  -2  15  -3    5.43    8.35
   3 -15   3    3.29    8.36
   3 -15   3    7.62   10.04
  -3  15  -3   -3.69    8.31
   4 -15   3   49.49    9.15
  -4  15  -3   50.57    9.33
   4 -15   3   44.69    7.11
   5 -15   3    1.59    7.19
  -5  15  -3    6.01    9.07
   5 -15   3    7.48    8.36
   6 -15   3    9.76    7.24
   6 -15   3   11.30    9.35
  -6  15  -3    8.71    6.38
   7  16  -3   12.73   10.37
   7  16  -3   11.61   11.00
   7 -16  -3    7.96    9.84
   7 -16  -3    8.88   10.38
   6 -16  -3    4.10    6.54
   6  16  -3    2.25    9.50
   6  16  -3    5.12   10.48
   6 -16  -3   -0.81    6.26
   5 -16  -3    2.58    9.39
   5  16  -3    5.90    9.66
   5 -16  -3   -0.61    6.11
   4 -16  -3   14.87    8.72
   4 -16  -3   20.10    9.15
   4  16  -3    9.90   10.24
  -4 -16   3   18.12    9.15
   3 -16  -3   45.54    9.90
   3  16  -3   45.62    7.73
  -3 -16   3   54.94    9.34
   3 -16  -3   32.57    8.82
   2 -16  -3   16.48    8.61
   2  16  -3   12.29    6.81
   2 -16  -3   11.67   10.00
  -2  16   3   13.60    8.46
  -2 -16   3   14.19    8.67
   1  16  -3   13.21    9.40
   1 -16  -3    4.31    8.75
  -1 -16   3   -0.44    9.11
   1 -16  -3    5.38   12.42
  -1  16   3    3.24    8.50
   0  16   3   27.35    8.52
   0 -16   3   18.41    9.63
   0  16  -3   20.87    6.62
   1  16   3   36.65    8.78
   1 -16   3   29.77    9.38
  -1  16  -3   33.19    8.81
  -2  16  -3    1.62    5.87
   2 -16   3   -0.05    9.55
   2 -16   3    4.20    9.00
   3 -16   3   41.07    9.25
   3 -16   3   30.56    6.89
  -3  16  -3   53.18    8.76
  -4  16  -3    0.53    6.01
   4 -16   3    0.63    9.09
   4 -16   3   11.49    9.92
   5 -16   3   26.21    7.50
  -5  16  -3   23.31    9.56
   5 -16   3   30.38    6.59
   6 -16   3    3.94   10.15
   6 -16   3   14.25    9.68
  -6  16  -3    7.78    9.16
   6 -17  -3    6.41    7.74
   6  17  -3    6.41   10.79
   6  17  -3   -3.60    9.75
   6 -17  -3    1.95    9.34
   5 -17  -3   -1.72    6.98
   5  17  -3   -0.68   10.21
   5 -17  -3    1.76    8.83
  -4 -17   3   50.11    9.72
   4 -17  -3   55.04    7.83
   4  17  -3   49.20   10.89
   4 -17  -3   48.16   10.06
   3 -17  -3    4.63    9.33
  -3 -17   3   -3.56    8.75
   3  17  -3    1.60    9.92
   3 -17  -3    4.25    6.49
   2  17  -3   12.73    9.45
   2 -17  -3    9.19   10.20
   2 -17  -3   11.77   10.98
  -2 -17   3   12.29    8.87
   1  17  -3   -0.56    9.40
   1 -17  -3    2.94   10.39
  -1  17   3    3.30    6.04
  -1 -17   3   -0.86    8.99
   1 -17  -3    7.22   14.07
   0 -17   3    4.65    6.51
   0  17   3   -0.81    8.18
   0  17  -3    4.29    9.28
  -1  17  -3    3.28    8.83
   1  17   3    3.97    8.48
   1 -17   3   -3.41    9.62
   2 -17   3   52.39    9.83
   2  17   3   47.17    9.68
   2 -17   3   44.25    7.22
  -2  17  -3   60.34    9.36
   3 -17   3    4.25    9.05
  -3  17  -3    8.17    6.36
   3 -17   3   13.01    9.86
   4 -17   3   38.38    9.07
   4 -17   3   36.07    7.48
  -4  17  -3   27.14    6.63
   5 -17   3    3.10    9.38
   5 -17   3    9.51   10.11
  -5  17  -3    5.13    9.23
   5 -18  -3   28.13    9.76
   5 -18  -3   20.95   10.30
   5  18  -3   16.43   10.34
   4 -18  -3    0.48    7.55
   4 -18  -3    4.34    9.57
  -4 -18   3    2.19   11.18
   4  18  -3   -8.44    9.76
   3  18  -3   20.47    9.63
   3 -18  -3   27.27    9.94
  -3 -18   3   28.73    9.32
   3 -18  -3   17.20    9.85
   2  18  -3   -0.51   10.07
   2 -18  -3    1.45    8.92
   2 -18  -3    1.88    9.72
  -2 -18   3    1.00    9.18
   1 -18  -3    3.77   12.15
  -1  18   3    4.06    8.62
  -1 -18   3    2.66    6.35
   1 -18  -3    6.44   14.90
   1  18  -3    7.16    6.54
   0  18   3   10.10    9.17
   0  18  -3    7.76    9.05
   0 -18   3   11.60    9.41
   1  18   3   32.54    9.76
   1 -18   3   28.47    9.89
  -1  18  -3   33.46    9.59
   2  18   3    3.05    8.79
   2 -18   3    1.73    9.52
  -2  18  -3   -0.13    6.35
   3 -18   3    8.56    9.08
  -3  18  -3    7.09    9.20
   3 -18   3   11.41    6.93
   4 -18   3   -2.48   10.45
   4 -18   3   10.99    9.54
  -4  18  -3   17.43    8.96
   5 -18   3    1.98   10.17
   5 -18   3    4.09    7.13
  -5  18  -3    9.72    6.93
   5  19  -3   -3.26    9.59
   5  19  -3    3.71   10.71
   4  19  -3   13.08   13.06
   4 -19  -3    9.57    7.83
  -4 -19   3   12.91    9.74
   4 -19  -3   13.61   10.06
   3  19  -3    7.31    9.49
   3 -19  -3    0.52   10.32
   3 -19  -3    4.49    9.48
  -3 -19   3    6.00    9.68
   2  19  -3   17.71   10.01
  -2 -19   3   19.61    9.82
   2 -19  -3    7.21   11.25
   2 -19  -3   14.14   10.16
  -1 -19   3   14.13    9.59
   1  19  -3   15.90   10.20
   0 -19   3    9.92    9.09
   0  19   3    6.36    9.25
   0  19  -3    2.18    9.69
   1  19   3    3.99    9.28
  -1  19  -3    8.57    9.33
   1 -19   3   -5.89    6.82
   2  19   3   21.52   10.19
   2 -19   3   30.10    9.81
  -2  19  -3   18.59    9.34
   3  19   3    4.78    9.87
  -3  19  -3   11.45    9.30
   3 -19   3    7.49   10.27
   4 -19   3    0.24   10.44
   4 -19   3   14.52   10.64
  -4  19  -3   11.23   10.53
   4  20  -3    7.38   10.88
   3  20  -3   -2.25   10.13
   3 -20  -3    6.29   10.68
   3 -20  -3    5.07    9.82
  -3 -20   3   -1.95   11.87
  -2 -20   3   11.54   12.13
   2 -20  -3   15.31   12.24
   2 -20  -3   14.30   10.65
   2  20  -3   13.57   10.41
  -1 -20   3   22.39   10.37
   1  20  -3   22.05   10.14
   0 -20   3    8.26    9.79
   0  20  -3   -0.26    7.01
   1  20   3    5.26    9.85
  -1  20  -3    8.10    7.03
   1 -20   3   11.02   10.05
   2  20   3    0.99    9.70
  -2  20  -3    5.04    6.50
   2 -20   3    6.52    6.93
   3 -20   3   20.50   10.29
  -3  20  -3   10.47    6.77
   3  20   3   11.26   10.21
   2 -21  -3    4.67   12.29
  -2 -21   3    3.11   12.14
   2 -21  -3    1.30   13.46
   2  21  -3   -0.26   10.46
  -1 -21   3    2.15   10.51
   1  21  -3    6.83   10.22
   0 -21   3   17.45   10.28
   0  21  -3   15.23   10.36
   1 -21   3    8.47   10.79
  -1  21  -3    9.22   10.33
  10   0  -4    6.83    6.77
  10   0  -4   -8.76    9.75
  10   0  -4   -2.96    6.56
   8   0  -4   14.46    5.79
   8   0  -4    7.46    8.02
   8   0  -4   10.84    5.70
   6   0  -4  139.57    8.77
   6   0  -4  137.26    6.39
   6   0  -4  145.89    8.81
   4   0  -4   45.46    6.34
   4   0  -4   30.63    6.45
  -4   0   4   35.63    8.40
  -4   0   4   41.79    8.54
  -2   0   4 2773.45   22.07
   2   0  -4 2765.08   22.11
   0   0  -4  204.82   14.13
   0   0   4  230.07   10.48
  -2   0  -4  790.23   15.04
   2   0   4  783.85   13.39
   4   0   4  218.27   10.81
  -4   0  -4  269.33    8.15
   6   0   4    9.40    9.27
  -6   0  -4    6.91    5.87
   8   0   4   19.86    9.79
  -8   0  -4   37.26    8.72
  10   1  -4    2.68    9.29
  10  -1  -4    4.85    9.57
  10  -1  -4    2.84    6.75
  10   1  -4    5.46    9.44
  10   1  -4   -2.03    6.24
  10  -1  -4    3.50    6.72
   9  -1  -4   -2.36    5.97
   9   1  -4    9.44    8.57
   9  -1  -4    0.01    6.17
   9   1  -4    5.38    6.30
   9  -1  -4    5.97    6.23
   9   1  -4   -0.17    6.01
   8   1  -4   17.88    8.37
   8  -1  -4   21.96    5.80
   8  -1  -4   10.94    8.28
   8   1  -4   16.91    6.05
   8   1  -4   16.10    8.03
   8  -1  -4   18.65    8.18
   7   1  -4   33.36    6.29
   7   1  -4   38.94    5.92
   7   1  -4   42.69    8.44
   7  -1  -4   40.65    5.95
   7  -1  -4   39.18    8.23
   7  -1  -4   30.48    8.16
   6   1  -4   84.59    6.67
   6  -1  -4   89.31    6.36
   6  -1  -4   94.57    8.83
   6   1  -4   82.53    6.19
   6   1  -4   81.35    8.12
   6  -1  -4   89.16    6.01
   5   1  -4   97.73    8.83
   5  -1  -4   87.05    8.86
   5  -1  -4   95.89    8.85
   5  -1  -4   97.37    8.72
   5   1  -4   89.07    6.67
  -4  -1   4    4.28    5.62
   4   1  -4    3.18    6.06
  -4  -1   4    0.92    7.39
  -4   1   4   -1.93    5.80
   4  -1  -4    2.25    5.67
   4  -1  -4    1.67    8.49
   4   1  -4   13.71    8.02
   3  -1  -4  841.12   13.73
  -3  -1   4  854.22   14.29
  -3   1   4  836.21   13.72
   3   1  -4  866.73   12.29
  -3   1   4  652.36   10.99
  -3  -1   4  847.47   12.07
  -2  -1   4   64.48    9.70
   2   1  -4   53.93   10.21
  -2   1   4   55.75    6.74
   2  -1  -4   54.22    9.93
   1   1  -4    5.00   11.56
   1  -1  -4   -0.56   10.65
  -1  -1   4   -6.54   10.78
  -1   1   4    7.67    9.91
   0   1   4   67.36   11.02
   0   1  -4   51.10   13.11
   0  -1  -4   52.68    8.87
   0  -1   4   69.39    8.84
  -1   1  -4  539.15   14.86
  -1  -1  -4  532.91   14.72
   1  -1   4  567.30   12.33
   1   1   4  569.33   12.68
  -2   1  -4  100.97   10.51
   2  -1   4   88.43   11.66
  -2  -1  -4  114.82    8.19
   2   1   4   92.97   11.66
   3   1   4  155.79   10.73
   3  -1   4  160.75    8.71
  -3  -1  -4  179.80    7.92
  -3   1  -4  179.53   10.60
   4   1   4   24.14    9.82
   4  -1   4   25.52   10.44
  -4   1  -4   37.28    8.81
  -4  -1  -4   38.30    8.29
   5   1   4  208.84    8.28
   5  -1   4  213.01    8.07
  -5  -1  -4  234.62    8.05
  -5   1  -4  225.02    7.54
   6   1   4    5.89    9.66
   6  -1   4    9.41    6.44
  -6  -1  -4    2.28    5.72
  -6   1  -4   -0.98    5.20
  -7  -1  -4   -2.37    6.38
   7  -1   4    5.83    9.85
  -7   1  -4    7.71    6.00
   7   1   4    3.13    6.42
   8   1   4   10.56    6.20
   8  -1   4   -0.07    9.70
  -8   1  -4    4.59    8.86
  -8  -1  -4    9.13    6.32
   9  -1   4    9.25    6.90
  -9  -1  -4    6.66    6.91
  -9   1  -4    6.90    6.44
   9   1   4   -4.90    6.74
  10   2  -4    0.13    6.68
  10  -2  -4    1.31    6.77
  10   2  -4    2.65    7.13
  10  -2  -4    4.66    9.62
  10   2  -4    4.40    9.05
  10  -2  -4   -0.74    6.69
   9   2  -4   -1.26    6.55
   9  -2  -4   -2.51    8.85
   9   2  -4    6.35    8.31
   9  -2  -4    7.12    6.22
   9  -2  -4  -12.28    6.05
   9   2  -4    3.24    8.64
   8   2  -4   11.98    8.80
   8   2  -4   25.18    8.15
   8  -2  -4   18.78    8.71
   8   2  -4   10.36    5.81
   8  -2  -4    5.49    8.32
   8  -2  -4   10.54    8.45
   7  -2  -4    5.74    8.08
   7   2  -4   14.60    5.77
   7   2  -4   11.66    5.63
   7   2  -4    9.23    5.53
   7  -2  -4   11.96    5.74
   7  -2  -4   13.28    8.63
   6   2  -4  113.98    6.50
   6  -2  -4  102.13    6.40
   6   2  -4  125.32    6.73
   6   2  -4  112.65    8.24
   6  -2  -4  110.14    8.49
   6  -2  -4  118.05    6.58
   5  -2  -4   53.79    6.33
   5   2  -4   56.54    6.27
   5   2  -4   54.96    8.37
   5  -2  -4   53.43    8.08
   5  -2  -4   50.11    6.01
  -4  -2   4  146.72    7.11
  -4  -2   4  147.54    8.68
   4   2  -4  143.83    8.93
   4  -2  -4  149.25    9.17
  -4   2   4  134.50    8.95
   4  -2  -4  152.85    8.91
   4   2  -4  139.70    7.09
   3  -2  -4  200.50    9.93
  -3  -2   4  188.37    9.81
   3   2  -4  203.94    9.87
  -3   2   4  195.68    9.60
  -3  -2   4  189.59    7.76
  -3   2   4  215.42    9.86
   2   2  -4  136.64    8.19
   2  -2  -4  123.46    9.95
  -2   2   4  131.76    7.60
  -2  -2   4  139.03    7.69
  -1  -2   4  292.92   12.52
   1  -2  -4  303.99   12.46
  -1   2   4  308.63    9.96
   1   2  -4  275.27   13.63
   0   2  -4  726.24   14.16
   0   2   4  800.96   14.84
   0  -2  -4  733.09   16.63
   0  -2   4  742.69   13.54
  -1   2  -4   13.07    8.10
   1  -2   4   23.48   11.40
   1   2   4   16.21   10.44
  -1  -2  -4   25.25    7.95
  -2  -2  -4  135.80    8.61
  -2   2  -4  136.89   10.76
   2  -2   4  138.43    8.65
   2   2   4  141.67    9.63
   3  -2   4    4.07   10.68
   3   2   4   10.18   10.01
  -3  -2  -4   13.48    8.51
  -3   2  -4    9.54    6.70
   4   2   4  371.82   12.15
   4  -2   4  378.79   12.48
  -4  -2  -4  402.21    9.39
  -4   2  -4  413.01   11.56
   5   2   4   18.11    6.93
  -5   2  -4   15.63    5.74
   5  -2   4    8.99    9.98
  -5  -2  -4   11.34    8.24
   6   2   4   13.61    9.41
   6  -2   4    4.29    6.46
  -6  -2  -4    5.17    8.21
  -6   2  -4    6.64    5.74
   7   2   4    6.67    5.93
   7  -2   4    2.21    9.08
  -7  -2  -4    5.26    7.92
  -7   2  -4    5.11    5.55
   8  -2   4   11.57    6.53
  -8  -2  -4   19.45    6.04
   8   2   4   10.60    9.18
  -8   2  -4    8.42    6.51
   9   2   4    7.88    7.29
   9  -2   4   13.00    6.98
  -9   2  -4    7.75    9.72
  -9  -2  -4    5.09    9.80
  10   3  -4    7.82    9.84
  10  -3  -4   -5.24    9.48
  10   3  -4    1.84    9.45
  10   3  -4   -0.87    9.85
  10  -3  -4   -0.92    9.53
  10  -3  -4    3.32    6.79
   9   3  -4    4.90    6.38
   9  -3  -4    7.37    8.90
   9  -3  -4    5.88    6.02
   9   3  -4    4.85    6.35
   9   3  -4    4.51    6.29
   9  -3  -4    3.24    8.72
   8  -3  -4   20.66    7.87
   8   3  -4   21.93    6.12
   8   3  -4    8.84    8.51
   8  -3  -4   26.03    6.22
   8   3  -4    7.72    5.53
   8  -3  -4   15.47    6.02
   7  -3  -4   22.77    8.56
   7   3  -4   41.27    8.16
   7  -3  -4   39.04    8.28
   7   3  -4   25.33    5.98
   7   3  -4   32.69    5.98
   7  -3  -4   30.72    8.11
   6  -3  -4  236.64    7.40
   6   3  -4  226.44   10.13
   6   3  -4  223.38    9.28
   6  -3  -4  224.59    9.12
   6   3  -4  234.97    7.19
   6  -3  -4  246.15    7.60
   5   3  -4  123.10    7.07
   5   3  -4  122.19    6.99
   5  -3  -4  130.35    9.32
   5  -3  -4  124.67    8.50
  -5  -3   4  119.16    6.84
   5  -3  -4  122.63    6.68
  -4  -3   4    5.58    5.49
  -4   3   4    7.94    8.18
   4  -3  -4    8.66    5.66
   4  -3  -4    7.35    5.69
   4  -3  -4    7.25    5.89
  -4  -3   4   13.00    8.01
   4   3  -4   14.24    8.53
   4   3  -4    9.92    6.04
   3  -3  -4  264.74   10.30
   3   3  -4  257.73    8.39
  -3  -3   4  258.96    9.17
  -3  -3   4  260.19   10.21
  -3   3   4  259.82   10.09
  -3   3   4  261.58    9.78
  -2   3   4  739.70   11.94
   2   3  -4  735.60   12.40
  -2   3   4  769.79   13.83
  -2  -3   4  731.42   13.74
   2  -3  -4  760.78   14.14
  -1   3   4  548.34   12.14
   1  -3  -4  544.29   12.09
   1   3  -4  508.14   11.95
  -1  -3   4  537.36   11.59
   0   3   4  145.85    8.57
   0  -3  -4  131.36   12.26
   0  -3   4  141.12    9.33
   0   3  -4  123.64    9.82
  -1   3  -4  258.54    9.82
  -1  -3  -4  259.24   13.40
   1  -3   4  266.71    9.99
   1   3   4  279.44   12.98
  -2  -3  -4  276.42   12.65
  -2   3  -4  242.29    8.89
   2  -3   4  240.65    9.40
   2   3   4  260.16   13.15
   3  -3   4  110.82   10.75
   3   3   4  107.79   11.18
  -3  -3  -4  106.99    7.52
  -3   3  -4  113.08   10.18
   4   3   4   19.84   10.65
   4  -3   4    8.58    7.27
  -4  -3  -4   19.14    8.62
  -4   3  -4   13.89    6.28
   5   3   4   65.38   10.28
   5  -3   4   65.74    6.94
  -5   3  -4   62.83    8.34
  -5  -3  -4   66.61    8.82
   6   3   4   95.11    7.43
   6  -3   4   82.60    9.72
  -6  -3  -4  102.60    6.55
  -6   3  -4  109.44    8.78
  -7  -3  -4   33.51    5.76
   7   3   4   22.66    9.38
   7  -3   4   21.69    6.69
  -7   3  -4   31.13    8.28
   8   3   4   14.34    9.38
   8  -3   4   -3.30    6.38
  -8  -3  -4   11.55    8.97
  -8   3  -4   -1.80    5.96
   9   3   4    2.09    6.78
  -9   3  -4    5.06    9.33
  -9  -3  -4   -3.65    7.19
   9  -3   4   -3.40   10.07
  10   4  -4    2.28    6.53
  10   4  -4    8.71    7.07
  10  -4  -4    3.64    6.74
  10  -4  -4   -6.55    9.85
  10   4  -4    6.30    9.72
  10  -4  -4    0.89    9.62
   9   4  -4    3.98    6.54
   9  -4  -4   21.18    8.69
   9   4  -4   -1.09    9.16
   9   4  -4   10.57    9.10
   9  -4  -4    5.81    9.02
   9  -4  -4    7.62    6.35
   8  -4  -4   21.91    6.18
   8   4  -4   24.73    8.42
   8   4  -4   25.17    5.78
   8  -4  -4   11.08    6.24
   8  -4  -4    0.61    8.65
   8   4  -4   26.42    8.44
   7  -4  -4   94.91    8.51
   7   4  -4   80.35    8.27
   7   4  -4   76.70    8.60
   7  -4  -4   97.94    7.06
   7  -4  -4   87.37    6.98
   7   4  -4   88.37    6.73
   6   4  -4   83.04    8.33
   6  -4  -4   84.16    8.20
   6   4  -4   68.23    8.99
   6   4  -4   81.11    7.88
   6  -4  -4   88.17    6.51
   6  -4  -4   78.16    6.41
  -5  -4   4    1.99    5.53
   5  -4  -4   11.16    7.63
   5  -4  -4   -3.20    5.89
   5  -4  -4    5.30    7.69
   5   4  -4    7.79    8.37
   5   4  -4   -3.81    5.75
  -4   4   4  158.25    8.89
  -4  -4   4  138.84    7.43
   4   4  -4  142.33    7.16
   4  -4  -4  142.79    7.27
   4  -4  -4  110.35    8.77
  -3  -4   4    8.40    8.14
  -3   4   4    9.99    5.94
  -3  -4   4   13.15    8.19
   3  -4  -4    6.69    5.68
   3   4  -4    8.75    6.19
   2  -4  -4  136.07    9.70
   2   4  -4  140.64   10.28
  -2  -4   4  146.60    8.40
  -2   4   4  150.05    9.59
  -2   4   4  145.74    7.54
  -2  -4   4  151.28    9.95
  -1  -4   4  125.91   10.30
   1   4  -4  123.07   11.40
   1  -4  -4  141.51   10.57
  -1   4   4  129.13    9.91
   0   4   4  918.37   16.40
   0  -4   4  826.59   13.16
   0  -4  -4  796.12   15.81
   0   4  -4  831.80   16.00
  -1  -4  -4  446.95   15.46
  -1   4  -4  453.12   10.98
   1  -4   4  458.84   13.41
   1   4   4  498.54   15.10
  -2  -4  -4    8.63    9.64
  -2   4  -4    6.39    6.81
   2  -4   4    0.99    7.55
   2   4   4    7.63   10.56
  -3   4  -4   25.81    9.48
   3   4   4   17.62   10.69
   3  -4   4   33.11    7.42
  -3  -4  -4   26.10    9.01
   4   4   4  189.59    9.46
   4  -4   4  187.08   11.22
  -4   4  -4  218.21    8.03
  -4  -4  -4  217.09    8.61
  -5   4  -4  239.19    7.54
   5   4   4  230.33    8.82
   5  -4   4  236.52   10.54
  -5  -4  -4  250.88    9.78
   6   4   4   26.41    9.76
   6  -4   4   26.49    7.47
  -6  -4  -4   23.95    6.01
  -6   4  -4   21.57    5.92
   7   4   4    3.85    9.13
   7  -4   4    7.04    8.63
  -7   4  -4    6.39    5.86
  -7  -4  -4   11.96    8.17
   8   4   4   -0.59    9.52
   8  -4   4    1.37    9.48
  -8  -4  -4    0.86    8.83
  -8   4  -4    6.14    8.65
   9   4   4    4.59   10.15
   9  -4   4   -3.24    6.77
  -9  -4  -4    0.46    9.41
  -9   4  -4    7.18    6.73
  10   5  -4    6.99    7.01
  10   5  -4    8.56    7.05
  10   5  -4   13.27    9.66
  10  -5  -4   16.75    9.78
  10  -5  -4   12.33    6.97
  10  -5  -4   16.79    6.96
   9   5  -4    7.66    6.50
   9  -5  -4   10.07    6.48
   9   5  -4    6.25    6.56
   9   5  -4    2.01    9.17
   9  -5  -4    6.27    6.26
   9  -5  -4    5.10    6.47
   8   5  -4   38.60    8.91
   8  -5  -4   42.17    6.62
   8   5  -4   37.77    8.83
   8   5  -4   42.23    6.42
   8  -5  -4   37.85    6.42
   8  -5  -4   47.51    6.49
   7   5  -4   36.06    8.41
   7  -5  -4   32.31    6.37
   7  -5  -4   33.01    8.72
   7  -5  -4   30.70    8.73
   7   5  -4   33.33    5.96
   7   5  -4   36.79    6.08
   6   5  -4    5.05    7.54
   6  -5  -4   -3.41    8.22
   6   5  -4    4.30    8.15
   6  -5  -4    0.49    8.14
   6   5  -4    3.41    5.87
   6  -5  -4    2.86    6.01
   5  -5  -4  213.93    9.32
   5  -5  -4  208.62    8.01
   5   5  -4  224.12    9.74
   5  -5  -4  231.65    9.45
  -5  -5   4  235.55    7.61
   5   5  -4  223.01    8.24
   4  -5  -4   74.11    8.76
  -4   5   4   85.90    8.69
  -4  -5   4   72.66    6.53
   4  -5  -4   75.19    8.65
   4   5  -4   71.15    8.90
  -3  -5   4    1.01    5.56
   3  -5  -4    4.68    5.14
  -3   5   4   15.03    8.29
   3   5  -4    6.50    8.17
  -3  -5   4    6.16    8.23
   3  -5  -4    3.10    7.52
   2   5  -4  577.23   13.20
   2  -5  -4  606.00   13.67
  -2  -5   4  612.23   15.20
  -2   5   4  647.49   13.46
  -2   5   4  619.70   12.64
  -2  -5   4  594.53   12.50
  -1  -5   4  530.35   12.75
  -1   5   4  500.90   13.41
   1  -5  -4  560.88   14.27
   1   5  -4  500.92   11.07
   0   5  -4  193.32   12.23
   0  -5   4  182.29   11.52
   0  -5  -4  186.08   12.29
   0   5   4  207.60   11.54
   1   5   4  114.24   10.94
  -1  -5  -4   99.15   11.93
   1  -5   4  107.45   11.04
  -1   5  -4  105.85    8.27
  -2   5  -4   19.59   10.28
   2  -5   4   15.99   11.02
   2   5   4   11.28   10.95
  -2  -5  -4    8.27    9.68
   3   5   4   86.77   11.57
   3  -5   4   90.87   10.78
  -3  -5  -4  112.37    9.87
  -3   5  -4  104.03    7.37
   4  -5   4   36.73    7.52
   4   5   4   34.91    7.96
  -4  -5  -4   40.78    8.89
  -4   5  -4   32.43    6.57
   5   5   4  110.58   10.10
   5  -5   4  112.70    7.54
  -5   5  -4  132.55    7.40
  -5  -5  -4  130.27    7.22
   6   5   4  181.18   10.28
   6  -5   4  193.29   10.68
  -6  -5  -4  191.60    9.88
  -6   5  -4  205.87   10.04
   7   5   4    5.67    6.10
   7  -5   4   17.21    6.70
  -7  -5  -4   -2.11    5.93
  -7   5  -4    3.31    8.55
   8   5   4    5.05    7.24
   8  -5   4   -2.83    6.80
  -8  -5  -4    9.43    5.82
  -8   5  -4    8.33    5.98
   9   5   4   19.18   10.68
   9  -5   4    0.60   10.23
  -9   5  -4   15.05    9.64
   9  -6  -4    1.66    9.09
   9   6  -4    2.77    6.24
   9  -6  -4   -4.02    6.42
   9  -6  -4    0.67    9.04
   9   6  -4    8.21    6.50
   9   6  -4    5.45    9.20
   8   6  -4    8.20    6.09
   8  -6  -4   15.55    8.47
   8   6  -4    9.69    8.86
   8  -6  -4   21.29    8.84
   8  -6  -4   17.02    8.94
   8   6  -4    5.66    6.15
   7   6  -4   53.75    6.01
   7  -6  -4   52.75    6.53
   7   6  -4   56.17    9.05
   7  -6  -4   39.26    6.32
   7  -6  -4   48.99    6.24
   7   6  -4   59.22    6.43
   6   6  -4  149.52    7.18
   6  -6  -4  143.98    9.46
   6   6  -4  145.46    7.12
   6  -6  -4  161.61    6.91
   6  -6  -4  154.00    8.72
   5   6  -4    1.70    5.92
   5  -6  -4    5.17    8.00
   5  -6  -4    1.59    8.27
   5  -6  -4    3.32    8.37
  -5  -6   4    2.86    5.83
   5   6  -4    3.28    6.17
  -4  -6   4   83.37    6.01
   4  -6  -4   66.61    8.55
  -4   6   4   82.64    8.82
   4   6  -4   79.33    8.60
   4  -6  -4   74.26    5.73
  -3   6   4   33.30    6.08
   3   6  -4   35.26    8.67
  -3  -6   4   31.99    8.35
   3  -6  -4   44.28    7.80
  -3  -6   4   38.60    7.77
   3  -6  -4   38.32    7.86
   2  -6  -4  128.45    9.32
  -2  -6   4  125.34   10.46
  -2   6   4  129.49    9.68
   2  -6  -4  128.27    8.94
  -2  -6   4  122.51    9.43
   2   6  -4  112.29    7.72
  -1  -6   4    0.27    9.36
  -1   6   4    4.69    8.11
   1  -6  -4    2.81    8.62
   1   6  -4   12.90   10.29
   0   6   4   34.05   10.86
   0  -6   4   27.05   10.17
   0   6  -4   29.24    7.84
   0  -6  -4   29.24   10.23
  -1   6  -4  212.65    9.12
  -1  -6  -4  202.15   15.75
   1  -6   4  206.35   11.76
   1   6   4  238.10   12.96
  -2   6  -4  114.53    7.83
   2  -6   4  118.62    8.35
   2   6   4  129.02   14.27
  -2  -6  -4  133.45   11.30
   3  -6   4   26.34    7.59
   3   6   4   27.65   10.84
  -3  -6  -4   32.82    8.73
  -3   6  -4   32.23    6.91
   4  -6   4   92.11    8.42
  -4   6  -4  102.75    6.77
   4   6   4  102.68   11.26
  -4  -6  -4  116.98    7.43
   5   6   4  238.89   12.04
   5  -6   4  243.02   10.96
  -5  -6  -4  270.08   10.97
  -5   6  -4  266.97    7.86
   6   6   4   23.15    9.89
  -6  -6  -4   25.01    8.44
  -6   6  -4   23.75    6.07
   6  -6   4   29.20    9.69
   7   6   4   15.65    9.57
   7  -6   4   20.86    7.17
  -7  -6  -4   19.81    8.80
  -7   6  -4   34.64    6.33
  -8   6  -4    1.65    6.00
   8   6   4    8.38    9.89
   8  -6   4    5.62    9.71
   9   6   4    2.23   10.26
   9  -6   4    2.43    6.74
  -9   6  -4    2.46    6.72
   9  -7  -4   18.29    6.77
   9   7  -4   13.13    9.16
   9   7  -4   10.56    8.99
   9   7  -4   14.97    9.29
   9  -7  -4   11.96    6.97
   9  -7  -4   16.19    6.60
   8  -7  -4   19.18    8.81
   8   7  -4   26.87    8.88
   8  -7  -4   23.40    6.16
   8  -7  -4    7.06    6.75
   8   7  -4   20.26    5.91
   8   7  -4   23.81    6.55
   7  -7  -4  134.22    6.83
   7   7  -4  139.65    9.69
   7   7  -4  147.09    9.43
   7  -7  -4  155.86    9.14
   7   7  -4  133.93    9.42
   7  -7  -4  152.45    8.98
   6  -7  -4    6.16    8.15
   6   7  -4    7.26    6.07
   6   7  -4    2.85    8.27
   6  -7  -4   11.30    7.63
   6  -7  -4   -0.65    5.78
   5  -7  -4   15.09    8.00
   5  -7  -4    1.84    5.54
   5   7  -4    6.99    8.35
   5  -7  -4   11.14    7.88
   5   7  -4    2.54    8.14
  -5  -7   4    1.81    8.03
   4   7  -4   24.21    6.23
  -4   7   4   21.29    5.89
   4  -7  -4   17.77    7.50
   4  -7  -4   25.41    5.85
  -4  -7   4   27.53    5.62
   3   7  -4  202.20    9.64
  -3  -7   4  215.57    9.06
  -3   7   4  224.04    9.91
   3  -7  -4  219.93    9.05
   3  -7  -4  169.15    9.32
  -2   7   4    4.97    5.98
   2  -7  -4    2.59    5.87
   2  -7  -4    4.48    5.75
  -2  -7   4    1.02    7.80
  -2  -7   4    3.81    8.39
   2   7  -4    2.03    6.34
  -1  -7   4   63.88    6.89
   1   7  -4   61.84    8.12
   1  -7  -4   62.78    9.39
   0   7  -4  110.03    8.33
   0   7   4  128.42   10.36
   0  -7   4  105.31   10.88
   0  -7  -4  115.48   11.59
  -1   7  -4   74.59   10.87
  -1  -7  -4   77.58   14.49
   1  -7   4   66.42    8.08
   1   7   4   89.21   12.40
  -2   7  -4    9.01    6.69
  -2  -7  -4    5.35    8.84
   2  -7   4    4.19   10.41
   2   7   4    3.61   10.00
   3  -7   4   78.96    7.99
   3   7   4   69.22   11.25
  -3  -7  -4   82.31    9.10
  -3   7  -4   84.44    9.52
   4  -7   4   80.68   10.28
  -4  -7  -4   95.40    9.69
   4   7   4   83.73   11.30
  -4   7  -4  102.18    6.91
   5  -7   4   39.78   10.10
   5   7   4   33.26   10.48
  -5   7  -4   52.05    6.27
  -5  -7  -4   50.45    8.75
   6   7   4    6.05    9.52
   6  -7   4   16.42    6.54
  -6  -7  -4    8.14    8.52
  -6   7  -4    8.83    5.94
  -7  -7  -4   10.97    8.68
   7   7   4    2.83    9.82
   7  -7   4   13.85    9.71
  -7   7  -4   14.95    6.36
   8   7   4    2.37   10.09
   8  -7   4    5.06    6.72
  -8   7  -4   -7.29    9.30
   9   8  -4    0.93    9.42
   9  -8  -4   13.45    9.24
   9   8  -4    0.30   10.02
   9  -8  -4   -3.92    9.46
   9  -8  -4    5.49    6.78
   9   8  -4    1.12    7.01
   8  -8  -4   23.71    6.65
   8   8  -4   35.04    8.46
   8   8  -4   27.37    6.87
   8  -8  -4   31.32    8.86
   8  -8  -4   35.94    8.72
   8   8  -4   27.85    8.40
   7   8  -4    5.19    5.85
   7  -8  -4    4.44    5.83
   7   8  -4    0.65    8.74
   7   8  -4    1.44    8.15
   7  -8  -4   -0.33    5.59
   7  -8  -4    2.97    5.85
   6  -8  -4   50.23    6.62
   6   8  -4   66.90    9.11
   6   8  -4   53.02    6.38
   6  -8  -4   60.49    6.02
   6  -8  -4   59.41    6.31
   5  -8  -4    7.62    5.57
  -5  -8   4    4.75    5.69
   5   8  -4    4.62    8.45
   5  -8  -4    6.56    7.79
   4   8  -4   80.72    7.03
   4  -8  -4   92.20    8.56
  -4  -8   4   91.92    8.71
  -4   8   4   95.99    8.43
   4  -8  -4   95.18    6.53
   3  -8  -4   13.73    7.98
  -3  -8   4    5.16    8.02
  -3   8   4    6.05    8.15
   3  -8  -4    4.56    5.47
   3   8  -4    8.00    6.47
  -2   8   4  128.38    7.29
   2  -8  -4  124.25    7.48
  -2  -8   4  133.08   12.63
  -2  -8   4  120.84    6.50
   2  -8  -4  134.96    9.45
   2   8  -4  119.50    9.24
  -1  -8   4    1.75    5.69
   1  -8  -4    0.06    8.50
   1  -8  -4    4.52    8.02
   1   8  -4    6.90    6.74
   0   8  -4   21.29    7.77
   0  -8   4   27.45    9.54
   0  -8  -4   23.57   10.25
   0  -8  -4   20.15   10.20
  -1  -8  -4    6.97   13.95
  -1   8  -4   -6.98    7.49
   1   8   4    4.12   11.77
   1  -8   4    8.34    9.80
  -2   8  -4   45.04    6.97
   2   8   4   41.90   11.72
  -2  -8  -4   47.71   12.36
   2  -8   4   43.88    7.71
   3  -8   4   10.79   10.20
  -3  -8  -4    2.95   10.23
   3   8   4    3.38   12.84
  -3   8  -4    1.70    6.43
  -4  -8  -4   68.38    9.56
   4   8   4   63.50   11.84
  -4   8  -4   51.92    6.20
   4  -8   4   51.61   10.38
   5  -8   4    1.27    7.10
  -5  -8  -4    5.60    8.23
   5   8   4   -1.43    6.94
  -5   8  -4   -2.88    5.99
   6  -8   4   32.26    6.72
   6   8   4   39.02    9.85
  -6   8  -4   30.11    6.00
   7   8   4    6.35   10.35
   7  -8   4   -8.78    6.81
  -7   8  -4    7.04    6.42
   8   8   4   10.65   10.23
   8  -8   4    8.23    7.13
   8   8   4    6.48    9.48
  -8   8  -4   10.85    9.37
   9  -9  -4   20.47    6.77
   9  -9  -4   19.55    9.62
   9   9  -4   21.41   10.12
   9   9  -4   13.62    7.29
   9  -9  -4    4.79    6.99
   9   9  -4   15.72    9.81
   8  -9  -4   -0.18    6.36
   8   9  -4   -0.68    9.08
   8   9  -4    5.77    9.45
   8   9  -4   -1.11    8.95
   8  -9  -4    3.19    8.48
   8  -9  -4   -0.86    6.08
   7   9  -4   54.50    8.80
   7  -9  -4   52.41    6.29
   7   9  -4   50.80    9.25
   7   9  -4   51.81    6.16
   7  -9  -4   50.40    5.65
   7  -9  -4   45.69    5.80
   6   9  -4    3.45    6.22
   6  -9  -4   -1.42    5.95
   6   9  -4   10.35    8.41
   6  -9  -4    7.02    5.80
   6  -9  -4    7.87    8.04
   5  -9  -4   39.94    5.66
  -5  -9   4   47.01    8.24
   5   9  -4   33.13    6.56
   5  -9  -4   43.45    5.79
   4   9  -4   62.46    7.13
  -4   9   4   64.52    5.81
   4  -9  -4   56.84    8.22
   4  -9  -4   70.79    8.55
  -4  -9   4   64.24    6.30
  -3  -9   4   24.39    5.79
   3  -9  -4   24.64    5.90
  -3   9   4   23.38    5.80
   3  -9  -4   27.39    8.51
   3   9  -4   19.50    6.86
  -2   9   4   50.00    8.37
   2  -9  -4   45.04    8.63
  -2  -9   4   50.08    8.26
   2  -9  -4   44.44    6.46
   2   9  -4   32.09    9.70
  -1  -9   4  162.16    7.53
   1   9  -4  155.52   10.84
   1  -9  -4  171.35   10.60
   1  -9  -4  169.43   10.81
   0   9  -4   18.98   10.13
   0  -9  -4   18.95   12.15
   0  -9  -4   18.03   10.34
   0  -9   4   17.40    9.66
  -1   9  -4   17.99    6.71
   1  -9   4   19.22    6.71
  -2   9  -4   11.50    6.57
   2  -9   4   -2.61    7.37
   3  -9   4  209.28   11.67
  -3   9  -4  230.68   10.15
   3   9   4  207.64   15.54
   4   9   4   11.99   10.97
   4  -9   4   24.41    7.08
  -4   9  -4   33.77    8.88
   5   9   4    6.91   10.04
   5  -9   4    6.79    7.13
  -5   9  -4    4.09    6.18
   6  -9   4   11.08    9.68
   6   9   4    4.65    9.72
  -6   9  -4   20.67    6.46
   6   9   4   -1.39    8.59
   7  -9   4   46.83    7.08
   7   9   4   51.87   10.85
  -7   9  -4   43.25    6.28
   7   9   4   41.13   10.09
   8   9   4   -3.12   10.07
   8   9   4    1.11    9.60
   8  -9   4   15.62   10.05
  -8   9  -4    9.92    9.36
   9 -10  -4   -1.49    9.36
   9  10  -4    6.75    6.68
   9 -10  -4    4.70    6.70
   9  10  -4   -4.11    6.81
   9 -10  -4   11.08    7.07
   9  10  -4    1.41    9.79
   8  10  -4   61.74   10.35
   8  10  -4   66.82    7.02
   8 -10  -4   56.81    6.62
   8 -10  -4   48.56    6.50
   8 -10  -4   77.09    9.32
   8  10  -4   69.88    9.51
   7  10  -4    6.26    8.92
   7 -10  -4    3.45    6.22
   7  10  -4   -0.43    8.56
   7  10  -4    7.48    8.42
   7 -10  -4   -5.89    8.76
   7 -10  -4   -1.74    8.20
   6 -10  -4    8.53    5.81
   6  10  -4    8.02    8.39
   6 -10  -4    0.10    6.20
   6 -10  -4    7.80    8.65
  -5 -10   4   14.91    5.90
   5  10  -4   12.30    6.47
   5 -10  -4   15.66    8.27
   5 -10  -4   18.76    5.83
   4 -10  -4   53.77    6.14
  -4  10   4   53.64    6.18
   4 -10  -4   58.41    8.74
  -4 -10   4   54.82    8.44
   4  10  -4   53.46    6.83
  -3 -10   4    1.84    5.53
   3 -10  -4    6.98    7.64
  -3  10   4    4.47    5.49
   3 -10  -4    2.92    5.54
   3  10  -4   -1.74    6.90
   2  10  -4  160.19   11.16
  -2  10   4  183.92    9.38
  -2 -10   4  172.09    9.83
   2 -10  -4  164.95    9.89
   2 -10  -4  172.00    9.93
  -1 -10   4   -0.86    6.45
  -1  10   4    7.02    5.88
   1  10  -4    4.47    7.50
   1 -10  -4    0.98    8.09
   1 -10  -4    4.80   10.15
   0 -10   4   59.77    7.55
   0  10  -4   65.88   10.84
   0 -10  -4   72.36   13.33
   0 -10  -4   64.29   13.31
  -1  10  -4   14.15   10.06
   1 -10   4   22.75   10.24
  -2  10  -4   65.97    6.89
   2 -10   4   70.82    7.58
   3 -10   4    2.90    9.98
  -3  10  -4    7.97    6.26
   4 -10   4   -9.06    6.95
   4  10   4    3.58   12.01
  -4  10  -4   -2.74    6.20
   4  10   4    1.48    8.10
   5  10   4    0.26    8.22
   5  10   4    3.73   12.32
  -5  10  -4    9.60    8.52
   5 -10   4    8.47    6.32
   6  10   4   97.58   10.23
  -6  10  -4   93.93    9.36
   6  10   4   91.51   10.99
   6 -10   4   80.38   10.24
   7  10   4   -3.97   10.08
   7 -10   4   -0.27    6.78
  -7  10  -4    0.51    6.24
   7  10   4   -5.46    8.65
   8 -10   4   -5.03   10.40
   8  10   4    0.58   10.89
   8  10   4    2.81   10.19
  -8  10  -4    2.86    9.67
   8  11  -4    1.80    9.55
   8 -11  -4    9.14    6.42
   8  11  -4   -2.53    8.85
   8  11  -4    8.59    9.27
   8 -11  -4   -1.59    6.72
   8 -11  -4    6.56    6.60
   7 -11  -4   16.63    6.19
   7  11  -4   14.70    9.36
   7  11  -4   16.74    8.01
   7 -11  -4   18.00    8.62
   7 -11  -4   14.15    8.48
   6  11  -4   17.19    5.78
   6 -11  -4   24.75    6.03
   6 -11  -4   12.63    9.08
   5  11  -4  111.51    7.22
  -5 -11   4  125.09    7.19
   5 -11  -4  114.50    7.13
   5 -11  -4  111.00    8.65
  -4  11   4   16.11    7.78
   4 -11  -4    6.07    6.04
  -4 -11   4   21.84    8.27
   4  11  -4   13.12    6.28
   4 -11  -4   14.88    5.67
  -3 -11   4   18.98    8.22
   3 -11  -4   15.52    7.66
  -3  11   4   12.77    8.14
   3  11  -4   12.25    7.12
   3 -11  -4   11.20    8.19
  -2  11   4    3.61    5.85
   2  11  -4   -3.93    7.23
  -2 -11   4    1.24    8.31
   2 -11  -4   -1.51    8.12
   2 -11  -4    2.47    8.18
  -1 -11   4  614.20   12.56
   1  11  -4  559.50   13.25
   1 -11  -4  657.18   18.02
   1 -11  -4  494.97   14.71
  -1  11   4  648.39   10.74
   0 -11  -4    8.81   13.99
   0  11  -4   11.08   10.13
   0 -11  -4   10.64   14.98
   0 -11   4   21.48    9.98
  -1  11  -4   11.85    6.76
   1 -11   4   14.55   10.28
   2 -11   4   91.63    7.99
  -2  11  -4   97.67    7.28
   3 -11   4   16.85    9.87
  -3  11  -4   -1.04    5.90
   4  11   4   93.69   17.27
   4  11   4  108.87   16.27
   4 -11   4   77.68    7.24
  -4  11  -4   95.52    8.38
   5 -11   4   53.95    7.28
   5  11   4   69.23   13.59
  -5  11  -4   72.93    6.55
   5  11   4   69.59   12.26
   6  11   4    4.38    9.28
  -6  11  -4    2.49    8.69
   6  11   4    5.19   10.00
   6 -11   4   -0.12    9.85
   7  11   4   13.51    9.72
  -7  11  -4   15.27    6.89
   7 -11   4   21.69    6.85
   7  11   4   15.48   10.84
   8  11   4   -4.27   10.48
   8  11   4    3.58    9.86
   8  12  -4   11.88    7.07
   8  12  -4    7.52    6.76
   8 -12  -4    7.17    7.01
   8 -12  -4    4.92    6.41
   8 -12  -4   25.60    9.26
   7  12  -4    1.12    6.85
   7  12  -4    1.28    8.68
   7 -12  -4    7.99    9.03
   7 -12  -4    0.34    9.11
   6  12  -4   32.12    6.51
   6 -12  -4   26.22    6.91
   6 -12  -4   37.94    8.63
  -5 -12   4   25.67    6.29
   5 -12  -4   30.71    9.09
   5 -12  -4   32.95    8.17
   5  12  -4   24.09    6.66
  -4  12   4    9.06    7.81
   4 -12  -4    1.16    5.72
   4  12  -4   -1.68    6.42
   4 -12  -4   -0.13    5.75
  -4 -12   4    5.85    7.88
  -3 -12   4   64.34    8.45
   3 -12  -4   45.39    8.65
  -3  12   4   44.41    8.21
   3  12  -4   45.39    6.66
   3 -12  -4   61.88    8.63
  -2 -12   4  137.52    9.55
   2 -12  -4  130.45    9.84
   2  12  -4  129.36   10.39
   2 -12  -4  133.58   10.34
  -2  12   4  131.04    9.03
  -1 -12   4   16.43    8.99
  -1  12   4   19.21    5.99
   1  12  -4    2.40   10.14
   1 -12  -4   21.07   10.89
   1 -12  -4   19.68    9.54
   0  12  -4  118.86   10.40
   0 -12   4  121.13   10.28
  -1  12  -4   49.60    9.89
   1 -12   4   52.42   10.48
   2 -12   4   66.54    7.56
  -2  12  -4   70.44    6.97
   3 -12   4   49.71    9.84
  -3  12  -4   53.45    6.60
   4 -12   4    3.80    9.31
  -4  12  -4    9.97    8.31
   5 -12   4    0.90    6.62
   5  12   4    1.97   15.34
  -5  12  -4   13.33    8.30
   5  12   4    4.83   12.34
  -6  12  -4   25.29    6.64
   6  12   4   26.20   12.42
   6 -12   4   31.23    9.61
   6  12   4   23.66   11.99
   7 -12   4    8.05    9.98
   7  12   4   -0.78    9.74
   7  12   4    8.49   12.64
  -7  12  -4    5.43    9.18
   8  13  -4    9.83    9.92
   8  13  -4    2.86    9.63
   8 -13  -4    4.59    9.58
   8 -13  -4  -11.83    9.68
   7  13  -4   15.13    7.30
   7 -13  -4   12.25    7.00
   7  13  -4   18.38    6.86
   7 -13  -4   35.85    9.28
   6 -13  -4    8.54    9.19
   6 -13  -4    3.12    8.44
   6  13  -4   -0.33    6.47
  -5 -13   4   10.71    8.76
   5 -13  -4    7.90    6.04
   5  13  -4   12.58    9.31
   5 -13  -4   12.79    6.27
   4 -13  -4    4.88    5.76
   4  13  -4    3.84    9.85
  -4 -13   4    5.97    8.57
   4 -13  -4   10.19    5.97
  -3 -13   4   48.94    6.41
   3 -13  -4   49.48    9.20
  -3  13   4   54.84    8.50
   3  13  -4   49.77    7.32
   3 -13  -4   49.27    8.68
  -2 -13   4   54.95    6.23
  -2  13   4   54.16    6.17
   2 -13  -4   48.23    9.22
   2  13  -4   45.97   10.15
   2 -13  -4   56.85    9.71
   1 -13  -4  129.91   13.58
  -1 -13   4  124.47    9.16
   1  13  -4  104.87    7.84
  -1  13   4  119.79    6.92
   1 -13  -4  119.35   12.84
   0  13  -4  124.43    8.01
   0 -13   4  142.83   14.89
   0 -13   4  123.08   10.37
  -1  13  -4  121.21    7.65
   1 -13   4  136.66   10.36
   1 -13   4  121.35   10.43
   2 -13   4   24.64    7.24
  -2  13  -4   33.88    6.66
   3 -13   4   15.68   10.00
  -3  13  -4    6.31    5.82
   4 -13   4   -1.02   10.07
  -4  13  -4   13.57    6.41
   5 -13   4   62.32    7.04
  -5  13  -4   47.68    6.33
   6 -13   4    5.89    9.56
   6  13   4    1.59   15.16
  -6  13  -4    3.25    8.82
   6  13   4   -1.77   14.53
   7 -13   4   11.79   10.20
   7  13   4    3.74   14.04
  -7  13  -4   10.48    6.81
   7  13   4    1.76   13.23
   7 -14  -4    8.86    6.92
   7 -14  -4    8.87    6.66
   7  14  -4   11.34    7.24
   7  14  -4   17.15    9.38
   6  14  -4   11.77    9.41
   6 -14  -4   15.98    9.06
   6 -14  -4   19.10    8.83
  -5 -14   4   10.10    8.53
   5 -14  -4    8.01    8.69
   5 -14  -4    1.36    5.96
   5  14  -4    6.44    9.25
   4 -14  -4    9.49    8.43
   4  14  -4   12.57    9.63
  -4 -14   4    8.74    5.96
   4 -14  -4    5.76    6.31
  -3  14   4   10.01    5.46
   3 -14  -4   11.17    8.21
  -3 -14   4   10.61    8.23
   3  14  -4   11.63    6.92
   3 -14  -4   16.27    8.93
   2  14  -4   26.29    9.96
  -2  14   4   43.48    8.38
   2 -14  -4   44.50    8.96
  -2 -14   4   38.42    8.50
   2 -14  -4   39.74   11.22
   1 -14  -4    6.71   11.72
  -1 -14   4    7.20    5.88
   1  14  -4    4.15    9.00
   1 -14  -4    5.62   10.54
  -1  14   4    3.32    7.78
   0  14  -4  240.40    8.83
   0  14   4  310.56   10.62
   0 -14   4  265.09    8.49
  -1  14  -4   12.12    8.97
   1 -14   4    3.20    7.97
   1 -14   4   -5.70    9.53
   2 -14   4    5.59    8.33
   2 -14   4    7.71    7.11
  -2  14  -4   19.25    8.79
   3 -14   4   -1.27    6.15
   3 -14   4    2.54    7.14
  -3  14  -4    2.20    6.37
   4 -14   4    6.68    9.29
  -4  14  -4   20.58    6.17
   5 -14   4   16.44   10.21
  -5  14  -4    9.01    9.23
   6 -14   4    4.46    7.15
   6 -14   4   15.89    8.90
  -6  14  -4   13.16    6.49
   7  15  -4    3.55    7.38
   7  15  -4    8.56   10.87
   7 -15  -4    7.10    7.01
   7 -15  -4    4.82    9.99
   6 -15  -4    4.87    6.31
   6  15  -4    7.00    9.78
   6 -15  -4    3.98    6.68
   5  15  -4    7.03    9.75
  -5 -15   4   -0.11    9.41
   5 -15  -4    5.95    8.33
   5 -15  -4   10.26    6.12
   4  15  -4    3.67    9.37
   4 -15  -4    7.62    5.89
   4 -15  -4   -2.27    6.57
  -4 -15   4   -1.76    8.62
   3 -15  -4   86.72    9.18
  -3 -15   4   87.65    6.86
   3  15  -4   67.91    7.62
  -3  15   4   87.60    8.89
   3 -15  -4   79.36    7.21
   2 -15  -4   69.45   10.25
   2  15  -4   60.49    7.67
  -2  15   4   70.11    8.56
  -2 -15   4   65.23    9.41
   2 -15  -4   66.89    9.47
  -1  15   4   87.05    6.97
   1  15  -4   63.58    9.94
  -1 -15   4   78.41    7.43
   1 -15  -4   70.69   12.47
   1 -15  -4   67.04   13.64
   0  15  -4  142.53    8.04
   0  15   4  148.96    9.63
   0 -15   4  130.52    9.90
   1 -15   4   17.39    9.09
   1 -15   4   16.57   10.46
  -1  15  -4   15.85    5.92
   2 -15   4   22.15    8.76
   2 -15   4   28.34   10.07
  -2  15  -4   29.51    9.16
   3 -15   4   88.67    9.80
  -3  15  -4   81.24    7.35
   3 -15   4   80.22    7.04
   4 -15   4    4.03    6.83
   4 -15   4    1.79    8.35
  -4  15  -4   10.81    9.08
   5 -15   4    3.48   10.13
   5 -15   4    7.41    9.23
  -5  15  -4    9.82    8.82
   6 -15   4   -2.58    7.62
   6 -15   4   -6.81    9.21
  -6  15  -4   14.93    9.49
   6  16  -4    3.28   10.19
   6 -16  -4   -0.23    9.10
   6 -16  -4   -1.08    6.41
   5  16  -4   -3.16    7.51
   5 -16  -4    6.46    8.83
  -5 -16   4   -9.45    9.86
   5 -16  -4   -2.44    8.89
  -4 -16   4   45.64    9.55
   4 -16  -4   42.28    9.36
   4  16  -4   36.47   10.96
   4 -16  -4   47.92    7.53
   3 -16  -4    5.92    9.22
  -3 -16   4    5.03    8.97
  -3  16   4    8.90    5.95
   3  16  -4    8.63    9.85
   3 -16  -4   10.96    8.47
   2 -16  -4   12.27   10.11
   2  16  -4   10.64   10.01
  -2  16   4   20.18    8.53
   2 -16  -4   18.49    9.39
  -2 -16   4   16.72    9.12
  -1 -16   4   -0.27    8.89
  -1  16   4   -1.79    5.99
   1  16  -4    6.53    6.77
   1 -16  -4    3.91   14.41
   1 -16  -4    1.90   12.94
   0 -16   4   58.10    9.45
   0  16  -4   60.20    7.31
   0  16   4   69.13    9.01
   1  16   4    1.95    5.78
   1 -16   4    1.41   11.10
   1 -16   4   -2.19    6.53
  -1  16  -4   -7.70    8.90
   2 -16   4   51.44    9.71
   2 -16   4   39.68    9.62
  -2  16  -4   49.01    7.26
   3 -16   4   26.00   10.31
   3 -16   4    3.04    9.10
  -3  16  -4   -1.19    6.16
   4 -16   4   10.49    9.41
   4 -16   4   14.45    7.17
  -4  16  -4    5.04    9.55
   5 -16   4   -7.94    7.49
   5 -16   4    3.09    6.18
  -5  16  -4   -0.13    6.79
   6 -17  -4   11.97   10.07
   6  17  -4    8.29    9.40
   6 -17  -4    1.71    9.39
   6  17  -4   -1.82   11.39
   5 -17  -4   16.57    9.27
  -5 -17   4   12.09    9.59
   5 -17  -4    7.66    6.30
   5  17  -4    9.53   10.40
   4 -17  -4   18.20    7.72
   4 -17  -4   23.02   10.04
  -4 -17   4   15.41    9.92
   4  17  -4   21.56    9.98
   3 -17  -4   43.83    9.93
  -3 -17   4   34.18    9.60
   3  17  -4   42.20   10.95
   3 -17  -4   40.39    9.30
   2  17  -4   10.28    9.42
   2 -17  -4    3.99   11.16
   2 -17  -4    1.65   12.10
  -2  17   4    7.26    6.13
  -2 -17   4    3.73    8.63
   1  17  -4   34.55    9.64
  -1 -17   4   33.46    6.62
   1 -17  -4   33.47   16.62
  -1  17   4   39.25    8.85
   1 -17  -4   35.59   17.36
   0  17  -4    7.51    6.65
   0 -17   4    7.61    9.04
   0  17   4   15.24    8.81
   1  17   4   22.84    6.75
   1 -17   4   15.21    6.60
  -1  17  -4   21.43    9.02
   2 -17   4    5.89    8.99
   2 -17   4    8.83    6.33
  -2  17  -4   16.96    9.16
   3 -17   4   28.74    9.34
   3 -17   4   26.98    7.42
  -3  17  -4   21.81    6.78
   4 -17   4   -5.05   10.21
   4 -17   4    4.11    9.61
  -4  17  -4    2.51    9.16
   5 -17   4    7.41    9.49
   5 -17   4    6.11    8.07
  -5  17  -4   11.40    7.21
   5 -18  -4    3.70    7.24
  -5 -18   4   -5.78    9.92
   5 -18  -4    4.07   10.08
   5  18  -4    3.17   10.85
   4 -18  -4   11.56    9.61
   4 -18  -4   13.24   10.01
  -4 -18   4   14.12    9.61
   4  18  -4   11.60   10.41
   3 -18  -4    1.22    9.60
   3  18  -4    5.45    9.94
  -3 -18   4    5.25    9.08
   3 -18  -4    0.21    9.35
   2 -18  -4   53.48   12.41
   2  18  -4   49.68    7.58
   2 -18  -4   46.59   13.31
  -2  18   4   55.35    7.04
  -2 -18   4   57.90    9.43
   1  18  -4   16.79    9.77
  -1 -18   4   16.42    9.16
  -1  18   4   25.47    9.69
   0 -18   4    5.79    6.56
   0  18   4    2.80    9.24
   0  18  -4    6.61    6.09
   1  18   4   12.53    6.19
   1 -18   4   11.50    9.67
  -1  18  -4   13.40    6.40
   2  18   4   23.53    9.46
   2 -18   4   23.68    9.56
   2 -18   4   21.20   11.95
  -2  18  -4   19.90    6.26
   3 -18   4    3.17    9.77
   3 -18   4    0.65   10.20
  -3  18  -4   14.52    9.60
   4 -18   4   18.06    9.83
   4 -18   4   17.72    7.16
  -4  18  -4   16.39    9.44
   4 -19  -4   16.20   10.26
   4  19  -4    4.13   10.72
  -4 -19   4    5.02    9.89
   4 -19  -4    0.78   10.13
   3  19  -4   22.25   10.33
   3 -19  -4   27.63   10.81
   3 -19  -4   24.29   10.35
  -3 -19   4   27.29    9.78
   2  19  -4   13.81    6.92
   2 -19  -4    8.27   13.22
  -2 -19   4   16.67    9.88
   2 -19  -4   10.11   12.05
   1  19  -4   -0.27   10.36
  -1 -19   4   -1.62   10.57
  -1  19   4    2.85    9.68
   0 -19   4    4.64    9.76
   0  19   4    5.70    9.83
   0  19  -4    2.05    9.24
   1  19   4   40.55    9.96
  -1  19  -4   39.54    6.88
   1 -19   4   29.45    7.01
   2 -19   4   -1.98    6.85
  -2  19  -4   -6.59    8.90
   2  19   4    2.47    9.52
   3 -19   4    5.30   10.63
   3 -19   4    6.12   11.80
  -3  19  -4   10.51    9.75
   3  20  -4    3.30   10.64
   3 -20  -4    4.27   10.04
  -3 -20   4   -1.00   10.29
   3 -20  -4    3.86   10.59
   2  20  -4    8.49   10.39
   2 -20  -4    6.41   15.04
   2 -20  -4    6.55   12.54
  -2 -20   4   12.73    9.87
  -1  20   4    9.25    9.34
  -1 -20   4    0.82    7.12
   1  20  -4    8.90    9.78
   0 -20   4   -4.72    9.68
   0  20   4    7.86    9.61
   0  20  -4    0.60    9.64
   1  20   4    5.33    9.56
  -1  20  -4   -3.57    9.98
   1 -20   4    0.72    9.87
   2  20   4    4.65   10.26
  -2  20  -4    0.47    7.16
   2 -20   4   -1.85   10.31
   1  21  -4   -7.66   10.48
   0  21   4    6.41    9.93
   0  21  -4    5.19    9.80
   9   0  -5   11.88    8.99
   9   0  -5    9.09    6.24
   9   0  -5    6.63    6.38
   7   0  -5   58.58    6.69
   7   0  -5   65.98    6.59
   7   0  -5   67.86    6.59
   5   0  -5  382.50    8.58
  -5   0   5  389.45    8.65
  -3   0   5   46.68    8.50
   3   0  -5   43.49    8.97
  -3   0   5   49.47    8.81
   1   0  -5  145.74    8.55
  -1   0   5  165.64    8.06
  -1   0  -5  555.03   14.00
   1   0   5  579.67   14.10
   3   0   5  585.42   10.58
  -3   0  -5  643.28   11.42
   5   0   5  137.05    7.78
  -5   0  -5  146.08    7.32
   7   0   5   59.72   10.27
  -7   0  -5   70.68    9.48
  -9   0  -5    3.05    6.68
   9   0   5    3.45   10.24
  10   1  -5   -1.91    6.61
  10  -1  -5    3.72    6.79
  10  -1  -5    0.99    6.80
  10  -1  -5    6.20    9.55
  10   1  -5    1.53    6.81
  10   1  -5    4.95    6.59
   9  -1  -5   17.51    6.50
   9   1  -5   26.69    6.65
   9   1  -5   36.87    9.09
   9  -1  -5   14.42    8.75
   9   1  -5   28.53    8.49
   9  -1  -5   18.86    6.28
   8  -1  -5   54.59    8.75
   8   1  -5   54.44    8.59
   8   1  -5   49.32    6.67
   8   1  -5   45.25    8.44
   8  -1  -5   47.01    6.32
   8  -1  -5   51.02    8.62
   7   1  -5   95.12    6.96
   7  -1  -5   82.63    6.42
   7   1  -5   85.00    6.68
   7  -1  -5  103.23    8.89
   7   1  -5  103.92    9.10
   7  -1  -5   92.69    6.49
   6   1  -5  267.82    9.77
   6   1  -5  229.83    9.65
   6   1  -5  250.17    7.67
   6  -1  -5  276.27    9.48
   6  -1  -5  261.95    7.45
   6  -1  -5  234.21    7.37
   5   1  -5    1.17    8.83
   5  -1  -5    4.95    8.77
  -5  -1   5   -1.58    7.69
  -5   1   5    2.78    8.05
  -5  -1   5   -6.87    7.94
   4  -1  -5   66.24    8.53
  -4   1   5   67.68    8.22
  -4   1   5   76.60    8.58
  -4  -1   5   72.20    7.65
  -4  -1   5   60.49    6.19
   4   1  -5   71.88    6.41
  -3   1   5   70.34    6.62
  -3  -1   5   63.74    8.63
  -3   1   5   63.70    6.69
   3   1  -5   83.65    8.92
  -3  -1   5   74.59    8.76
   3  -1  -5   64.54    9.35
   2   1  -5   25.42    9.15
   2  -1  -5   16.49    8.97
  -2   1   5   25.60    8.37
  -2  -1   5   17.82    6.06
   1  -1  -5  225.28    8.90
  -1  -1   5  244.00    8.73
  -1   1   5  242.59   10.61
   1   1  -5  228.25   11.53
   0   1   5  604.78   13.52
   0  -1   5  583.46   13.22
   0   1  -5  532.34   13.94
   0  -1  -5  554.77   12.19
  -1  -1  -5  111.14   11.58
   1  -1   5  138.18    8.76
   1   1   5  133.62    8.41
  -1   1  -5  133.92    8.91
  -2   1  -5  459.53   10.65
  -2  -1  -5  481.28   12.55
   2   1   5  465.69   10.83
   2  -1   5  447.80   12.99
   3  -1   5   44.36   10.95
   3   1   5   47.92    9.97
  -3   1  -5   48.56   10.05
  -3  -1  -5   57.21    9.11
   4   1   5   26.41    7.41
   4  -1   5   37.06   10.49
  -4  -1  -5   38.50    6.47
  -4   1  -5   51.06    8.96
   5  -1   5   70.60    7.55
   5   1   5   59.67   10.30
  -5  -1  -5   76.23    6.45
  -5   1  -5   69.99    6.40
   6  -1   5  -10.37    9.45
  -6   1  -5    2.77    5.68
   6   1   5    8.49    9.67
  -6  -1  -5    7.78    6.02
   7   1   5   -1.37    9.99
   7  -1   5    0.08    9.73
  -7  -1  -5   14.30    8.46
  -7   1  -5   -0.94    8.45
   8  -1   5   21.55    9.75
  -8  -1  -5    9.27    9.15
  -8   1  -5   10.87    9.31
   8   1   5    9.52    9.76
   9   1   5    1.17   10.27
   9  -1   5    6.54   10.72
  -9  -1  -5    8.59    6.77
  -9   1  -5    2.33    9.75
  10   2  -5    4.95    6.92
  10   2  -5    4.21    7.11
  10  -2  -5    6.03    6.70
  10  -2  -5    6.34    9.77
  10   2  -5   -3.22    9.41
  10  -2  -5    4.97    6.85
   9   2  -5    7.88    8.96
   9   2  -5   14.02    9.04
   9   2  -5    7.22    6.53
   9  -2  -5    6.68    6.41
   9  -2  -5   23.67    8.88
   9  -2  -5    6.76    6.62
   8  -2  -5    7.19    7.91
   8   2  -5   -1.80    5.80
   8   2  -5   -0.59    6.50
   8  -2  -5    5.76    5.87
   8   2  -5    6.51    5.92
   8  -2  -5    8.72    5.95
   7   2  -5  106.87    9.43
   7   2  -5  125.97    8.87
   7   2  -5  127.41    7.23
   7  -2  -5  119.08    9.02
   7  -2  -5  134.57    7.08
   7  -2  -5  117.86    9.09
   6  -2  -5   16.54    5.95
   6   2  -5   16.11    6.09
   6  -2  -5   16.09    5.72
   6  -2  -5   21.39    8.08
   6   2  -5   20.00    6.20
   6   2  -5   15.27    5.51
   5  -2  -5   49.63    5.83
  -5  -2   5   45.54    5.98
   5  -2  -5   46.73    5.87
  -5   2   5   52.06    5.97
   5   2  -5   56.69    8.54
  -4   2   5   56.95    6.33
   4  -2  -5   54.99    6.63
  -4  -2   5   72.62    8.81
   4   2  -5   69.61    6.70
  -4  -2   5   64.11    8.06
  -4   2   5   62.72    8.50
  -3   2   5  270.28    8.22
  -3  -2   5  247.98    8.18
   3   2  -5  254.41   10.50
  -3   2   5  250.06    9.63
   3  -2  -5  262.62    8.31
  -3  -2   5  252.05    9.80
   2   2  -5  660.36   13.10
  -2   2   5  672.79   11.37
   2  -2  -5  526.56   10.78
  -2  -2   5  671.96   11.10
   1  -2  -5  112.74   10.45
  -1  -2   5  114.85    7.52
  -1   2   5  110.28    9.57
   1   2  -5  108.53   10.15
   0   2   5  305.54    9.38
   0   2  -5  269.50   12.61
   0  -2  -5  269.97    9.96
   0  -2   5  274.97    9.18
  -1   2  -5  980.82   13.81
  -1  -2  -5  943.36   15.05
   1  -2   5 1058.27   13.80
   1   2   5 1042.52   15.22
  -2  -2  -5  194.15    8.93
  -2   2  -5  192.45    8.86
   2  -2   5  217.25    9.14
   2   2   5  210.06   11.43
  -3   2  -5    7.60    6.93
   3  -2   5   16.00   10.74
   3   2   5   11.49    9.64
  -3  -2  -5    4.27    8.66
   4  -2   5   69.23   10.58
   4   2   5   64.01   10.57
  -4  -2  -5   56.72    6.59
  -4   2  -5   68.04    6.88
   5  -2   5   49.85    7.15
   5   2   5   55.86   10.91
  -5   2  -5   52.99    8.37
  -5  -2  -5   68.45    8.85
   6   2   5    7.47    6.57
   6  -2   5    9.84    9.23
  -6   2  -5   15.02    8.39
  -6  -2  -5   11.20    8.37
   7   2   5   20.48    7.14
   7  -2   5   10.71    6.82
  -7  -2  -5   18.91    6.74
  -7   2  -5   19.97    6.30
   8   2   5    4.78    9.75
   8  -2   5    0.87    9.24
  -8  -2  -5    8.10    6.60
  -8   2  -5   -5.79    6.22
  -9  -2  -5    9.25    9.64
   9   2   5   11.67    7.42
   9  -2   5    5.59    7.13
  -9   2  -5   16.28    9.32
  10   3  -5   35.56    7.18
  10  -3  -5   49.23    9.69
  10  -3  -5   37.62    7.19
  10   3  -5   51.57    9.82
  10  -3  -5   34.69    7.42
  10   3  -5   28.34    7.29
   9   3  -5   11.06    6.07
   9  -3  -5   25.30    8.84
   9   3  -5    8.02    6.07
   9  -3  -5    9.10    8.74
   9  -3  -5    6.17    6.27
   9   3  -5   10.72    6.29
   8   3  -5   60.51    8.70
   8   3  -5   43.98    9.31
   8  -3  -5   39.09    6.56
   8  -3  -5   45.83    8.70
   8   3  -5   38.59    5.89
   8  -3  -5   38.84    6.30
   7  -3  -5   65.59    8.84
   7   3  -5   58.08    8.91
   7   3  -5   66.88    6.00
   7  -3  -5   64.76    9.03
   7  -3  -5   71.27    8.98
   7   3  -5   55.39    6.14
   6   3  -5  543.36   11.76
   6  -3  -5  565.95   11.50
   6  -3  -5  556.76    9.56
   6  -3  -5  543.65   11.17
   6   3  -5  553.91    9.51
   5  -3  -5   20.61    7.80
  -5   3   5   15.39    7.73
   5  -3  -5    9.18    5.91
  -5  -3   5   -2.02    7.85
   5   3  -5   19.77    8.32
  -4  -3   5   57.41    8.16
  -4  -3   5   55.14    6.35
   4  -3  -5   53.68    6.39
   4   3  -5   54.78    6.54
  -4   3   5   54.05    6.25
  -3   3   5   40.28    6.29
  -3  -3   5  101.97    6.96
   3   3  -5   97.61    9.36
  -3   3   5  110.32    9.02
  -3  -3   5   94.69    8.81
   3  -3  -5   96.84    6.98
   2   3  -5  172.15   10.53
   2  -3  -5  188.34    8.02
  -2   3   5  205.08    8.03
  -2  -3   5  182.57    9.81
   1  -3  -5  197.64    8.51
  -1  -3   5  204.69    8.11
   1   3  -5  200.59   11.13
  -1   3   5  217.35   10.24
   0   3   5  190.57   10.97
   0  -3  -5  161.00    9.53
   0  -3   5  158.61    8.26
   0   3  -5  170.43    8.80
  -1  -3  -5   43.77    8.16
   1  -3   5   44.72   10.63
  -1   3  -5   45.75    7.84
   1   3   5   55.09   10.40
  -2  -3  -5   74.24   10.54
  -2   3  -5   91.39   10.52
   2  -3   5   61.01   10.54
   2   3   5   74.37   10.90
  -3   3  -5   51.57    7.51
   3   3   5   65.96   10.86
   3  -3   5   65.52   10.69
  -3  -3  -5   63.57    7.15
  -4   3  -5  139.52    9.63
   4  -3   5  110.07    8.36
   4   3   5  127.92   10.97
  -4  -3  -5  137.48    9.46
  -5  -3  -5   75.10    6.42
   5  -3   5   65.03   10.05
   5   3   5   64.78    7.41
  -5   3  -5   86.53    6.54
   6  -3   5   22.01    6.63
   6   3   5    9.95    9.23
  -6  -3  -5   17.74    6.02
  -6   3  -5   25.04    5.82
   7   3   5    2.94    6.28
   7  -3   5    4.20    6.95
  -7  -3  -5    5.18    8.49
  -7   3  -5    7.59    5.84
   8   3   5    9.10    7.14
   8  -3   5    0.74    6.64
  -8   3  -5    6.85    6.23
  -8  -3  -5    8.30    6.29
   9   3   5   10.49    7.49
  10  -4  -5    4.28    6.79
  10   4  -5    3.47    9.86
  10   4  -5    3.30   10.03
  10  -4  -5    5.39    9.39
  10  -4  -5    2.45    6.87
  10   4  -5    8.02    9.52
   9   4  -5   11.26    9.22
   9  -4  -5    6.31    6.15
   9  -4  -5    4.46    6.11
   9  -4  -5    5.08    6.55
   9   4  -5    7.57    8.84
   9   4  -5   10.90    8.95
   8  -4  -5    2.80    6.00
   8   4  -5    2.41    8.58
   8   4  -5   -3.51    7.43
   8  -4  -5    7.02    6.23
   8  -4  -5    5.30    8.77
   8   4  -5   -5.40    5.60
   7   4  -5   29.85    6.18
   7   4  -5   32.77    5.63
   7  -4  -5   32.55    6.02
   7  -4  -5   36.51    6.20
   7  -4  -5   28.66    8.43
   7   4  -5   32.21    6.07
   6  -4  -5  121.61    8.93
   6   4  -5  100.34    6.82
   6  -4  -5  101.99    8.96
   6  -4  -5  118.88    8.50
   6   4  -5  106.44    8.60
  -5  -4   5  197.99    9.07
   5  -4  -5  201.44    7.11
  -5   4   5  208.46    8.79
   5  -4  -5  210.81    8.97
   5   4  -5  181.71    9.40
  -4   4   5   25.61    8.15
   4  -4  -5   29.65    8.51
   4   4  -5   34.24    8.78
   4  -4  -5   19.63    5.94
  -4  -4   5   22.92    5.87
  -4  -4   5   22.80    5.69
  -3   4   5  138.03    8.75
  -3  -4   5  130.92    6.78
   3   4  -5  128.45    7.25
  -3  -4   5  139.11    9.34
  -3   4   5  131.43    7.12
   3  -4  -5  136.56    6.51
  -2  -4   5  211.28    7.84
  -2   4   5  218.28    9.64
   2  -4  -5  201.85    9.89
   2   4  -5  187.06    8.22
   1  -4  -5   40.31    9.45
  -1  -4   5   42.63    9.28
  -1   4   5   41.25    8.74
   1   4  -5   42.39   10.24
   0   4   5   12.77    6.55
   0   4  -5    5.74   10.49
   0  -4  -5   17.54   10.26
   0  -4   5    9.46    9.45
   1   4   5  432.72   13.55
  -1  -4  -5  375.53   13.56
  -1   4  -5  388.88   12.42
   1  -4   5  427.35   10.26
  -2  -4  -5    6.75    6.94
  -2   4  -5    5.97    7.16
   2  -4   5   11.66   10.42
   2   4   5   13.31   10.50
  -3   4  -5    6.49    6.67
   3  -4   5    7.64   10.88
   3   4   5   14.49   10.59
  -3  -4  -5    7.55    8.87
   4  -4   5   25.57    6.95
  -4  -4  -5   34.61    8.45
   4   4   5   26.85   10.48
  -4   4  -5   36.41    8.48
  -5   4  -5  371.85    8.87
   5  -4   5  287.58   11.02
   5   4   5  303.70    9.69
  -5  -4  -5  319.43   10.18
   6  -4   5   -1.12    6.63
   6   4   5    2.01    8.99
  -6  -4  -5    0.95    7.76
  -6   4  -5    9.26    8.27
   7   4   5   -4.53    9.47
   7  -4   5   15.54    9.46
  -7  -4  -5    1.74    5.92
  -7   4  -5    5.22    6.34
   8  -4   5   -0.62    6.48
   8   4   5   -1.41    9.60
  -8  -4  -5    6.26    8.96
  -8   4  -5    3.13    8.28
   9   5  -5    3.00    6.55
   9  -5  -5    7.81    9.14
   9   5  -5    3.55    6.26
   9  -5  -5   -5.68    9.45
   9  -5  -5    1.97    6.71
   9   5  -5    6.42    6.26
   8   5  -5   27.42    8.84
   8  -5  -5   11.21    9.22
   8  -5  -5   20.02    6.40
   8  -5  -5   13.56    8.96
   8   5  -5   13.32    5.90
   8   5  -5   16.36    9.22
   7   5  -5    8.80    5.51
   7   5  -5   14.06    7.80
   7  -5  -5    6.53    8.61
   7  -5  -5   10.06    8.29
   7  -5  -5   11.80    5.98
   7   5  -5    2.10    8.66
   6  -5  -5   10.12    6.05
   6  -5  -5    7.02    5.48
   6   5  -5   -4.25    7.56
   6  -5  -5    4.87    7.80
  -5  -5   5   34.54    8.12
   5   5  -5   35.01    9.27
  -5   5   5   43.63    8.08
   5  -5  -5   44.62    6.33
   5  -5  -5   36.28    8.47
  -4   5   5  322.69    9.98
  -4  -5   5  304.08    9.09
   4   5  -5  329.45   10.76
   4  -5  -5  311.18    9.76
   4  -5  -5  295.60    9.48
  -4  -5   5  322.63   10.12
   3  -5  -5  108.63    8.23
  -3  -5   5  110.59    7.00
   3   5  -5  111.25    7.54
  -3   5   5  120.40    8.82
  -3  -5   5  111.03    7.13
  -2  -5   5   41.66    6.81
   2  -5  -5   40.03    8.27
  -2   5   5   39.36    5.98
   2   5  -5   29.02    7.02
  -1  -5   5   47.74    7.18
   1  -5  -5   51.18    9.56
  -1   5   5   52.05    8.97
   1   5  -5   35.96   11.00
   0   5  -5  379.96   10.12
   0  -5  -5  336.04   13.45
   0   5   5  416.05   12.81
   0  -5   5  365.41    9.47
   1   5   5   73.65   10.03
  -1   5  -5   53.95   10.64
   1  -5   5   72.68    7.99
  -1  -5  -5   61.08    8.33
  -2  -5  -5   43.07   10.24
  -2   5  -5   34.71   10.09
   2   5   5   48.91   10.56
   2  -5   5   36.60   10.61
  -3   5  -5  -14.97    9.65
   3   5   5    5.55   10.82
  -3  -5  -5   -5.49    8.94
   3  -5   5   -7.25    7.75
   4  -5   5   17.22    9.99
   4   5   5   21.52    7.20
  -4  -5  -5   29.61    8.11
  -4   5  -5   27.46    8.41
   5  -5   5   12.33    7.12
   5   5   5   14.29    7.08
  -5   5  -5   26.31    9.18
  -5  -5  -5   14.29    6.03
   6  -5   5  170.33   10.21
   6   5   5  166.55   11.14
  -6  -5  -5  196.67    9.91
  -6   5  -5  177.10    7.22
  -7   5  -5    2.69    8.68
   7  -5   5   -3.35    7.11
   7   5   5   14.10    9.57
  -7  -5  -5    6.69    5.84
   8   5   5    4.80    6.92
   8  -5   5   -0.82    9.60
  -8  -5  -5    6.93    9.13
  -8   5  -5    6.38    8.88
   9   6  -5   13.13    8.78
   9  -6  -5   -3.20    6.55
   9  -6  -5   -5.78    9.31
   9   6  -5    7.32    9.30
   9  -6  -5    6.52    9.18
   9   6  -5   -0.90    9.54
   8  -6  -5    2.28    9.01
   8   6  -5    9.96    8.21
   8  -6  -5    5.08    5.95
   8   6  -5    1.41    8.53
   8  -6  -5    5.72    8.63
   8   6  -5    3.03    5.99
   7   6  -5    6.08    5.94
   7  -6  -5    6.51    5.87
   7   6  -5   11.42    7.92
   7  -6  -5    7.15    5.59
   7   6  -5    1.83    8.50
   7  -6  -5    7.18    8.06
   6  -6  -5   -0.81    5.68
   6  -6  -5    0.84    5.47
   6   6  -5    1.35    8.18
  -6  -6   5    2.84    5.62
   5   6  -5  258.46   10.24
  -5  -6   5  270.86    7.88
  -5   6   5  261.75    7.56
   5  -6  -5  252.31    9.26
   5  -6  -5  254.41    7.55
   4   6  -5    5.30    6.32
  -4   6   5    5.35    5.74
   4  -6  -5   12.84    7.98
   4  -6  -5    7.34    5.50
  -4  -6   5    7.68    5.93
  -3  -6   5   23.08    6.14
   3   6  -5   20.75    9.52
   3  -6  -5   27.10    7.78
  -3   6   5   27.37    6.14
  -3  -6   5   28.98    8.29
   3  -6  -5   19.59    7.69
  -2   6   5    1.41    5.29
  -2  -6   5    5.06    6.34
   2  -6  -5    7.25    5.99
   2   6  -5   -0.31    9.93
  -1  -6   5  770.07   11.75
  -1   6   5  858.47   15.50
   1   6  -5  719.54   14.31
   1  -6  -5  816.12   15.48
   0   6   5  109.59    9.82
   0   6  -5   89.32   10.99
   0  -6  -5   76.02   11.01
   0  -6   5   92.57   10.12
  -1  -6  -5   31.12   10.56
   1   6   5   33.97    9.37
  -1   6  -5   32.50    7.38
   1  -6   5   25.96    7.40
  -2  -6  -5   43.43    9.85
  -2   6  -5   39.87    7.54
   2  -6   5   44.57    7.72
   2   6   5   43.66   10.17
  -3   6  -5  370.87   11.68
   3  -6   5  320.23    9.24
   3   6   5  327.48   11.37
  -3  -6  -5  388.10   12.39
   4  -6   5   16.49    7.08
   4   6   5   13.85   10.11
  -4  -6  -5   16.68    8.41
  -4   6  -5   10.78    8.81
   5   6   5   43.30    9.84
   5  -6   5   35.17    9.87
  -5  -6  -5   39.54    9.01
  -5   6  -5   35.05    9.27
   6   6   5   -1.81    9.67
  -6  -6  -5   14.12    8.32
   6  -6   5   -6.05    6.51
  -6   6  -5   -0.59    6.06
  -7  -6  -5   21.07    6.42
   7  -6   5   27.48    9.82
   7   6   5   15.61    9.25
  -7   6  -5   15.98    6.35
  -8  -6  -5    9.82    9.20
   8  -6   5  -11.89    7.09
   8   6   5    3.86    9.75
  -8   6  -5    5.90    6.55
   9  -7  -5  -10.63    9.56
   9   7  -5    2.59    9.04
   9   7  -5    7.15    9.14
   9  -7  -5    6.89    6.30
   9   7  -5    8.03    6.60
   9  -7  -5    6.95    6.62
   8   7  -5   51.27    9.06
   8  -7  -5   68.31    6.90
   8   7  -5   54.89    6.95
   8  -7  -5   52.12    6.58
   8   7  -5   49.86    6.85
   8  -7  -5   55.76    6.41
   7  -7  -5   49.37    6.39
   7   7  -5   49.11    8.96
   7  -7  -5   57.29    8.56
   7   7  -5   56.05    6.41
   7  -7  -5   46.00    6.26
  -6  -7   5   17.81    6.09
   6   7  -5   19.23    5.79
   6  -7  -5   21.87    5.82
   6  -7  -5   19.32    5.56
   5   7  -5   57.11    6.61
  -5   7   5   49.54    6.41
  -5  -7   5   59.03    5.98
   5  -7  -5   49.50    5.75
   5  -7  -5   47.75    8.29
  -4   7   5  250.90    9.25
   4   7  -5  238.46   10.41
   4  -7  -5  263.36    9.63
  -4  -7   5  251.99    7.71
   4  -7  -5  256.27    9.75
   3  -7  -5   28.13    7.80
   3  -7  -5   19.57    7.99
  -3  -7   5   22.55    8.08
  -3   7   5   30.29    5.90
   3   7  -5   21.63    6.67
  -3  -7   5   27.99    5.36
  -2  -7   5  138.05    9.54
  -2   7   5  143.40    9.53
   2  -7  -5  155.33    7.71
   2   7  -5  135.52   10.60
  -2  -7   5  149.29   10.08
  -1  -7   5    3.68    9.47
  -1   7   5    0.65    7.95
   1  -7  -5    5.18    9.01
   1   7  -5    7.11   10.60
   0   7  -5   72.73   10.87
   0  -7  -5   65.33   10.53
   0  -7   5   53.09   10.01
   0   7   5   79.30    9.16
  -1   7  -5   12.98    7.58
   1  -7   5   14.03    7.42
   1   7   5   14.84    8.62
  -1  -7  -5   17.96   10.72
   2   7   5   97.81   10.39
  -2   7  -5   93.19    7.87
   2  -7   5   89.12    8.12
  -2  -7  -5  103.17   10.49
   3  -7   5    0.91    7.28
   3   7   5    3.11   10.52
  -3  -7  -5    3.20    8.39
  -3   7  -5    1.93    6.27
   4  -7   5   76.58   10.42
   4   7   5   70.78   11.67
  -4  -7  -5   71.75    9.37
  -4   7  -5   76.76    9.39
   5   7   5    3.04    7.04
  -5  -7  -5   -1.33    8.44
   5  -7   5    4.37    7.22
  -5   7  -5   -4.23    8.25
   6  -7   5   39.03    6.91
   6   7   5   32.91    7.50
  -6  -7  -5   35.66    6.46
  -6   7  -5   38.74    6.13
  -7   7  -5   -2.72    6.11
   7  -7   5    8.05    6.71
   7   7   5    5.14    9.80
  -7  -7  -5   -1.83    9.05
   8  -7   5    0.13   10.40
  -8  -7  -5   16.60    7.00
  -8   7  -5   12.58    6.89
   8   7   5   14.64   10.75
   9   8  -5    8.26    7.28
   9  -8  -5   13.13    6.80
   9   8  -5    2.54    7.04
   9   8  -5   27.59   10.16
   9  -8  -5   -2.38    6.72
   9  -8  -5   13.08    6.75
   8   8  -5    9.91    8.78
   8  -8  -5    1.02    8.95
   8   8  -5   15.82    8.64
   8   8  -5    4.40    6.06
   8  -8  -5   -1.69    8.41
   8  -8  -5    4.28    8.60
   7  -8  -5   17.67    7.51
   7   8  -5   22.64    7.88
   7   8  -5    5.49    8.69
   7  -8  -5   18.65    8.32
   6  -8  -5   -0.57    8.02
  -6  -8   5   -0.16    5.85
   6   8  -5    3.16    5.77
   6  -8  -5    2.76    6.07
  -5   8   5   12.32    7.76
  -5  -8   5   12.10    8.19
   5   8  -5   12.02    8.90
   5  -8  -5    9.63    5.74
   5  -8  -5   22.77    5.51
   4   8  -5   12.37    6.57
  -4   8   5   12.89    5.30
   4  -8  -5    7.70    5.88
   4  -8  -5   12.19    7.94
  -4  -8   5    4.89    7.91
   3  -8  -5  195.19    7.66
  -3   8   5  175.70    9.31
  -3  -8   5  180.45   10.85
   3  -8  -5  191.51    7.48
   3   8  -5  181.49   10.42
  -3  -8   5  190.82    9.43
   2  -8  -5  108.34    8.93
  -2  -8   5   85.66    6.56
   2   8  -5   89.63    7.44
  -2   8   5  110.25    9.30
  -2  -8   5   94.27    9.76
   2  -8  -5   94.10    9.26
  -1  -8   5   26.89    9.03
   1  -8  -5   30.96    9.12
   1   8  -5   30.13   10.93
   0   8  -5   99.92    8.36
   0   8   5   99.94    9.54
   0  -8  -5  102.88   11.32
   0  -8   5  114.73   10.62
  -1   8  -5   68.97    7.73
   1   8   5   79.27   10.87
  -1  -8  -5   66.93   13.08
   1  -8   5   65.12   10.63
  -2   8  -5   15.42    6.73
   2   8   5   24.12    9.49
   2  -8   5   35.84   10.33
  -2  -8  -5   27.93    9.41
   3  -8   5  139.83   10.22
  -3  -8  -5  174.11   11.05
   3   8   5  166.31   12.15
  -3   8  -5  172.88    9.95
   4  -8   5   11.84    7.08
   4   8   5   14.79   10.49
  -4  -8  -5   10.60    8.56
  -4   8  -5    6.50    6.10
   5  -8   5   25.82    7.02
  -5  -8  -5   23.02    8.43
   5   8   5   17.33   10.03
  -5   8  -5   25.57    6.37
   6   8   5   16.08    9.31
   6  -8   5   -3.18    9.92
  -6  -8  -5    5.47    8.37
  -6   8  -5    8.31    6.24
   7  -8   5   38.95    9.84
   7   8   5   37.74   10.79
  -7  -8  -5   44.25    9.57
  -7   8  -5   45.61    6.51
   8  -8   5   -2.78    7.24
   8   8   5    9.98   10.68
  -8   8  -5    4.28    9.47
   9   9  -5    2.43    6.88
   9  -9  -5   -4.70    6.75
   9   9  -5    1.37    6.74
   9   9  -5    3.29    6.31
   9  -9  -5    9.43    9.72
   9  -9  -5   11.37    9.27
   8   9  -5   12.53    9.14
   8   9  -5   17.23    9.21
   8  -9  -5   15.18    6.42
   8  -9  -5   17.83    6.46
   7  -9  -5    3.64    5.76
   7   9  -5    4.77    6.49
   7   9  -5    2.07    8.38
   7  -9  -5    3.94    5.89
   6  -9  -5   83.63    8.62
  -6  -9   5   71.49    9.18
   6   9  -5   84.02    9.97
   6  -9  -5   52.62    6.27
   5   9  -5   39.02    6.66
  -5  -9   5   32.35    6.06
  -5   9   5   33.47    6.10
   5  -9  -5   40.24    8.62
   5  -9  -5   25.10    8.49
  -4  -9   5   19.95    6.09
  -4   9   5   32.43    7.77
   4  -9  -5   25.15    6.11
   4  -9  -5   22.34    8.17
   4   9  -5   37.77    9.37
  -3   9   5   29.86    8.29
   3  -9  -5   28.13    8.16
   3  -9  -5   29.11    7.91
   3   9  -5   29.60    6.95
  -3  -9   5   18.86    6.39
  -2   9   5  373.29    8.57
  -2  -9   5  384.12   14.35
   2  -9  -5  409.87   11.78
  -2  -9   5  361.95   10.79
   2   9  -5  340.00   11.82
   2  -9  -5  365.68   11.86
  -1  -9   5   24.38    9.08
   1  -9  -5   29.80    9.41
   1   9  -5   33.40   10.28
   1  -9  -5   27.96    8.22
   0   9  -5  103.28   10.64
   0  -9  -5  105.64   11.77
   0  -9   5  100.26   10.30
  -1  -9  -5    3.67   12.33
  -1   9  -5    4.97   10.20
   1   9   5    1.08   10.08
   1  -9   5    8.06    7.18
  -2   9  -5   35.45    9.74
   2  -9   5   40.91    9.86
  -2  -9  -5   38.41   11.26
   2   9   5   32.17   10.82
   3   9   5   12.92   11.75
   3  -9   5   10.17    6.99
  -3  -9  -5   13.35   10.48
  -3   9  -5   18.21    9.20
   4  -9   5   74.29    8.05
  -4  -9  -5   91.85    9.78
   4   9   5   65.03   10.80
  -4   9  -5   95.55    9.90
   5  -9   5   20.11    9.60
   5   9   5   23.81   10.17
  -5  -9  -5   22.48    8.52
  -5   9  -5   25.28    6.25
   6  -9   5   16.29    7.16
   6   9   5   21.75   10.26
  -6   9  -5   16.12    6.42
   7  -9   5   -7.59    6.76
  -7   9  -5   -1.85    6.30
   7   9   5    2.89   10.26
   8  -9   5   15.42    7.40
   8   9   5   15.57   11.27
   8   9   5    1.70   10.76
  -8   9  -5   31.44    9.92
   8  10  -5   -3.13    9.12
   8  10  -5   -4.82    8.88
   8 -10  -5   -0.13    6.37
   8 -10  -5    3.35    6.60
   7 -10  -5   43.58    6.69
   7  10  -5   41.55    9.08
   7  10  -5   31.13    9.22
   7 -10  -5   40.29    6.56
   6 -10  -5    8.47    6.20
   6  10  -5    3.98    6.10
  -6 -10   5    1.58    6.12
   6 -10  -5   -7.47    6.27
  -5  10   5   24.97    7.74
   5  10  -5   21.97    8.86
  -5 -10   5   20.34    5.68
   5 -10  -5   22.95    5.98
   5 -10  -5   18.65    6.08
  -4 -10   5   41.81    8.78
   4 -10  -5   41.97    6.28
   4 -10  -5   43.67    8.48
  -4  10   5   55.14    7.73
   4  10  -5   47.76    7.31
   3 -10  -5  100.78    6.97
  -3  10   5  101.47    8.75
   3 -10  -5  103.36    8.73
   3  10  -5  103.32   10.56
  -3 -10   5   89.57    6.64
  -2  10   5  105.31    8.77
  -2 -10   5   82.13   11.73
  -2 -10   5   82.77    9.27
   2  10  -5   80.83   10.63
   2 -10  -5   84.08    8.73
   2 -10  -5   88.82    9.18
   1 -10  -5   30.33    9.49
  -1 -10   5   34.89    9.25
   1  10  -5   26.72   10.77
   1 -10  -5   33.01    8.44
   0 -10  -5   35.57   10.51
   0 -10  -5   29.00   10.76
   0  10  -5   33.06    7.57
   0 -10   5   27.83    7.05
  -1  10  -5  172.92   10.84
  -1 -10  -5  213.86   21.12
   1 -10   5  191.63   10.89
  -1 -10  -5  220.68   22.36
  -2  10  -5   30.59    9.45
   2 -10   5   17.58    6.73
   3 -10   5    7.19    7.17
   3  10   5    2.29   12.08
  -3  10  -5   -2.05    6.30
   4 -10   5    4.00    9.76
   4  10   5    5.37    9.21
  -4  10  -5    6.99    6.51
   5 -10   5   66.12    9.97
  -5  10  -5   87.85    9.21
   5  10   5   74.87   13.91
   6  10   5    7.32   10.12
   6 -10   5    6.10    6.84
  -6  10  -5    7.51    9.06
   6  10   5    0.91    6.24
   7 -10   5   -4.55    7.38
   7  10   5    6.44   10.47
  -7  10  -5   10.01    6.88
   7  10   5    8.04    9.77
   8  11  -5   23.44    9.34
   8  11  -5   20.79    9.40
   8 -11  -5   33.34    9.41
   8 -11  -5   26.80    6.59
   7 -11  -5    8.85    8.77
   7  11  -5    1.31    9.13
   7  11  -5    2.09    6.06
   7 -11  -5   11.03    9.25
   6 -11  -5   24.17    5.59
   6  11  -5   15.69    8.88
  -6 -11   5   19.73    6.20
   6 -11  -5   12.25    5.70
  -5  11   5    3.03    5.55
  -5 -11   5    1.87    7.78
   5 -11  -5    7.38    7.76
   5 -11  -5   -1.67    5.50
   5  11  -5   -7.44    5.95
  -4 -11   5   80.18    8.48
   4 -11  -5   71.71    6.51
   4 -11  -5   81.24    6.46
   4  11  -5   76.68    9.73
  -4  11   5   72.75    6.26
  -3  11   5   25.35    8.01
   3 -11  -5   23.91    7.47
   3  11  -5   21.70    7.00
   3 -11  -5   15.99    7.95
  -3 -11   5   17.86    8.37
  -2 -11   5    8.05    8.59
   2  11  -5   -0.49    7.24
  -2  11   5    4.38    8.32
   2 -11  -5    6.22    5.52
   2 -11  -5    1.71    8.61
  -1 -11   5  164.50   10.05
   1 -11  -5  179.32   11.65
   1  11  -5  154.17   11.17
   1 -11  -5  178.22   11.21
   0 -11  -5  194.63   17.60
   0  11  -5  188.79    8.72
   0 -11  -5  203.56   14.45
   0 -11   5  199.80   10.47
  -1  11  -5   20.28    6.63
   1 -11   5   16.05    7.10
  -2  11  -5   39.58    9.16
   2 -11   5   54.10    9.95
   3 -11   5    1.93    9.41
  -3  11  -5    5.43    5.93
   4  11   5    4.44   13.10
   4 -11   5   15.05    9.28
   4  11   5    7.57   12.31
  -4  11  -5   19.54    8.53
   5 -11   5   13.59    9.44
   5  11   5    3.91   12.18
  -5  11  -5   10.92    6.29
   5  11   5    5.45   10.98
   6  11   5   36.81   10.33
  -6  11  -5   29.52    9.09
   6 -11   5   27.39    6.95
   6  11   5   36.28   11.63
   7  11   5   -1.01   10.43
   7  11   5    2.52    9.65
   7 -11   5  -10.58    7.14
  -7  11  -5    6.65    9.36
   8  12  -5   -0.50    6.34
   8  12  -5    8.92    9.53
   8 -12  -5   -0.47    6.73
   8 -12  -5   -1.52    6.47
   7  12  -5   11.46    9.28
   7 -12  -5   29.76    9.02
   7  12  -5   23.51    9.23
   7 -12  -5   24.71    9.72
   6 -12  -5   -0.85    5.87
  -6 -12   5    3.79    6.07
   6 -12  -5    6.62    6.46
   6  12  -5   -3.69    6.48
  -5 -12   5   30.87    8.34
   5 -12  -5   34.98    6.00
   5 -12  -5   35.35    6.26
   5  12  -5   39.07    9.10
  -4  12   5   27.92    5.88
  -4 -12   5   38.87    8.30
   4 -12  -5   30.40    6.10
   4 -12  -5   35.91    6.31
   4  12  -5   32.02    9.36
   3 -12  -5   11.79    8.29
  -3  12   5    8.53    5.56
   3  12  -5    1.92    9.59
   3 -12  -5    9.25    8.14
  -3 -12   5    4.98    5.65
  -2  12   5   72.55    6.51
  -2 -12   5   75.30    6.77
   2  12  -5   68.93   10.33
   2 -12  -5   69.88    9.51
   2 -12  -5   78.82    9.70
  -1 -12   5  526.03   10.14
   1  12  -5  485.87   12.67
   1 -12  -5  534.44   15.76
  -1  12   5  579.01   10.49
   1 -12  -5  566.84   17.40
  -1 -12   5  554.43   28.18
   0  12  -5   14.70    9.95
   0 -12  -5   14.82   18.55
   0 -12   5   14.69    6.70
   0 -12  -5   16.46   15.07
  -1  12  -5    2.08    9.33
   1 -12   5   10.38    9.48
  -2  12  -5    8.08    6.25
   2 -12   5    5.56    9.58
   3 -12   5   19.69   10.05
  -3  12  -5   26.69    8.97
   4 -12   5   16.76    9.50
  -4  12  -5    4.24    6.10
   5  12   5   18.74   13.52
   5 -12   5   19.73    7.18
   5  12   5   21.15   12.82
  -5  12  -5   21.67    9.18
   6 -12   5    6.64    9.59
   6  12   5   10.22    9.58
  -6  12  -5    9.44    6.19
   6  12   5    7.66   12.69
   7 -12   5   14.19   10.64
   7  12   5   11.57   10.80
  -7  12  -5    8.99    9.78
   7  12   5   13.82   12.27
   8 -13  -5   11.35    7.35
   8  13  -5   19.50    9.64
   8  13  -5   13.22    9.42
   7 -13  -5   -0.72    6.67
   7  13  -5   -2.98    8.96
   7 -13  -5    8.03    9.21
   7  13  -5    8.72    6.72
   6 -13  -5    7.06    6.23
  -6 -13   5   10.72    8.95
   6 -13  -5    8.42    9.13
   6  13  -5    9.01    9.25
  -5 -13   5   13.05    5.97
   5 -13  -5   14.00    8.63
   5  13  -5   17.60    9.39
   5 -13  -5   13.91    7.94
  -4  13   5  132.34    7.39
  -4 -13   5  123.72    9.52
   4  13  -5  100.82    7.97
   4 -13  -5  126.28    9.49
   4 -13  -5  127.77    7.59
   3 -13  -5    4.49    5.75
   3  13  -5    9.18    9.49
  -3  13   5    9.75    5.95
   3 -13  -5    3.68    8.58
  -3 -13   5    7.44    5.79
   2  13  -5    1.75    6.88
  -2  13   5   -3.15    8.09
  -2 -13   5   -3.70    8.52
   2 -13  -5   -3.66    8.85
   2 -13  -5    2.43    8.48
   1  13  -5   62.29   10.34
  -1 -13   5   75.36    9.45
  -1  13   5   90.21    8.79
   1 -13  -5   75.25   10.44
   1 -13  -5   78.22   11.83
   0  13  -5  192.29   10.89
   0 -13   5  245.65   10.55
  -1  13  -5   10.83    6.43
   1 -13   5   14.79    9.59
   2 -13   5   -9.10   10.01
  -2  13  -5    6.66    6.60
   3 -13   5   15.36   10.08
  -3  13  -5    6.20    9.04
   4 -13   5   12.90    9.14
  -4  13  -5    6.42    6.19
   5 -13   5   -4.75    6.60
  -5  13  -5    7.98    6.02
   6  13   5   22.37   16.68
   6 -13   5   13.44   10.10
  -6  13  -5   42.32    9.28
   6  13   5   23.74   17.30
   7 -14  -5    2.06    6.51
   7  14  -5    9.64    9.63
   7 -14  -5   -1.27    9.68
   7  14  -5   -2.17   10.26
   6 -14  -5   10.32    9.05
  -6 -14   5    8.20    9.27
   6  14  -5   12.72    9.96
   6 -14  -5    4.59    9.20
  -5 -14   5   36.55    9.32
   5  14  -5   20.33    9.63
   5 -14  -5   26.15    9.30
   5 -14  -5   30.35    9.05
  -4  14   5    0.40    5.82
  -4 -14   5    4.22    5.93
   4  14  -5   -7.21    9.79
   4 -14  -5    5.13    8.91
   4 -14  -5    7.00    9.22
   3 -14  -5   46.58    8.86
  -3  14   5   52.65    8.94
   3  14  -5   38.85    6.86
   3 -14  -5   47.27    6.67
  -3 -14   5   48.79    8.60
  -2  14   5   36.31    7.93
  -2 -14   5   39.62    8.83
   2  14  -5   36.88    9.90
   2 -14  -5   42.56    8.87
   2 -14  -5   32.67    9.34
   1 -14  -5  110.47   13.14
   1 -14  -5  119.05   12.99
  -1 -14   5  103.33    9.36
   1  14  -5   96.45    7.18
  -1  14   5  125.72    8.92
   0  14  -5    3.03    6.72
   0 -14   5    4.80   11.81
   0 -14   5    2.07    8.82
  -1  14  -5   25.80    9.37
   1 -14   5   20.57    9.56
   2 -14   5   12.25   10.45
  -2  14  -5   11.32    6.85
   3 -14   5   33.97   10.09
  -3  14  -5   22.40    8.47
   4 -14   5   19.83    9.63
  -4  14  -5   -1.20    8.68
   5 -14   5    8.69    6.88
  -5  14  -5    2.60    8.76
   6 -14   5    0.57    9.93
  -6  14  -5    4.35    6.89
   7 -15  -5   -7.49    9.81
   7  15  -5    8.34    9.83
   7 -15  -5    9.19   10.10
   7  15  -5    8.37    9.34
   6 -15  -5   17.85    8.82
  -6 -15   5   14.25    6.37
   6  15  -5   15.78   10.09
   6 -15  -5   16.10    7.12
  -5 -15   5   13.88    9.01
   5  15  -5   10.99    9.85
   5 -15  -5    3.07    6.77
   5 -15  -5    4.47    6.81
  -4  15   5   17.71    8.87
   4  15  -5    0.44    9.71
   4 -15  -5   12.27    9.00
  -4 -15   5   17.90    8.79
   4 -15  -5   10.97    9.24
   3 -15  -5    4.77    8.53
  -3  15   5    3.27    5.73
   3  15  -5    6.79    9.57
   3 -15  -5   -0.55    6.05
  -3 -15   5    1.37    6.06
   2  15  -5  170.93   10.91
  -2  15   5  174.26    7.83
  -2 -15   5  193.99   10.31
   2 -15  -5  189.40   11.29
   2 -15  -5  176.15   11.69
   1 -15  -5    3.61   11.53
   1 -15  -5    0.32   12.27
   1  15  -5    5.62    6.28
  -1 -15   5    2.58    5.91
  -1  15   5   -0.55    8.34
   0 -15   5    5.57    8.10
   0  15  -5    3.49    6.49
   0  15   5   -5.81    8.20
  -1  15  -5    3.95    6.08
   1 -15   5   10.58    8.86
   1 -15   5    8.35    9.53
   2 -15   5   44.84    9.45
   2 -15   5   54.41   10.18
  -2  15  -5   45.63    8.94
   3 -15   5   -2.70   10.24
  -3  15  -5   11.70    9.36
   4 -15   5   20.95    9.86
  -4  15  -5   10.00    9.42
   5 -15   5    3.90    9.93
  -5  15  -5    2.96    6.88
   6 -15   5    3.01    6.70
  -6  15  -5    3.52    9.52
  -6 -16   5   -1.15    9.86
   6  16  -5    9.72   11.17
   6 -16  -5    5.16    9.49
   6 -16  -5    8.13    9.34
   5  16  -5    5.40    9.77
   5 -16  -5    3.33    8.84
  -5 -16   5   13.44    9.29
   5 -16  -5   11.94    9.72
   4  16  -5   -0.48    9.43
   4 -16  -5    2.27    9.34
  -4 -16   5    6.52    8.66
   4 -16  -5    2.66    9.42
  -3 -16   5   95.94    9.42
   3 -16  -5   99.88    7.52
   3  16  -5   76.82   10.35
  -3  16   5   97.43    9.14
   3 -16  -5   91.44   10.46
   2 -16  -5    3.51   12.09
   2  16  -5   11.58    6.68
  -2  16   5    8.26    8.52
  -2 -16   5    4.74    6.39
   2 -16  -5   10.11    9.17
   1  16  -5   16.20    6.43
  -1 -16   5   16.04    6.72
  -1  16   5   17.50    8.87
   1 -16  -5   11.20   17.22
   1 -16  -5   14.91   16.43
   0 -16   5    3.11    8.79
   0  16  -5    5.82    6.70
   0  16   5    4.98    6.04
  -1  16  -5   37.40    9.56
   1 -16   5   43.43    9.53
   1 -16   5   49.47    9.91
   2 -16   5   -3.94    8.92
   2 -16   5   13.04    9.95
  -2  16  -5   15.24    9.18
   3 -16   5    2.17    8.96
   3 -16   5    3.72    6.75
  -3  16  -5    2.83    8.86
   4 -16   5    1.49    7.37
   4 -16   5    6.46    6.79
  -4  16  -5   11.44    9.49
   5 -16   5    3.91   10.00
   5 -16   5   20.31    7.10
  -5  16  -5   29.51    7.51
   5  17  -5   11.59   10.19
   5 -17  -5    7.47    9.42
  -5 -17   5    0.62    6.99
   5 -17  -5    6.51   10.11
   4  17  -5   36.99   10.11
   4 -17  -5   28.25    9.49
  -4 -17   5   24.76    6.97
   4 -17  -5   23.36    7.00
   3 -17  -5   -8.38   10.81
   3 -17  -5    0.18    8.61
  -3 -17   5   -0.36    8.97
   3  17  -5    2.51    6.82
  -3  17   5   -1.83    6.62
   2 -17  -5   68.13   10.87
   2  17  -5   65.34   10.56
  -2  17   5   68.07    8.94
   2 -17  -5   59.53   10.56
  -2 -17   5   78.78    7.55
   1  17  -5    0.31    9.42
  -1 -17   5    6.46    8.98
  -1  17   5    3.12    8.93
   0  17  -5    5.34    8.76
   0 -17   5    7.72    8.92
   0  17   5    2.52    8.38
   1  17   5   -2.17    6.24
   1 -17   5    4.42   12.84
   1 -17   5    3.53    8.97
  -1  17  -5    2.63    6.12
   2 -17   5   25.74    9.37
   2 -17   5   20.41    7.60
  -2  17  -5   36.09    6.94
   3 -17   5    8.56    6.82
   3 -17   5    2.83    9.26
  -3  17  -5    0.63    6.62
   4 -17   5   17.38    9.98
   4 -17   5   14.51    7.04
  -4  17  -5   12.02    9.30
   5 -18  -5   22.14   10.43
  -5 -18   5   12.61    6.99
   5  18  -5    3.62   11.16
   5 -18  -5    4.99    7.38
   4 -18  -5    7.95   10.00
   4  18  -5    1.38   10.27
   4 -18  -5    2.08    9.77
  -4 -18   5    7.00    7.20
   3 -18  -5   26.64    9.95
   3 -18  -5   28.05   10.70
  -3 -18   5   34.12    9.78
   3  18  -5   30.97   10.36
  -3  18   5   35.93    9.44
   2  18  -5   -0.50    6.66
   2 -18  -5   -1.49   10.85
   2 -18  -5    3.77   12.48
  -2 -18   5    4.82    6.38
  -2  18   5    6.40    9.25
   1  18  -5   15.97    9.45
  -1 -18   5    6.53    7.16
  -1  18   5   11.71    9.44
   0  18  -5   20.63    9.37
   0 -18   5    6.07    9.44
   0  18   5   19.13    6.96
   1  18   5    3.88   10.25
   1 -18   5    6.59    6.58
  -1  18  -5    5.73    9.17
   2 -18   5    1.48    9.60
   2 -18   5    5.97    6.97
  -2  18  -5    3.60    9.30
   3 -18   5   24.14   10.28
   3 -18   5   27.12   11.05
  -3  18  -5   24.52    7.48
   4 -18   5    3.91   10.28
  -4  18  -5   -0.04    9.92
   4 -19  -5    7.80   10.99
   4 -19  -5   11.83    7.22
   4  19  -5    8.55   11.10
  -4 -19   5    9.67    7.50
   3  19  -5   -0.79   10.33
   3 -19  -5   -3.97   10.65
  -3 -19   5    4.89    9.58
   3 -19  -5   -0.25    9.77
   2  19  -5   13.28   10.25
   2 -19  -5    4.42   13.99
  -2  19   5   20.13    9.29
   2 -19  -5   11.34   15.03
  -2 -19   5   10.32    6.82
   1  19  -5    7.99    9.91
  -1  19   5    4.87    6.75
  -1 -19   5    8.69    6.54
   0 -19   5   24.13    9.62
   0  19   5   28.04    9.48
   0  19  -5   14.66    9.70
   1 -19   5    6.26    6.95
   1  19   5    3.83    9.91
  -1  19  -5    4.56    9.60
   2  19   5    1.50   10.57
   2 -19   5   -4.22    9.78
  -2  19  -5   -0.92    6.76
  -3  19  -5   -4.89    9.74
   2  20  -5    6.55   10.96
   2 -20  -5    1.09   17.90
  -2  20   5    3.17   10.02
   2 -20  -5    1.54   18.82
  -2 -20   5    0.83   10.44
   1  20  -5    9.25    7.48
  -1 -20   5    1.93    9.81
  -1  20   5    4.06   10.08
   0 -20   5   -2.99    7.22
   0  20   5   -0.73    7.44
   0  20  -5    4.27   10.22
   1 -20   5    4.01   10.03
   1  20   5    2.24   10.26
  -1  20  -5   -4.08    9.95
  10   0  -6    0.93    9.65
  10   0  -6   11.17    9.55
   8   0  -6   53.83    6.46
   8   0  -6   46.53    6.79
   6   0  -6   84.66    6.43
  -4   0   6   52.32    6.27
   4   0  -6   51.80    6.53
  -4   0   6   49.22    5.90
   2   0  -6  517.83   10.10
  -2   0   6  666.85   10.53
   0   0  -6   53.59   10.92
   0   0   6   62.61    7.35
  -2   0  -6  302.86   11.49
   2   0   6  308.22   11.52
   4   0   6   15.25   10.21
  -4   0  -6   16.59    8.42
   6   0   6   81.09    8.07
  -6   0  -6   93.93    7.01
   8   0   6   12.12   10.06
  -8   0  -6    6.75    9.57
  10   1  -6    8.96    9.65
  10  -1  -6    6.00    9.98
  10   1  -6    0.10    9.80
   9   1  -6   15.34    8.66
   9  -1  -6    3.35    8.94
   9  -1  -6   -1.81    6.53
   9   1  -6    8.02    6.50
   9   1  -6    2.73    5.98
   9  -1  -6    0.27    8.99
   8  -1  -6   -0.37    6.20
   8   1  -6   -4.28    6.15
   8  -1  -6   -0.04    6.13
   8   1  -6    6.62    5.90
   7  -1  -6  149.32    8.71
   7   1  -6  152.04    7.10
   7  -1  -6  165.77    7.13
   7   1  -6  154.06    7.22
   6  -1  -6    7.66    6.14
   6   1  -6    4.72    8.39
   6  -1  -6    4.09    5.86
  -5   1   6   76.69    8.03
  -5   1   6   95.36    6.65
  -5  -1   6   88.83    8.42
   5   1  -6   75.28    6.52
   5  -1  -6   83.10    6.22
  -5  -1   6   68.68    6.35
  -4  -1   6   -1.36    7.89
  -4  -1   6    3.52    5.78
   4   1  -6    8.51    6.24
   4  -1  -6   -5.56    8.38
  -4   1   6    2.86    7.86
  -4   1   6   11.76    5.75
   3   1  -6    7.68    6.07
  -3  -1   6   -0.25    5.58
  -3  -1   6   -1.10    8.26
   3  -1  -6    9.58    8.59
  -3   1   6    2.44    6.24
  -3   1   6   -3.49    5.76
   2   1  -6   24.13    9.21
  -2   1   6    9.60    8.68
   2  -1  -6    7.36    6.47
  -2  -1   6   12.77    8.35
  -1  -1   6  384.86    9.38
  -1   1   6  402.93    9.35
   1   1  -6  357.58   12.19
   1  -1  -6  332.48    9.85
   0  -1   6   18.24    9.51
   0   1   6   20.03    9.27
   0   1  -6   29.63   10.55
   0  -1  -6   24.53   10.02
  -1   1  -6  105.16    8.02
  -1  -1  -6  110.29    8.02
   1  -1   6  105.33   10.56
   1   1   6  125.62    7.40
  -2   1  -6   65.61   10.73
  -2  -1  -6   74.70    9.56
   2  -1   6   71.53   10.95
   2   1   6   68.48    9.19
  -3  -1  -6   69.42    7.03
  -3   1  -6   66.66    9.60
   3  -1   6   63.63   10.63
   3   1   6   69.74   10.65
   4   1   6   30.47    7.41
   4  -1   6   49.10   10.35
  -4  -1  -6   40.58    9.35
  -4   1  -6   41.75    6.28
   5   1   6   -8.19    6.97
   5  -1   6   -4.71    9.66
  -5  -1  -6    0.86    8.36
  -5   1  -6    3.41    6.29
   6  -1   6   29.93    7.61
  -6  -1  -6   16.71    6.79
  -6   1  -6   18.61    5.81
   6   1   6   21.00    6.26
   7   1   6   21.32    7.19
   7  -1   6   32.11    7.01
  -7  -1  -6   28.21    8.95
  -7   1  -6   33.43    9.15
   8   1   6   18.56   10.63
   8  -1   6   -0.15   10.20
  -8  -1  -6    5.70    9.77
  -8   1  -6    1.23    6.69
   9   2  -6   -0.17    6.77
   9  -2  -6    1.00    9.27
   9  -2  -6    3.63    6.41
   9   2  -6   -1.18    6.04
   9  -2  -6   -6.70    9.28
   9   2  -6    4.36    6.22
   8   2  -6   14.07    6.47
   8  -2  -6   17.48    6.12
   8  -2  -6   11.08    6.43
   8   2  -6   26.10    8.75
   7  -2  -6  107.99    8.68
   7   2  -6   90.63    6.41
   7  -2  -6   94.59    8.74
   7   2  -6   85.55    8.81
   6  -2  -6   53.68    6.11
  -6   2   6   42.75    5.88
   6   2  -6   50.49    6.38
   6  -2  -6   51.23    8.39
  -5  -2   6  230.68    7.18
  -5   2   6  240.58    9.55
  -5  -2   6  242.87    9.70
   5   2  -6  231.79    9.45
   5  -2  -6  227.73    7.68
  -4  -2   6  292.28    9.99
   4   2  -6  297.99   10.48
   4  -2  -6  303.09    9.93
  -4   2   6  301.47    8.22
  -4  -2   6  294.79    7.83
  -4   2   6  329.62   10.00
   3  -2  -6  270.75    8.54
  -3  -2   6  267.00    9.91
  -3   2   6  284.73   10.23
  -3  -2   6  266.37    9.65
   3   2  -6  280.95   10.66
  -3   2   6  285.38    8.34
   2   2  -6   11.35    6.84
   2  -2  -6    6.39    6.56
  -2   2   6   13.10    7.43
  -2  -2   6   19.62    5.81
  -1   2   6  204.01    7.81
  -1  -2   6  193.09   10.13
   1   2  -6  176.26    8.42
   1  -2  -6  169.23    9.93
   0  -2   6  441.11   10.01
   0   2   6  490.17   10.31
   0   2  -6  403.54   12.86
   0  -2  -6  411.09   10.44
  -1  -2  -6  290.98    9.60
  -1   2  -6  316.81   12.24
   1  -2   6  300.72   11.71
   1   2   6  316.01    9.51
  -2   2  -6   57.36    8.01
  -2  -2  -6   55.93    7.28
   2  -2   6   64.15    7.80
   2   2   6   55.66    7.43
  -3  -2  -6   81.35    7.24
  -3   2  -6   87.36    7.30
   3  -2   6   84.44    7.92
   3   2   6   89.73   10.43
   4  -2   6   19.75    6.94
   4   2   6   21.73    7.33
  -4  -2  -6   27.22    8.85
  -4   2  -6   30.14    8.81
   5  -2   6   11.90    9.13
   5   2   6   13.98    9.98
  -5  -2  -6   -4.20    8.45
  -5   2  -6    6.99    8.60
   6  -2   6   39.26    6.82
   6   2   6   18.82    9.37
  -6  -2  -6   45.59    6.05
  -6   2  -6   36.94    8.83
   7   2   6   -0.06    9.54
   7  -2   6   -2.17    6.94
  -7  -2  -6    1.89    8.71
  -7   2  -6    2.21    5.80
   8   2   6   10.62    6.96
   8  -2   6   -8.30    9.81
  -8  -2  -6    1.61    6.46
  -8   2  -6    3.12    6.52
   9   3  -6   25.19    7.06
   9  -3  -6   29.34    6.58
   9  -3  -6   29.14    6.68
   9   3  -6   20.81    8.93
   9  -3  -6   23.81    9.35
   9   3  -6   21.63    6.31
   8  -3  -6   12.65    6.34
   8   3  -6   19.77    8.84
   8  -3  -6   29.42    8.91
   8   3  -6   24.32    9.06
   7   3  -6   14.81    5.91
   7  -3  -6   12.72    5.90
   7  -3  -6   21.09    8.29
   7   3  -6   15.17    6.08
   6  -3  -6    8.00    6.19
  -6   3   6   -0.09    5.72
   6  -3  -6    5.81    5.76
   6   3  -6   -1.85    8.67
  -6  -3   6   14.52    8.56
   5  -3  -6  228.76    7.39
  -5   3   6  213.90    8.97
  -5  -3   6  232.55    9.39
   5   3  -6  235.55    9.61
  -5  -3   6  243.90    7.30
  -4   3   6   12.17    8.10
  -4  -3   6   12.58    7.98
   4   3  -6   20.72    6.34
  -4   3   6   16.64    5.81
   4  -3  -6    9.04    5.97
  -4  -3   6   12.23    7.97
  -3  -3   6   56.07    8.68
   3   3  -6   52.97    9.21
  -3  -3   6   58.86    6.05
  -3   3   6   59.72    8.64
  -3   3   6   54.02    8.84
   3  -3  -6   61.02    6.28
   2  -3  -6   33.53    8.41
  -2   3   6   36.39    8.45
  -2  -3   6   43.90    8.69
   2   3  -6   36.09    6.90
  -1  -3   6   23.57    6.35
   1   3  -6   24.14   10.26
  -1   3   6   24.14    6.21
   1  -3  -6   21.12    8.75
   0   3   6   92.73    9.39
   0   3  -6   79.12    8.04
   0  -3  -6   78.81   10.74
   0  -3   6   82.63    7.54
   1   3   6  234.88    9.02
  -1   3  -6  215.53    8.92
  -1  -3  -6  208.18    9.22
   1  -3   6  226.61    8.80
  -2   3  -6   25.77    7.33
  -2  -3  -6   35.07   10.02
   2  -3   6   43.47   10.86
   2   3   6   38.48   10.20
  -3   3  -6  195.26    8.09
   3  -3   6  199.74    8.85
   3   3   6  196.28    9.06
  -3  -3  -6  195.69    8.06
   4  -3   6   -1.31    6.69
   4   3   6   10.13    7.13
  -4  -3  -6    3.84    8.54
  -4   3  -6   17.25    8.55
   5  -3   6    1.80    9.65
   5   3   6    2.91    9.58
  -5  -3  -6   -2.90    5.84
  -5   3  -6    5.61    5.62
   6  -3   6   -0.27    6.44
   6   3   6   14.37    6.36
  -6  -3  -6   21.10    8.00
  -6   3  -6    8.86    6.22
   7  -3   6   35.53    7.58
   7   3   6   32.03    6.95
  -7  -3  -6   42.60    6.72
  -7   3  -6   30.93    9.26
   8  -3   6    7.15   10.51
   8   3   6    3.36    9.60
  -8  -3  -6   -4.37    6.52
  -8   3  -6   -1.60    9.69
   9  -4  -6    2.94    6.47
   9  -4  -6   11.41    6.47
   9   4  -6    6.53    9.03
   9   4  -6    3.45    6.32
   8  -4  -6    7.62    6.14
   8  -4  -6   17.89    8.81
   8   4  -6   11.70    6.21
   8   4  -6    4.83    6.14
   7  -4  -6   20.01    8.11
   7   4  -6    5.42    5.72
   7  -4  -6    9.00    5.82
   7   4  -6   -2.34    8.03
  -6  -4   6   49.33    8.31
   6  -4  -6   59.89    6.11
  -6   4   6   63.72    6.43
   6   4  -6   65.00    8.76
   6  -4  -6   68.73    8.58
   5  -4  -6    3.96    5.65
  -5   4   6    3.39    7.99
  -5  -4   6    1.28    5.58
   5   4  -6    1.89    5.88
  -5  -4   6   -0.67    5.24
   5  -4  -6    7.40    7.32
  -4   4   6    8.95    5.67
   4   4  -6  273.89    8.20
  -4   4   6  263.78    8.39
  -4  -4   6  273.55    9.79
  -4  -4   6  280.76    9.49
   4  -4  -6  263.10    8.08
  -3  -4   6  103.29    7.09
   3   4  -6  102.47    7.53
  -3  -4   6  101.36    6.90
   3  -4  -6   96.27    8.41
  -3   4   6  108.49    6.83
  -3   4   6  105.52    6.73
   2  -4  -6   23.37    8.02
  -2  -4   6   25.53    8.61
  -2   4   6   23.91    5.77
   2   4  -6   18.47    9.62
   1  -4  -6  469.84   12.32
  -1   4   6  530.40   10.73
  -1  -4   6  486.15    9.82
   1   4  -6  459.36   10.11
   0   4   6  883.23   14.83
   0  -4  -6  753.87   15.29
   0   4  -6  759.74   11.97
   0  -4   6  790.34   13.46
   1   4   6    8.95    6.72
  -1  -4  -6   12.73    7.32
  -1   4  -6   10.53    7.35
   1  -4   6   12.40    6.96
  -2  -4  -6   20.72    9.90
  -2   4  -6   24.20   10.04
   2  -4   6   10.52   10.39
   2   4   6   17.57   10.14
  -3   4  -6   16.56    8.95
   3  -4   6   20.96   10.07
   3   4   6    6.21    9.92
  -3  -4  -6    2.07    8.91
   4  -4   6  111.16    8.12
   4   4   6  104.35    7.65
  -4  -4  -6  113.93    9.14
  -4   4  -6  118.50    9.48
   5  -4   6  104.27    7.92
   5   4   6   94.89   10.14
  -5  -4  -6  106.31    8.86
  -5   4  -6   92.20    6.57
   6  -4   6   21.05    6.88
  -6  -4  -6   19.55    6.28
  -6   4  -6   19.19    8.50
   6   4   6   18.76    6.41
   7  -4   6   -2.34    6.49
   7   4   6    9.43    8.93
  -7  -4  -6   16.60    8.65
  -7   4  -6    2.80    6.39
   8  -4   6   -1.85   10.26
   8   4   6    7.34    7.67
  -8  -4  -6    3.87    9.29
  -8   4  -6   13.70    6.57
   9   5  -6   15.43    9.16
   9  -5  -6   20.38    9.69
   9  -5  -6   15.94    6.85
   9   5  -6   22.26    7.00
   8  -5  -6   10.97    8.80
   8  -5  -6    3.51    6.22
   8   5  -6    2.94    8.62
   8   5  -6    9.90    5.96
   7  -5  -6    9.22    5.80
   7  -5  -6   10.76    7.96
   7   5  -6    9.59    6.36
   6  -5  -6    8.65    5.59
  -6  -5   6    3.41    5.44
  -6   5   6    4.67    5.84
   6   5  -6   -2.87    5.92
   6  -5  -6   -1.35    5.53
   5  -5  -6  258.15    7.52
   5   5  -6  242.34    7.65
  -5  -5   6  285.22    7.57
  -5   5   6  272.57    9.66
   5  -5  -6  269.36    9.08
   4   5  -6   18.51    6.44
  -4   5   6   18.38    7.88
  -4  -5   6   13.92    5.73
  -4  -5   6   29.39    8.05
   4  -5  -6   20.08    6.01
   3   5  -6  141.84    7.63
  -3  -5   6  172.68    9.68
  -3   5   6  175.68    9.71
  -3   5   6  166.08    9.14
   3  -5  -6  167.57    9.69
  -3  -5   6  157.85    7.29
  -2   5   6   12.00    7.81
   2  -5  -6    5.51    8.56
  -2  -5   6   -1.66    8.83
   2   5  -6    8.20    9.94
   1  -5  -6   17.73    9.32
  -1  -5   6    3.01    8.81
  -1   5   6   13.21    8.08
   1   5  -6   18.32    7.11
   0   5  -6   13.84   10.91
   0  -5  -6   22.39   10.38
   0   5   6   19.95    8.61
   0  -5   6   21.32    6.67
   1   5   6  399.07   10.46
  -1   5  -6  330.09    9.21
   1  -5   6  340.91    9.29
  -1  -5  -6  309.39   12.68
  -2  -5  -6    7.71   10.29
  -2   5  -6   13.12    7.26
   2  -5   6   18.37   10.72
   2   5   6   18.85   10.16
  -3   5  -6   55.85    9.12
   3  -5   6   61.30    7.27
   3   5   6   70.19   10.30
  -3  -5  -6   62.06    6.90
   4  -5   6   15.80   10.22
   4   5   6   37.97   10.54
  -4  -5  -6   42.10    6.32
  -4   5  -6   39.55    9.17
   5  -5   6   58.29    6.93
   5   5   6   61.67   10.51
  -5  -5  -6   61.36    9.08
  -5   5  -6   78.32    9.08
   6  -5   6    2.25    9.49
   6   5   6    6.93    6.74
  -6  -5  -6   -2.87    6.16
  -6   5  -6    1.83    8.69
   7  -5   6    4.93    9.01
   7   5   6   12.02    9.58
  -7  -5  -6   15.22    9.52
  -7   5  -6   17.70    9.08
   8  -5   6    7.54    6.88
  -8   5  -6   -0.14    8.94
   8   5   6   -3.71   10.44
  -8  -5  -6   -2.37    9.42
   9  -6  -6    2.35    6.29
   9   6  -6    7.96    6.36
   9   6  -6    8.55    9.29
   9  -6  -6    7.28    6.73
   8  -6  -6  -11.72    6.20
   8   6  -6    0.12    8.69
   8   6  -6   -1.39    8.89
   8  -6  -6    9.54    8.58
   7  -6  -6   23.53    7.95
   7   6  -6   13.55    6.06
   7  -6  -6   12.80    7.93
   6  -6  -6   74.99    8.83
  -6   6   6   64.38    6.46
   6   6  -6   61.44    6.81
   6  -6  -6   63.21    6.47
  -6  -6   6   56.85    5.95
   5  -6  -6   13.78    5.83
  -5  -6   6    8.87    5.53
   5   6  -6    8.85    5.86
  -5   6   6   -1.33    8.29
   5  -6  -6   16.28    7.55
   4  -6  -6   38.94    6.11
   4   6  -6   33.53    6.53
  -4  -6   6   32.51    8.15
  -4   6   6   36.51    6.04
   4  -6  -6   47.19    8.21
  -4  -6   6   50.22    8.00
  -3   6   6    8.72    8.40
  -3  -6   6   -4.05    8.73
  -3   6   6   -3.91    5.64
   3  -6  -6   -3.06    8.28
   3   6  -6   -4.48    9.44
  -3  -6   6    4.44    8.34
   2  -6  -6  317.14   10.96
  -2  -6   6  299.95   10.39
  -2   6   6  298.96   10.29
   2   6  -6  281.18   11.47
   1  -6  -6   -0.42    6.67
  -1  -6   6   -3.48    6.48
   1   6  -6   -7.21   10.29
  -1   6   6    2.49    8.11
   0   6  -6   17.22    7.97
   0  -6  -6   32.83   10.49
   0  -6   6   41.10   10.11
   0   6   6   32.00    8.65
  -1   6  -6   20.31    7.44
  -1  -6  -6    9.25   10.64
   1   6   6   18.90    8.94
   1  -6   6   17.14    7.51
  -2  -6  -6  406.13   13.27
  -2   6  -6  379.46    9.26
   2  -6   6  379.16   12.05
   2   6   6  429.17   13.27
  -3   6  -6   -4.55    6.56
   3  -6   6   -3.09    7.17
   3   6   6    2.30    9.69
  -3  -6  -6    2.40    8.43
   4  -6   6   20.14    7.28
   4   6   6   22.53   10.03
  -4  -6  -6   27.48    8.21
  -4   6  -6   40.41    8.91
   5   6   6   20.16    7.22
   5  -6   6   37.74    9.80
  -5  -6  -6   22.35    6.25
  -5   6  -6   29.48    8.78
   6  -6   6   23.84    6.74
   6   6   6   10.35    7.03
  -6  -6  -6    3.53    6.02
  -6   6  -6   11.08    6.27
   7  -6   6   -2.18    6.92
   7   6   6   -1.11    9.42
  -7  -6  -6    5.09    9.50
  -7   6  -6   10.74    8.63
   8  -6   6    3.86   10.29
   8   6   6    3.73   10.40
  -8  -6  -6    1.24    9.47
  -8   6  -6   20.80    9.67
   9  -7  -6   10.78    9.49
   9   7  -6   12.37    7.02
   9   7  -6   -1.55    9.55
   9  -7  -6   10.12    9.69
   8  -7  -6    0.63    8.92
   8   7  -6    9.24    6.62
   8   7  -6    7.83    6.35
   8  -7  -6    0.62    6.31
   7   7  -6   21.05    8.33
   7  -7  -6   24.73    5.95
   7  -7  -6   30.63    6.05
   6  -7  -6   12.18    6.27
  -6   7   6   17.06    6.00
   6  -7  -6   15.73    5.62
   6   7  -6   14.20    6.39
  -6  -7   6   13.70    8.31
   5   7  -6    2.32    5.71
  -5  -7   6    3.19    7.46
   5  -7  -6   11.16    7.69
  -5   7   6   -1.25    6.05
   5  -7  -6    1.85    7.81
   4   7  -6   17.64    6.47
   4  -7  -6   22.33    8.20
  -4   7   6   15.52    7.67
  -4  -7   6   15.59    5.74
  -4  -7   6   10.75    6.14
   4  -7  -6   12.45    5.53
  -3   7   6  607.44    9.71
  -3  -7   6  579.06   13.55
   3  -7  -6  625.74   10.54
   3   7  -6  548.91   12.35
  -3  -7   6  604.73   11.74
  -2   7   6    6.48    7.36
   2  -7  -6   -4.86    8.84
   2   7  -6    0.53   10.03
  -2  -7   6   -9.02    6.29
   1  -7  -6   21.47    9.48
  -1  -7   6   26.35    9.52
  -1   7   6   17.81    8.50
   1   7  -6   29.13    7.70
   0   7   6    5.85    7.85
   0   7  -6   -3.91    7.54
   0  -7  -6    4.72    9.79
   0  -7   6   -0.04    6.88
  -1  -7  -6  198.60   12.24
  -1   7  -6  199.19    8.70
   1   7   6  245.40   11.19
   1  -7   6  192.15    8.36
  -2  -7  -6    4.99    9.69
  -2   7  -6    5.12    9.46
   2   7   6    6.86    9.56
   2  -7   6   -6.16   10.26
  -3   7  -6   33.54    9.58
   3  -7   6   26.57   10.73
   3   7   6   23.44   10.46
  -3  -7  -6   22.69    9.10
   4  -7   6   24.86    7.71
   4   7   6   21.66   10.18
  -4  -7  -6   20.01    8.50
  -4   7  -6   13.58    6.95
   5  -7   6   80.53    7.08
   5   7   6   68.93    7.80
  -5  -7  -6   90.27    8.97
  -5   7  -6   64.74    6.74
   6  -7   6   26.26   10.30
   6   7   6   18.97    9.89
  -6  -7  -6   29.01    9.19
  -6   7  -6   30.83    6.55
   7  -7   6    9.06   10.03
   7   7   6   18.80   10.56
  -7  -7  -6   11.18    6.95
  -7   7  -6   12.05    9.02
   8   7   6    9.28   10.39
  -8  -7  -6    6.48    9.96
  -8   7  -6    3.75    6.88
   8  -7   6    9.36    7.23
   9  -8  -6   11.71    6.75
   9   8  -6   14.98   10.37
   9  -8  -6   17.02    6.87
   9   8  -6   10.75    6.52
   8   8  -6    9.54    6.69
   8  -8  -6    8.57    6.15
   8  -8  -6   12.68    6.13
   8   8  -6   13.28    6.65
   7   8  -6   -4.57    9.15
   7  -8  -6   -1.69    8.28
   7  -8  -6   -5.29    7.95
   6   8  -6   20.65    6.56
  -6  -8   6   24.44    6.13
   6  -8  -6   24.60    8.70
   6  -8  -6   30.76    5.77
  -5  -8   6    4.35    5.85
   5   8  -6    6.59    5.86
   5  -8  -6    5.62    5.56
   5  -8  -6    1.46    5.69
  -5   8   6   -5.10    8.57
   4  -8  -6   48.46    6.24
  -4   8   6   62.37    6.56
  -4  -8   6   53.17    8.57
  -4  -8   6   55.19    8.80
   4  -8  -6   51.59    8.33
   4   8  -6   44.70    9.29
  -3   8   6   56.57    5.94
  -3  -8   6   54.47    9.36
   3  -8  -6   53.26    6.18
   3  -8  -6   65.10    8.70
   3   8  -6   51.05    9.69
  -3  -8   6   53.09    6.45
   2  -8  -6  187.02    8.03
  -2  -8   6  206.14    9.73
   2   8  -6  195.15   11.05
   1  -8  -6  224.26   11.02
  -1  -8   6  221.60    8.10
   1   8  -6  215.54    8.84
  -1   8   6  248.06   10.55
   0   8  -6   72.87   10.73
   0  -8  -6   67.76   11.31
   0   8   6   79.46    9.16
   0  -8   6   86.92    7.36
  -1   8  -6   62.10    7.50
  -1  -8  -6   73.17   10.71
   1  -8   6   78.16    7.59
   1   8   6   82.60    9.69
  -2   8  -6  177.65    9.94
   2   8   6  208.07   12.24
   2  -8   6  189.84    8.04
  -2  -8  -6  219.55   12.15
  -3   8  -6   14.85    6.63
   3  -8   6   19.94    7.05
  -3  -8  -6   15.82   11.11
   3   8   6   13.22    9.93
   4  -8   6   21.57    9.72
  -4  -8  -6   29.01    8.60
   4   8   6   25.90   10.53
  -4   8  -6   25.03    6.44
   5  -8   6    2.07    9.52
   5   8   6    2.92   10.17
  -5   8  -6   17.14    6.13
  -5  -8  -6   12.18    8.32
   6   8   6    4.73   10.21
  -6  -8  -6   10.30    8.73
  -6   8  -6   -2.90    8.76
   6  -8   6   14.32    6.97
   7   8   6    0.66   10.39
  -7  -8  -6   -3.60    9.64
  -7   8  -6   -6.47    9.44
   7  -8   6   -3.38    7.14
   9   9  -6    9.97   10.08
   8   9  -6    6.63    6.45
   8   9  -6    4.27    9.06
   8  -9  -6    4.34    6.03
   8  -9  -6    6.50    6.38
   7   9  -6   30.81    9.11
   7  -9  -6   27.04    6.58
   7  -9  -6   28.62    8.52
   6   9  -6   16.24    6.01
  -6  -9   6   13.06    8.89
   6  -9  -6   12.21    6.09
   6  -9  -6    8.99    6.20
   5   9  -6   -0.03    9.10
  -5  -9   6   16.27    8.11
   5  -9  -6    7.25    8.08
  -5   9   6    6.75    6.04
   5  -9  -6   19.23    8.16
   4  -9  -6   68.76    8.93
  -4  -9   6   67.66    6.02
  -4   9   6   63.82    8.46
   4  -9  -6   65.14    8.41
   4   9  -6   60.75    9.12
  -3   9   6   80.42    6.51
  -3  -9   6   74.71    9.51
   3  -9  -6   80.47    8.34
   3   9  -6   76.34    9.82
   3  -9  -6   79.53    6.53
  -3  -9   6   79.68    6.60
  -2   9   6  102.62    8.67
  -2  -9   6   99.60   10.20
  -2  -9   6  100.83    9.58
   2  -9  -6  107.91    8.76
   2  -9  -6   88.24    8.98
   2   9  -6  100.00   10.07
   1  -9  -6  296.05   12.15
  -1  -9   6  294.91    8.38
   1   9  -6  236.16   11.58
   0   9   6    2.29    7.88
   0   9  -6    0.49    7.40
   0  -9  -6    4.94   10.02
   0  -9   6    3.77    9.42
  -1   9  -6   43.03    9.60
  -1  -9  -6   52.13   13.51
   1   9   6   67.19   11.11
   1  -9   6   62.58    9.58
  -2   9  -6   -1.63    6.59
   2  -9   6   22.88   10.01
   2   9   6    3.87   10.94
  -2  -9  -6    0.35   11.59
  -3   9  -6   57.77    9.54
   3   9   6   56.02   11.74
   3  -9   6   71.00   10.89
  -3  -9  -6   64.23   11.17
   4  -9   6   -1.57    6.85
  -4  -9  -6    6.26   10.11
   4   9   6    8.24    9.52
  -4   9  -6   10.78    8.31
   5  -9   6    2.85    7.10
   5   9   6   17.58   10.25
  -5  -9  -6   14.30    8.81
  -5   9  -6   15.31    6.20
   6  -9   6    4.08    9.73
   6   9   6    5.67   10.17
  -6  -9  -6    1.50    8.77
  -6   9  -6   10.85    9.12
   7  -9   6    1.23   10.22
   7   9   6   13.40   10.41
  -7   9  -6   21.63    9.73
   8 -10  -6   42.81    9.61
   8 -10  -6   15.49    9.39
   8  10  -6   25.42    6.78
   8  10  -6   42.84    9.56
   7  10  -6   17.82    9.11
   7 -10  -6    6.00    6.07
   7 -10  -6    3.89    6.31
   6  10  -6   14.79    9.70
  -6 -10   6    2.57    9.00
   6 -10  -6   10.90    6.33
   6 -10  -6    3.68    5.96
  -5  10   6   -4.70    7.98
  -5 -10   6    2.28    8.14
   5 -10  -6    8.88    7.83
   5 -10  -6   10.78    7.83
   5  10  -6   -7.16    9.23
   4 -10  -6   51.57    6.13
  -4 -10   6   56.44    8.69
  -4  10   6   53.76    8.34
   4 -10  -6   63.31    8.32
   4  10  -6   48.95    6.92
  -3  10   6    2.48    5.71
  -3 -10   6    2.20    8.19
   3 -10  -6    1.00    7.83
   3  10  -6   -5.43    6.95
  -3 -10   6    2.92    8.30
   3 -10  -6   -2.16    7.87
  -2  10   6   68.22    6.31
  -2 -10   6   72.71   11.64
  -2 -10   6   85.03    9.12
   2 -10  -6   74.65    8.85
   2 -10  -6   75.05    6.26
   2  10  -6   54.79   10.61
   1 -10  -6   35.20    9.82
  -1 -10   6   24.54    6.14
   1 -10  -6   29.87    8.66
   1  10  -6   14.25   10.19
   0  10  -6  239.48   11.01
   0 -10  -6  220.49   13.44
   0 -10   6  244.50   10.36
   1  10   6   47.11   11.15
  -1 -10  -6   51.42   13.42
  -1  10  -6   53.32    9.63
   1 -10   6   50.77    6.99
  -2  10  -6   14.85    6.62
   2  10   6   14.83   12.07
   2 -10   6   10.23    7.03
  -2 -10  -6   18.46   12.33
   3  10   6   86.53   11.81
   3 -10   6   61.76    7.32
  -3 -10  -6   79.28   11.58
  -3  10  -6   84.16    9.03
   4  10   6   29.60   11.96
   4 -10   6   19.21    6.82
  -4 -10  -6   34.24   11.17
  -4  10  -6   29.04    6.22
   5 -10   6   -2.55    9.81
  -5 -10  -6    3.74    8.99
   5  10   6    1.83    9.61
  -5  10  -6   -2.93    8.76
   6 -10   6   13.84    6.91
   6  10   6   19.90   12.48
  -6  10  -6   12.37    6.34
   7  10   6    1.57   10.52
   7  10   6    1.56    6.85
  -7  10  -6   -3.12    9.52
   7 -10   6  -12.61    7.35
   8  11  -6    5.11    7.37
   8  11  -6   -5.00    9.96
   8 -11  -6    9.82    9.46
   8 -11  -6    7.90    7.02
   7  11  -6    8.35    6.62
   7 -11  -6   21.22    6.19
   7 -11  -6   21.20    6.90
   6  11  -6    3.32    9.77
  -6 -11   6   -5.04    8.09
   6 -11  -6   14.01    8.79
   6 -11  -6    3.91    6.36
  -5 -11   6   57.98    8.94
   5 -11  -6   62.27    8.87
  -5  11   6   47.07    5.97
   5 -11  -6   67.24    8.36
   5  11  -6   55.31    6.72
   4 -11  -6   -0.76    5.55
  -4 -11   6   12.67    8.32
  -4  11   6    6.99    7.98
   4 -11  -6   -1.95    7.97
   4  11  -6    6.33    7.00
  -3  11   6   -0.41    5.53
   3 -11  -6    5.29    7.87
   3  11  -6    3.88    7.04
  -3 -11   6    6.48    8.41
   3 -11  -6    5.78    8.26
  -2  11   6    6.23    6.08
  -2 -11   6    1.70   10.25
  -2 -11   6   -2.44    8.84
   2 -11  -6    2.90    8.93
   2  11  -6   16.11    9.58
   2 -11  -6    7.57    8.50
   1 -11  -6  284.93   14.39
  -1 -11   6  283.48   10.37
   1  11  -6  255.82   11.29
   1 -11  -6  288.85   12.04
   0 -11  -6   42.35   13.64
   0  11  -6   38.56    7.22
   0 -11  -6   59.54   11.24
   0 -11   6   50.55    6.52
  -1 -11  -6   84.80   16.28
  -1  11  -6   71.90    7.08
  -1 -11  -6   83.40   15.19
   1 -11   6   85.18    7.18
  -2  11  -6   22.84    6.91
   2 -11   6   27.42    9.71
   3  11   6    3.56   13.79
   3 -11   6  -11.00    9.48
  -3  11  -6   -0.20    6.21
   4 -11   6   11.42    9.47
   4  11   6    1.75   10.96
  -4  11  -6   -0.65    6.26
   5 -11   6   16.82    9.70
   5  11   6    2.12    8.80
  -5  11  -6   34.86    6.65
   5  11   6   31.06   12.28
   6 -11   6    3.42    7.25
   6  11   6    5.36   11.45
   6  11   6    3.28   12.57
  -6  11  -6   12.78    6.62
   7  11   6    0.16    9.58
   7 -11   6    2.74    7.48
   7  11   6   -2.16   13.04
  -7  11  -6    5.20    7.05
   8  12  -6   -1.91    9.75
   8  12  -6    1.10    9.77
   8 -12  -6    5.90    9.46
   8 -12  -6   -1.37    6.88
   7  12  -6    8.30    9.49
   7 -12  -6   35.28    6.84
   7 -12  -6   12.95    6.84
  -6 -12   6   41.73    9.08
   6 -12  -6   46.61    9.09
   6 -12  -6   40.26    9.03
   6  12  -6   34.14    6.94
  -5 -12   6    8.47    8.03
  -5  12   6   -1.86    5.23
   5 -12  -6    9.90    7.82
   5 -12  -6    8.38    5.99
   5  12  -6   17.43    9.42
   4 -12  -6   21.03    6.16
  -4 -12   6   26.46    8.05
  -4  12   6    7.93    8.78
   4 -12  -6   26.57    8.66
   4  12  -6   21.79    9.41
  -3  12   6    6.80    5.79
   3  12  -6   10.57    9.89
   3 -12  -6    0.62    8.48
  -3 -12   6   -0.82    7.99
   3 -12  -6   -4.13    8.27
  -2  12   6   67.95    8.60
  -2 -12   6   49.76   12.57
   2  12  -6   58.31   10.34
  -2 -12   6   53.73    8.74
   2 -12  -6   56.63    9.37
   2 -12  -6   54.90    9.12
   1 -12  -6   36.36   11.63
   1  12  -6   35.63    7.10
  -1 -12   6   46.02    9.36
   1 -12  -6   42.64    9.19
   0 -12  -6   85.69   13.73
   0  12  -6   91.91   10.22
   0 -12  -6   91.47   12.28
   0 -12   6   85.73    9.31
  -1  12  -6    9.14    6.63
   1 -12   6    3.84    6.64
  -2  12  -6   15.74    6.85
   2 -12   6   22.55    7.20
   3 -12   6   50.90    9.43
  -3  12  -6   47.03    6.56
   4 -12   6   28.82    9.23
  -4  12  -6   25.19    8.52
   5  12   6    6.67   13.83
   5  12   6    4.54   13.12
   5 -12   6    5.65    6.64
  -5  12  -6   -5.59    9.03
   6  12   6   15.90   12.45
   6 -12   6   12.05   10.17
  -6  12  -6   19.99    9.77
   6  12   6   15.78   12.76
   7 -13  -6   17.69    6.97
   7 -13  -6   15.33    6.61
   7  13  -6   10.30    9.82
  -6 -13   6    4.15    9.15
   6 -13  -6    3.82    8.99
   6  13  -6    2.77    9.99
   6 -13  -6    6.70    6.09
  -5 -13   6   28.16    8.38
   5 -13  -6   23.13    8.48
  -5  13   6   16.95    6.14
   5  13  -6   22.26    6.86
   5 -13  -6   25.49    9.10
   4 -13  -6    8.16    8.63
  -4 -13   6    3.32    5.64
  -4  13   6    2.83    8.66
   4  13  -6    6.01    6.73
   4 -13  -6    6.43    8.75
  -3  13   6   68.40    8.77
   3  13  -6   71.62    9.50
   3 -13  -6   65.84    6.77
   3 -13  -6   70.04    7.04
  -3 -13   6   72.61    6.45
   2  13  -6   33.05    9.85
   2 -13  -6   15.40    9.06
  -2 -13   6   19.59    5.80
  -2  13   6   22.13    6.04
   2 -13  -6   12.87    8.91
  -1 -13   6    7.23    6.03
  -1  13   6   -0.03    8.06
   1  13  -6    6.54    6.83
   1 -13  -6    2.25    8.30
   1 -13  -6    2.97    9.33
   0 -13  -6   73.66   21.06
   0  13  -6   65.96   10.08
   0 -13  -6   72.06   21.11
   0 -13   6   81.71    7.30
  -1  13  -6  123.02   10.01
   1 -13   6  122.88    9.68
  -2  13  -6    5.55    9.44
   2 -13   6   -0.86    7.00
   3 -13   6    4.88    6.76
  -3  13  -6   -0.08    5.68
   4 -13   6   18.73    9.50
  -4  13  -6    8.63    6.40
   5 -13   6   21.12    7.09
  -5  13  -6   31.77    6.53
   6 -13   6    3.41   10.13
  -6  13  -6    1.78    6.79
   7 -14  -6    7.60    6.48
   7 -14  -6    4.22   10.01
   7  14  -6    1.79    7.13
  -6 -14   6   15.87    6.83
   6 -14  -6   22.75    6.70
   6  14  -6   18.77    7.01
   6 -14  -6   19.99    6.82
  -5 -14   6    5.35    9.31
   5 -14  -6   10.73    8.66
   5  14  -6    9.00    9.38
   5 -14  -6   17.34    8.95
  -5  14   6    4.95    6.34
   4 -14  -6   12.78    9.01
  -4 -14   6   19.88    6.39
  -4  14   6   25.13    8.94
   4  14  -6   26.90    9.63
   4 -14  -6   16.78    8.93
  -3  14   6    2.59    8.82
   3  14  -6    5.55    6.34
   3 -14  -6    1.87    8.64
   3 -14  -6   13.47    8.96
  -3 -14   6    0.39    8.33
   2  14  -6   80.53    7.55
  -2  14   6  109.01    9.52
   2 -14  -6   86.10   10.25
  -2 -14   6   92.77    9.57
   2 -14  -6   94.61   10.14
  -1  14   6   16.61    8.04
  -1 -14   6   25.74    9.26
   1  14  -6   29.38    6.53
   1 -14  -6   28.35   11.36
   1 -14  -6   20.71   12.19
   0 -14   6    2.39    8.84
   0  14  -6   -1.15    6.93
  -1  14  -6    1.71    6.65
   1 -14   6   14.30    9.34
  -2  14  -6   23.04    9.21
   2 -14   6   29.04    6.83
   3 -14   6    3.40    6.92
  -3  14  -6   -0.02    6.35
   4 -14   6    5.48    7.27
  -4  14  -6   14.88    6.42
   5 -14   6    7.70    7.43
  -5  14  -6    1.93    6.97
   6 -15  -6   10.27    9.35
   6  15  -6   13.00    9.92
  -6 -15   6   12.01    9.29
   6 -15  -6    5.24    9.07
  -5 -15   6   38.87    6.94
   5 -15  -6   31.76    9.28
   5  15  -6   26.69    7.07
   5 -15  -6   35.61    6.81
   4 -15  -6   -0.57    9.41
  -4 -15   6    0.49    8.74
  -4  15   6   -3.60    8.93
   4  15  -6   -3.28    6.91
   4 -15  -6   -4.71    6.80
  -3  15   6   67.38    6.89
   3  15  -6   57.99    9.45
   3 -15  -6   62.61    9.72
   3 -15  -6   64.07    7.48
  -3 -15   6   61.75    9.40
   2  15  -6   -3.33    6.90
   2 -15  -6    3.61    9.43
  -2 -15   6   -4.46    6.22
  -2  15   6    2.00    5.77
   2 -15  -6    4.30    9.51
  -1 -15   6    7.72    8.80
   1 -15  -6    7.00   11.18
  -1  15   6    8.24    5.99
   1  15  -6    8.78    7.10
   1 -15  -6    2.44   14.24
   0 -15   6    2.83    9.39
   0  15  -6    2.31    9.89
   0 -15   6    1.82   12.17
  -1  15  -6   29.33   10.15
   1 -15   6   18.60    6.97
   2 -15   6   10.15    9.79
  -2  15  -6  -10.36    6.85
   3 -15   6   20.67    7.02
  -3  15  -6   17.70    6.86
   4 -15   6    7.23    7.41
  -4  15  -6    3.14    5.95
   5 -15   6   -0.75    7.43
  -5  15  -6   22.60   10.04
   6 -16  -6   -0.13    6.87
   6  16  -6  -14.19   10.43
  -6 -16   6    1.18    7.12
   6 -16  -6    3.03    6.73
  -5 -16   6   -1.21    9.16
   5 -16  -6    2.79    9.40
   5  16  -6    6.01    9.31
   5 -16  -6    1.09    7.03
   4 -16  -6   62.93    9.88
  -4 -16   6   61.46    7.01
  -4  16   6   68.59    7.13
   4  16  -6   66.50   10.17
   4 -16  -6   66.26   10.22
   3  16  -6   -1.04    9.94
  -3  16   6    6.28    8.56
   3 -16  -6    2.77    8.71
   3 -16  -6    2.56    9.03
  -3 -16   6    6.25    8.70
   2  16  -6   27.45    9.66
   2 -16  -6   20.53   11.77
  -2  16   6   23.12    6.41
  -2 -16   6   19.22    8.40
   2 -16  -6   23.27    9.89
   1  16  -6    3.64    7.20
  -1 -16   6   11.47    6.34
   1 -16  -6    6.19   19.58
   1 -16  -6    6.11   19.38
  -1  16   6    6.01    5.75
   0 -16   6   14.43    8.72
   0  16  -6   26.54   10.00
   0  16   6   11.34    6.19
  -1  16  -6    5.06    6.85
   1 -16   6    7.24   10.79
   1 -16   6    9.10    6.82
   2 -16   6   23.21   10.02
  -2  16  -6   26.97    6.47
   3 -16   6    1.75    6.82
  -3  16  -6   11.53    6.86
   4 -16   6   11.22    7.11
  -4  16  -6   21.68    6.99
   5 -17  -6   13.06   10.31
  -5 -17   6   12.31    9.65
   5  17  -6    8.05   10.48
   5 -17  -6   10.79   10.90
   4 -17  -6   -0.75    9.54
   4  17  -6   -2.56    7.39
  -4  17   6    7.12    6.19
  -4 -17   6   -4.01    9.43
   4 -17  -6    3.59    7.06
   3  17  -6   32.83   10.06
  -3  17   6   24.23    6.66
   3 -17  -6   26.98   10.35
  -3 -17   6   21.80    6.53
   3 -17  -6   19.92   10.19
   2 -17  -6    1.39   10.39
   2 -17  -6    0.52    9.81
   2  17  -6    4.17    9.92
  -2  17   6   -2.78    9.40
  -2 -17   6    2.27    9.14
   1  17  -6   28.49    6.85
  -1  17   6   13.96    6.59
  -1 -17   6   20.29    7.03
   0  17  -6    5.28    6.66
   0 -17   6   -1.34    9.54
   0  17   6    2.23    6.02
  -1  17  -6   19.01    9.47
   1 -17   6    2.02   11.60
   1 -17   6   12.22    6.43
   2 -17   6    3.92   11.52
   2 -17   6   -5.38    6.86
  -2  17  -6    9.42    9.34
   3 -17   6   41.85   10.14
   3 -17   6   44.30    7.30
  -3  17  -6   41.29    7.38
   4 -17   6   -0.49    7.10
   4 -17   6  -11.02   10.48
  -4  17  -6   -0.92    7.23
   4 -18  -6   11.18   10.72
   4  18  -6   10.05   10.55
  -4 -18   6   30.55   10.19
   4 -18  -6   10.61   10.15
  -3 -18   6    5.16    6.69
   3 -18  -6    0.20   10.37
   3  18  -6    3.69   10.38
  -3  18   6    5.33    9.04
   3 -18  -6    4.81   10.10
   2 -18  -6    9.83   11.91
   2  18  -6    6.43    9.67
   2 -18  -6    9.61   12.86
  -2  18   6   14.42    9.07
  -2 -18   6    3.04    9.57
   1  18  -6   14.20    6.99
  -1 -18   6   16.70    6.88
  -1  18   6   19.10    6.46
   0  18  -6    9.59    6.83
   0 -18   6   18.79    9.42
   0  18   6   11.82    9.36
   1  18   6    7.57    9.17
  -1  18  -6    2.57    6.61
   1 -18   6    9.01   10.12
   2 -18   6    2.41    9.75
   2 -18   6   -0.13    7.64
  -2  18  -6    6.94   10.33
   3 -18   6    0.20    9.78
   3 -18   6   -6.98   10.58
  -3  18  -6   -2.88   10.03
  -3 -19   6   13.41    7.23
   3 -19  -6    9.91   13.39
   3  19  -6   18.81   10.72
  -3  19   6    7.54    9.93
   3 -19  -6   16.49   13.01
   2  19  -6    5.90    6.85
  -2  19   6    3.90    9.47
   2 -19  -6    2.68   17.06
  -2 -19   6    5.71    9.67
   2 -19  -6    1.08   15.08
   1  19  -6    8.12    7.36
  -1  19   6   13.64    6.62
  -1 -19   6    7.45    6.97
   0  19  -6   -1.76    6.47
   0 -19   6   -6.21    9.44
   0  19   6    2.48    9.69
   1 -19   6   13.56    9.89
   1  19   6    1.94    9.67
  -1  19  -6   10.35    9.69
  -2  19  -6    1.88    7.31
   9   0  -7    6.79    9.23
   9   0  -7    7.63    9.63
   7   0  -7  115.17    8.47
   7   0  -7   99.77    9.09
   5   0  -7    2.93    6.13
  -5   0   7   -4.11    8.03
  -5   0   7    4.74    7.86
  -3   0   7  283.18    9.79
   3   0  -7  280.60    8.44
  -3   0   7  272.96    8.09
  -1   0   7   11.29    6.33
   1   0  -7    8.47    7.30
  -1   0  -7   -9.98   10.65
   1   0   7   -7.50    6.76
  -3   0  -7  382.85   11.54
   3   0   7  393.68    9.95
   5   0   7   21.57    7.13
  -5   0  -7   24.77    7.00
   7   0   7   41.80    7.49
  -7   0  -7   40.01    6.46
   9   1  -7    5.04    6.82
   9   1  -7   18.95    6.92
   9  -1  -7    7.01    6.89
   9  -1  -7    3.95    9.49
   8   1  -7   74.15    6.98
   8  -1  -7   75.75    6.78
   8   1  -7   73.14    9.58
   8  -1  -7   71.98    6.95
   7   1  -7   16.50    8.20
   7  -1  -7   13.37    5.87
   7   1  -7   12.83    8.35
   7  -1  -7    9.05    8.35
  -6   1   7    9.82    5.64
  -6  -1   7   12.05    5.30
  -6  -1   7   10.58    8.17
   6   1  -7   22.40    8.77
   6  -1  -7   20.26    5.73
  -5   1   7   26.66    5.57
  -5  -1   7   22.78    5.73
   5   1  -7   26.84    6.25
   5  -1  -7   15.39    8.43
  -5   1   7   16.75    5.47
  -5  -1   7   16.42    5.80
   4   1  -7  198.82    7.27
  -4   1   7  212.18    9.02
   4  -1  -7  218.66    7.60
  -4  -1   7  202.87    7.35
  -4  -1   7  215.11    7.34
  -4   1   7  197.51    9.24
   3   1  -7   72.22    9.71
  -3   1   7   64.99    6.34
  -3  -1   7   71.18    6.84
   3  -1  -7   61.18    6.73
  -3   1   7   66.18    6.29
  -3  -1   7   68.16    6.53
   2  -1  -7   40.20    6.88
  -2  -1   7   47.79    8.86
   2   1  -7   28.07    7.09
  -2   1   7   47.39    6.54
  -1  -1   7   81.87    9.60
  -1   1   7   80.95    9.44
   1   1  -7   72.37    8.01
   1  -1  -7   77.74    7.01
   0  -1   7  414.46    9.68
   0   1   7  424.78    9.04
   0   1  -7  354.93   10.11
   0  -1  -7  393.31   12.19
  -1   1  -7   91.56    8.16
  -1  -1  -7   84.78   10.59
   1  -1   7  100.57    7.58
   1   1   7  113.18   10.40
  -2   1  -7    5.39    6.76
  -2  -1  -7    2.76    6.96
   2  -1   7    8.30    6.96
   2   1   7    7.24    6.90
  -3   1  -7   32.62    7.10
  -3  -1  -7   31.71    9.77
   3  -1   7   34.17   10.58
   3   1   7   48.72   10.23
   4  -1   7  118.88   10.06
   4   1   7  106.82   10.87
  -4  -1  -7  123.59    9.86
  -4   1  -7  135.27   10.15
   5  -1   7   -2.33    7.18
   5   1   7    3.32    9.49
  -5  -1  -7    7.07    8.32
  -5   1  -7   12.24    6.43
   6  -1   7   30.51    7.29
   6   1   7   18.78   10.30
  -6  -1  -7   36.90    6.30
  -6   1  -7   30.76    9.12
   7   1   7   -6.55    6.81
   7  -1   7   -2.82    9.87
  -7  -1  -7    5.00    9.35
  -7   1  -7    5.40    6.45
   8   1   7    7.15   10.71
   8  -1   7   20.39    7.81
  -8  -1  -7   13.53    6.88
  -8   1  -7   22.24   10.31
   9  -2  -7   19.35    9.10
   9   2  -7   21.94    6.66
   9   2  -7   14.96    6.65
   9  -2  -7   10.80    6.49
   8   2  -7   18.46    6.41
   8  -2  -7   18.03    6.07
   8   2  -7   19.03    9.11
   8  -2  -7   18.33    8.77
   7  -2  -7   25.62    5.77
   7   2  -7   20.72    5.97
   7  -2  -7   12.10    8.41
  -6  -2   7   12.55    8.20
  -6  -2   7    1.94    5.54
  -6   2   7    5.66    7.81
   6  -2  -7    6.59    5.99
   6   2  -7    4.43    5.85
   6  -2  -7   13.60    6.24
  -5  -2   7   23.86    8.02
  -5   2   7   30.49    8.22
   5   2  -7   29.23    8.64
  -5   2   7   30.40    7.98
  -5  -2   7   38.26    5.85
   5  -2  -7   21.69    8.36
  -4  -2   7  101.97    8.53
   4   2  -7   92.55    6.60
  -4   2   7  105.04    8.52
   4  -2  -7   94.77    6.44
  -4   2   7   90.61    6.17
  -4  -2   7   90.75    6.49
   3   2  -7   94.90    6.88
  -3  -2   7  105.84    8.88
  -3  -2   7   96.01    6.66
   3  -2  -7   76.14    6.86
  -3   2   7  105.26    6.76
  -3   2   7   94.13    6.42
   2  -2  -7    1.87    5.95
  -2   2   7    7.77    5.66
  -2  -2   7   -9.09    8.42
   2   2  -7    4.83    6.87
  -1  -2   7  352.48    9.08
  -1   2   7  354.43   10.64
   1   2  -7  313.46    9.41
   1  -2  -7  312.76    8.95
   0  -2   7   29.49    6.81
   0   2   7   25.81    5.79
   0   2  -7   32.44    7.71
   0  -2  -7   26.74   10.09
   1   2   7   10.26    9.32
  -1   2  -7   10.53   10.58
  -1  -2  -7   -0.81    7.42
   1  -2   7    3.18    6.95
  -2   2  -7    4.70    7.05
  -2  -2  -7    6.08    6.88
   2  -2   7   15.57   10.12
   2   2   7   13.81    9.61
  -3  -2  -7   60.50    9.47
  -3   2  -7   52.57    7.14
   3  -2   7   64.14    7.64
   3   2   7   50.67    7.44
   4  -2   7   43.28    7.07
   4   2   7   48.30   10.59
  -4  -2  -7   48.19    9.29
  -4   2  -7   47.49    6.33
   5   2   7   79.37   10.16
   5  -2   7   81.78   10.26
  -5  -2  -7   84.80    9.54
  -5   2  -7   79.74    7.02
   6  -2   7   20.46    7.41
   6   2   7   20.49    7.10
  -6  -2  -7   19.65    6.37
  -6   2  -7   19.40    6.35
   7  -2   7   24.55    9.86
   7   2   7   17.04    9.90
  -7  -2  -7   15.35    6.58
  -7   2  -7   23.47    9.64
   8  -2   7   11.67    7.38
   8   2   7    6.67    7.49
  -8  -2  -7   -5.31    6.98
  -8   2  -7   17.35    9.83
   9  -3  -7    5.37    6.72
   9   3  -7    8.07    9.46
   9  -3  -7    3.76    9.63
   9   3  -7   -0.06    6.74
   8  -3  -7   13.48    8.76
   8   3  -7    8.16    6.26
   8  -3  -7   12.17    6.22
   8   3  -7    6.12    6.46
   7  -3  -7   36.93    8.55
   7   3  -7   33.28    6.19
   7  -3  -7   30.99    8.69
  -6   3   7   80.50    8.69
   6  -3  -7   84.26    9.04
   6   3  -7   87.81    7.06
  -6  -3   7   89.62    6.25
   6  -3  -7   80.45    6.75
   5   3  -7   18.04    6.61
  -5   3   7   20.52    5.82
  -5  -3   7   32.28    5.99
  -5  -3   7   21.44    8.58
  -5   3   7    9.80    8.06
   5  -3  -7   22.34    8.37
  -4   3   7    4.87    5.77
   4   3  -7   -2.43    6.34
  -4  -3   7    7.72    5.56
   4  -3  -7    7.69    5.77
  -4  -3   7   12.53    7.68
  -4   3   7   12.49    7.71
  -3  -3   7   84.70    6.82
   3   3  -7   75.65    9.83
  -3  -3   7   82.74    8.29
  -3   3   7   94.49    9.05
   3  -3  -7   92.04    8.98
  -3   3   7   86.96    6.42
   2  -3  -7  485.25    9.74
  -2   3   7  494.58   10.91
  -2  -3   7  504.74    9.50
   2   3  -7  490.07   12.08
  -1  -3   7   24.31    6.51
   1   3  -7   21.46   10.48
  -1   3   7   26.45    6.03
   1  -3  -7   23.24    6.79
   0  -3   7   -0.21    6.62
   0   3   7    3.35    5.98
   0   3  -7    7.25    7.59
   0  -3  -7   13.49    9.97
   1   3   7   -0.45    8.96
  -1   3  -7   -4.31    7.50
  -1  -3  -7    4.85    7.44
   1  -3   7   -2.63    9.92
  -2   3  -7  316.57   11.30
  -2  -3  -7  289.00   11.55
   2  -3   7  331.35    8.88
   2   3   7  344.71    9.66
  -3  -3  -7   -1.36    6.28
  -3   3  -7    4.86    6.58
   3  -3   7    9.17    9.70
   3   3   7    2.95    6.83
   4  -3   7    9.09    6.57
   4   3   7    3.26    9.71
  -4  -3  -7    4.09    8.58
  -4   3  -7   11.94    6.31
   5  -3   7    6.87    9.55
  -5  -3  -7    9.71    8.90
  -5   3  -7   -1.26    8.29
   5   3   7   10.69    6.39
   6  -3   7   57.30    7.43
  -6  -3  -7   66.61    9.21
  -6   3  -7   69.62    8.72
   6   3   7   61.19   10.25
   7  -3   7   -4.33    9.83
   7   3   7   11.01    9.79
  -7  -3  -7    4.30    6.17
  -7   3  -7    3.43    6.59
   8   3   7   -1.55   10.22
  -8  -3  -7    6.14    9.53
  -8   3  -7    3.29    6.78
   8  -3   7   -8.60    7.38
   9  -4  -7   22.91    9.78
   9   4  -7   44.13    7.26
   9  -4  -7   28.77    9.67
   9   4  -7   33.48    9.45
   8  -4  -7    6.83    6.28
   8   4  -7    0.43    8.78
   8  -4  -7   10.79    8.71
   8   4  -7   -1.10    6.23
   7  -4  -7   12.34    8.39
   7  -4  -7   11.46    5.94
   7   4  -7   10.66    8.62
   6   4  -7    0.84    5.80
   6  -4  -7    6.11    5.48
  -6  -4   7    7.40    8.10
  -6   4   7    3.99    5.75
   6  -4  -7   -4.75    5.76
  -5  -4   7  123.21    6.71
   5   4  -7  135.00    9.28
  -5   4   7  125.83    9.16
  -5  -4   7  132.46    8.87
   5  -4  -7  139.58    8.83
   4   4  -7   26.26    8.41
  -4   4   7   16.69    7.96
  -4  -4   7   24.27    7.93
   4  -4  -7   18.70    6.39
  -4   4   7   20.78    6.08
  -4  -4   7   15.13    5.94
  -3  -4   7  122.26    6.85
  -3   4   7  114.75    6.55
  -3   4   7  128.93    8.63
   3  -4  -7  121.96    9.17
  -3  -4   7  129.45    6.87
   3   4  -7  124.39   10.19
   2  -4  -7    7.86    6.43
  -2   4   7    1.62    5.54
  -2  -4   7   -1.36    6.19
   2   4  -7    9.10    7.20
  -1  -4   7   63.75    7.11
   1   4  -7   57.82    7.77
   1  -4  -7   77.10    9.75
  -1   4   7   78.27    8.62
   0  -4   7    6.47    6.85
   0   4  -7    6.39    7.77
   0   4   7   11.90    8.72
   0  -4  -7    3.65    7.31
  -1  -4  -7  275.58   12.57
   1   4   7  321.30   11.52
  -1   4  -7  270.41    9.02
   1  -4   7  292.48    8.74
  -2   4  -7   69.59    7.01
  -2  -4  -7   73.77    9.94
   2  -4   7   72.23   10.63
   2   4   7   86.21    9.75
  -3  -4  -7   10.63    8.68
  -3   4  -7   -3.64    6.48
   3  -4   7   -3.24    9.62
   3   4   7    4.80    9.26
   4  -4   7    1.82    7.04
   4   4   7    9.30    7.09
  -4  -4  -7    9.76    8.47
  -4   4  -7    0.32    6.12
   5  -4   7    6.17    9.26
  -5  -4  -7   24.70    8.34
  -5   4  -7    5.48    8.37
   5   4   7   28.79    7.34
   6  -4   7   10.16    6.79
   6   4   7   -3.63    9.98
  -6  -4  -7    9.21    8.59
  -6   4  -7    8.38    6.18
   7  -4   7    6.09    6.78
   7   4   7    9.17    7.05
  -7  -4  -7   12.63    9.07
  -7   4  -7   20.80    9.18
   9  -5  -7    3.55    6.69
   9   5  -7   10.41    6.43
   9   5  -7   16.35    6.95
   9  -5  -7   -1.55    6.92
   8  -5  -7   28.51    6.22
   8   5  -7   24.73    6.16
   8   5  -7   34.17    8.93
   8  -5  -7   33.70    8.58
   7  -5  -7  137.18    7.11
   7   5  -7  124.10    6.99
   7  -5  -7  136.06    9.49
   6  -5  -7    5.18    8.30
   6   5  -7    0.34    8.48
  -6  -5   7    1.57    7.80
  -6   5   7    3.88    6.03
   6  -5  -7   15.68    8.23
  -5  -5   7  156.44    6.99
  -5   5   7  149.31    7.09
   5   5  -7  150.67    9.52
  -5  -5   7  153.11    9.14
   5  -5  -7  160.85    8.72
   5  -5  -7  156.87    9.03
  -4  -5   7  218.98    7.85
   4   5  -7  218.08    7.32
  -4  -5   7  231.10    7.11
   4  -5  -7  246.96    7.75
  -4   5   7  228.33    7.58
  -4   5   7  223.17    9.46
  -3   5   7  113.56    9.16
  -3  -5   7  120.62    6.98
   3  -5  -7   92.33    6.73
  -3   5   7  117.16    6.62
  -3  -5   7  119.15    6.49
   3   5  -7  110.27    7.15
   2  -5  -7   61.40    9.05
  -2  -5   7   58.43    7.03
   2   5  -7   52.33    8.03
  -2   5   7   69.18    8.25
  -1   5   7  375.04   10.73
  -1  -5   7  331.05   11.24
   1   5  -7  315.72    8.94
   1  -5  -7  337.88   11.87
   0  -5   7  168.91   10.85
   0   5  -7  149.78    8.52
   0  -5  -7  156.91    8.88
   0   5   7  167.94   10.49
  -1   5  -7  127.23    8.59
   1   5   7  163.88   10.16
  -1  -5  -7  125.42   11.21
   1  -5   7  151.92   11.24
  -2  -5  -7   48.16    9.93
  -2   5  -7   56.89    9.80
   2  -5   7   63.63   10.14
   2   5   7   67.76    9.74
  -3   5  -7   32.01    9.42
   3  -5   7   27.84    9.97
   3   5   7   27.88    9.32
  -3  -5  -7   21.73    9.08
   4  -5   7   26.01    7.25
   4   5   7   38.16    9.67
  -4  -5  -7   45.78    8.64
  -4   5  -7   41.57    7.21
   5  -5   7   12.52    9.55
   5   5   7    1.90    9.62
  -5  -5  -7    2.86    6.25
  -5   5  -7    1.55    5.92
   6  -5   7    1.84    6.36
   6   5   7    3.78    9.24
  -6  -5  -7    4.67    8.38
  -6   5  -7   -5.04    6.57
   7  -5   7   -6.14    6.76
   7   5   7    6.95    6.78
  -7  -5  -7    0.42    9.49
  -7   5  -7    2.69    6.58
   9  -6  -7   13.09    9.36
   9   6  -7    9.89    6.78
   9   6  -7    1.85    6.52
   9  -6  -7   14.58    6.66
   8  -6  -7   15.55    8.91
   8   6  -7   -1.93    6.72
   8   6  -7   10.22    8.66
   8  -6  -7    8.68    6.10
   7  -6  -7   63.64    8.87
   7   6  -7   68.04    6.71
  -7  -6   7   70.69    6.51
   7  -6  -7   62.91    6.69
   6  -6  -7   49.18    8.14
  -6  -6   7   37.09    5.85
   6   6  -7   43.15    6.53
  -6   6   7   39.50    8.36
   6  -6  -7   50.10    8.28
   5   6  -7   11.96    6.10
  -5   6   7    5.04    6.08
  -5  -6   7   11.72    7.85
   5  -6  -7    5.85    8.12
   5  -6  -7    7.73    5.78
  -5  -6   7    6.56    5.37
   4   6  -7    4.41    6.19
  -4   6   7    2.87    8.19
  -4  -6   7   -0.58    5.55
  -4  -6   7    1.46    7.33
   4  -6  -7   16.63    8.54
   3  -6  -7  225.19    8.34
  -3   6   7  246.32    9.62
  -3  -6   7  218.51    9.89
   3   6  -7  187.17    7.98
  -3   6   7  216.22    7.32
  -3  -6   7  209.33    9.35
  -2   6   7  107.15    6.54
   2  -6  -7  112.58    9.65
  -2  -6   7  116.14    9.01
   2   6  -7  119.96   10.11
  -1  -6   7  126.50    7.00
  -1   6   7  129.90    7.16
   1   6  -7  125.95   11.23
   1  -6  -7  113.06   10.07
   0   6  -7   16.09    7.32
   0  -6  -7   16.68    7.67
   0   6   7   26.15    8.56
   0  -6   7   18.39    6.74
  -1   6  -7   89.49   10.90
   1   6   7  113.74    9.50
  -1  -6  -7   93.03   10.53
   1  -6   7  103.40   10.31
   2   6   7   -2.08    8.43
  -2  -6  -7    4.83    8.98
  -2   6  -7    4.16    7.01
   2  -6   7   -9.78   10.04
  -3   6  -7  135.71    7.39
   3  -6   7  131.43   10.88
   3   6   7  135.03   10.95
  -3  -6  -7  153.20   10.47
   4  -6   7    2.63    9.86
   4   6   7    7.61    9.97
  -4  -6  -7    1.52    9.00
  -4   6  -7   -0.19    6.53
   5  -6   7   21.25    6.64
   5   6   7   15.32    7.47
  -5  -6  -7    9.09    6.07
  -5   6  -7   12.11    6.24
   6  -6   7   18.41    9.87
   6   6   7   19.85    6.78
  -6  -6  -7   25.40    8.36
  -6   6  -7   13.86    6.06
   7  -6   7   23.72    7.68
   7   6   7   21.42    7.46
  -7  -6  -7   31.69    9.77
  -7   6  -7   27.32    7.21
   9  -7  -7    3.44    6.71
   9   7  -7   -1.42    7.34
   9   7  -7   19.54    9.19
   9  -7  -7   10.26    9.38
   8  -7  -7   23.43    6.70
   8   7  -7   26.65    6.70
   8   7  -7   29.38    6.97
   8  -7  -7   24.29    8.79
   7  -7  -7    7.06    5.78
   7   7  -7    9.60    9.05
   7  -7  -7    7.94    8.41
  -7  -7   7   -3.39    8.77
   6  -7  -7    5.80    6.23
  -6  -7   7   11.49    8.71
   6   7  -7    8.44    6.46
  -6   7   7   -4.16    8.07
   6  -7  -7   15.06    8.38
   5   7  -7   23.89    6.59
  -5   7   7   21.41    8.24
   5  -7  -7   20.39    5.64
   5  -7  -7   13.21    8.45
  -5  -7   7   20.06    7.71
  -4   7   7  421.05    8.56
  -4  -7   7  433.53   10.27
  -4  -7   7  436.09   11.98
   4  -7  -7  443.61    9.15
   4  -7  -7  404.13   10.74
   4   7  -7  403.81    8.67
  -3   7   7  110.33    6.31
   3  -7  -7   98.54    9.33
  -3   7   7   98.27    8.48
   3   7  -7   82.69    9.32
  -3  -7   7   84.30    6.43
  -3  -7   7   92.71    8.60
   2  -7  -7    5.05    6.24
  -2  -7   7    2.75    6.18
   2   7  -7   12.13    6.55
  -2   7   7    6.51    5.67
  -1  -7   7   -1.10    8.51
   1   7  -7    2.93    7.13
  -1   7   7    7.93    7.82
   1  -7  -7   10.61    6.54
   0   7   7  217.25   10.26
   0   7  -7  184.05   10.63
   0  -7  -7  173.60   11.70
   0  -7   7  192.66    7.64
  -1   7  -7   17.09    9.71
  -1  -7  -7   24.55   10.51
   1   7   7   19.02    8.80
   1  -7   7   19.75    9.68
  -2  -7  -7   79.74   10.24
  -2   7  -7   76.21   10.22
   2   7   7   81.39    9.67
   2  -7   7   78.41   10.44
  -3   7  -7   16.13    9.15
   3  -7   7   12.05   10.24
  -3  -7  -7    7.04    9.31
   3   7   7    9.25    9.40
   4  -7   7   58.54    9.86
   4   7   7   47.16    9.91
  -4  -7  -7   56.40    6.78
  -4   7  -7   56.67    9.08
   5  -7   7   29.03    9.99
   5   7   7   19.28    9.68
  -5  -7  -7   22.79    9.00
  -5   7  -7   29.79    8.80
   6  -7   7   10.88    9.39
   6   7   7    8.78   10.44
  -6  -7  -7    6.90    6.20
  -6   7  -7    1.81    6.37
   7   7   7    4.98   10.39
   7  -7   7    8.14   10.10
  -7  -7  -7   -3.59    9.28
  -7   7  -7    5.89    6.78
   8  -8  -7    6.03    6.25
   8   8  -7    5.53    9.38
   8   8  -7    2.63    9.23
   8  -8  -7    4.21    6.23
   7  -8  -7   28.96    8.30
   7   8  -7   36.65    9.21
  -7  -8   7   35.02    6.57
   7  -8  -7   22.14    5.97
   6  -8  -7    5.64    5.64
   6   8  -7   11.48    9.19
   6  -8  -7    1.85    8.60
  -6  -8   7    4.28    5.83
  -6   8   7    4.13    5.98
   5   8  -7   38.38    6.36
  -5   8   7   27.72    6.24
   5  -8  -7   30.60    6.43
  -5  -8   7   33.37    5.87
   5  -8  -7   36.19    6.01
  -4  -8   7   -1.39    5.45
  -4   8   7    8.94    8.34
  -4  -8   7    4.94    8.97
   4  -8  -7    8.05    8.15
   4  -8  -7    6.26    6.05
   4   8  -7   -0.45    6.07
  -3   8   7   79.40    6.29
  -3  -8   7   65.68    8.90
   3  -8  -7   72.70    6.80
   3   8  -7   71.06    9.37
  -3  -8   7   63.07    8.30
  -2   8   7   35.55    7.99
   2  -8  -7   28.39    8.61
  -2  -8   7   30.35    8.51
   2   8  -7   29.16    7.26
  -1  -8   7  143.78    6.94
  -1   8   7  126.99    9.20
   1   8  -7  114.69   10.15
   1  -8  -7  111.66    7.86
   0   8  -7    7.66    9.79
   0   8   7   14.03    8.57
   0  -8  -7   12.49   10.38
   0  -8   7   13.45    6.63
  -1  -8  -7   92.74   11.35
   1  -8   7   83.75    9.77
   1   8   7   96.05    9.78
  -1   8  -7   92.39    9.96
  -2  -8  -7   86.12   10.82
  -2   8  -7   71.52   10.15
   2   8   7   83.17   10.36
   2  -8   7   85.07    7.22
  -3   8  -7   58.77    6.85
   3   8   7   65.12    7.24
   3  -8   7   56.09    7.62
  -3  -8  -7   72.05   10.06
   4  -8   7   -1.36    6.83
  -4  -8  -7    7.03    8.64
   4   8   7    0.48    9.43
  -4   8  -7   16.57    5.99
   5  -8   7   -0.94    9.98
  -5  -8  -7    1.16    8.88
   5   8   7   -1.14   10.41
  -5   8  -7   14.28    9.03
   6  -8   7   -6.41    6.87
   6   8   7   11.77   10.43
  -6  -8  -7   -1.96    9.25
  -6   8  -7   -1.87    6.34
   7  -8   7   -7.41    7.67
   7   8   7    5.77   11.00
  -7  -8  -7    5.52   10.37
  -7   8  -7   -2.60    6.76
   8   9  -7    5.45    9.44
   8  -9  -7    7.85    9.35
   8   9  -7   13.64    9.60
   8  -9  -7    1.59    9.54
   7   9  -7    6.46    6.66
   7  -9  -7    3.11    6.40
  -7  -9   7    4.44    6.51
   7  -9  -7    2.64    6.27
   6   9  -7  175.42   10.23
   6  -9  -7  169.10    9.87
  -6   9   7  186.52    9.47
   6  -9  -7  182.55    9.64
  -6  -9   7  150.56    9.70
   5  -9  -7   16.66    7.82
  -5   9   7   19.57    8.16
   5  -9  -7   20.98    9.06
  -5  -9   7    9.54    6.48
   5   9  -7   13.07    6.90
  -4   9   7   24.14    8.49
  -4  -9   7   23.57    8.50
  -4  -9   7   20.40    8.41
   4  -9  -7   18.34    8.01
   4  -9  -7   17.99    5.81
   4   9  -7   15.38    9.51
  -3   9   7   43.93    6.22
  -3  -9   7   45.71    9.20
   3  -9  -7   51.32    8.24
   3  -9  -7   57.74    8.48
   3   9  -7   51.61    9.53
  -3  -9   7   42.79    6.27
   2  -9  -7  521.49   12.99
  -2  -9   7  579.59   11.18
   2   9  -7  507.49   12.04
  -1  -9   7    9.62    6.05
   1   9  -7    7.03    7.00
  -1   9   7    8.23    8.38
   1  -9  -7    8.50    9.12
   0   9   7   15.48    8.65
   0   9  -7   11.85    7.03
   0  -9  -7   15.25   10.49
   0  -9   7    9.59    6.20
  -1   9  -7    7.51    7.18
   1   9   7    5.49    8.69
  -1  -9  -7    4.86   10.54
   1  -9   7    8.95    9.39
  -2   9  -7  239.64    8.27
   2   9   7  264.80   12.17
   2  -9   7  246.71    8.45
  -2  -9  -7  258.14   12.10
  -3   9  -7    1.67    8.74
   3   9   7   10.87    9.09
   3  -9   7    7.56    9.51
  -3  -9  -7   18.60    8.84
   4  -9   7    6.75    9.66
  -4  -9  -7    3.18   10.52
  -4   9  -7   13.61    8.80
   4   9   7    3.43    9.48
   5  -9   7    9.97    6.99
  -5  -9  -7    4.52    8.93
   5   9   7    2.80    9.62
  -5   9  -7    5.86    6.49
   6  -9   7    7.27   10.06
  -6  -9  -7    4.48    9.71
   6   9   7   -2.30    9.93
  -6   9  -7   16.63    6.35
   7  -9   7   -6.68   10.46
  -7  -9  -7   -0.58   10.21
   7   9   7   -1.05   10.95
  -7   9  -7   10.43    6.78
   8  10  -7   23.63   10.17
   8 -10  -7    4.48    9.31
   8  10  -7    7.39    6.67
   8 -10  -7   14.55    9.54
   7  10  -7   -1.29    6.77
   7 -10  -7    6.28    6.21
  -7 -10   7   10.54    6.40
   7 -10  -7    0.99    6.23
   6  10  -7   -4.28    9.60
   6 -10  -7   10.23    8.83
  -6  10   7    6.84    6.05
   6 -10  -7    3.10    8.86
  -6 -10   7   11.66    8.72
   5 -10  -7  185.27    9.90
  -5  10   7  182.48    7.03
   5 -10  -7  178.19    7.68
  -5 -10   7  194.09    9.76
   5  10  -7  165.27    8.14
  -4  10   7    8.55    6.03
  -4 -10   7   11.27    8.22
   4 -10  -7   10.43    5.62
   4  10  -7   11.58    9.53
   4 -10  -7   12.73    8.45
  -3 -10   7   20.30    8.37
  -3  10   7   20.47    5.59
   3 -10  -7   20.81    5.95
   3 -10  -7   24.05    8.47
   3  10  -7   20.57    9.55
  -3 -10   7   19.97    5.82
  -2  10   7    8.96    5.85
   2 -10  -7    9.40    8.91
  -2 -10   7    6.62    8.14
   2 -10  -7   19.86    7.93
   2  10  -7   12.08    9.44
  -1 -10   7   15.39    6.26
   1  10  -7   13.80    6.91
   1 -10  -7   13.39    9.75
   0  10  -7   22.66    9.86
   0 -10  -7   32.94   10.74
   0  10   7   40.93   10.63
   0 -10   7   39.92    6.76
  -1  10  -7  219.51    8.13
  -1 -10  -7  216.76   12.77
   1 -10   7  222.65    8.15
   1  10   7  199.37   11.21
   2  10   7   -0.60    7.96
  -2  10  -7    2.91    6.37
   2 -10   7   15.07    9.03
  -2 -10  -7    3.22   10.68
  -3  10  -7   12.10    6.22
   3  10   7    2.06    9.05
   3 -10   7   -6.18    6.76
  -3 -10  -7    1.11   10.43
   4  10   7    9.88    9.54
   4 -10   7   16.08    6.91
  -4 -10  -7    9.14    9.00
  -4  10  -7   17.11    6.36
   5 -10   7   29.03    7.10
  -5 -10  -7   43.47   11.78
  -5  10  -7   28.84    9.50
   5  10   7   40.46   10.20
  -6 -10  -7    4.28    9.78
   6  10   7    6.92   10.92
   6 -10   7   -2.92    7.16
  -6  10  -7   13.37    9.38
   8  11  -7    1.83    7.35
   8 -11  -7   11.68    9.93
   8  11  -7   -2.51    7.16
   8 -11  -7    5.50    6.93
   7  11  -7   -7.58    6.90
   7 -11  -7    3.06    6.44
  -7 -11   7    1.01    6.60
   7 -11  -7   -6.26    6.66
   6 -11  -7   96.30    7.21
  -6  11   7  107.13    9.32
   6 -11  -7   99.86    9.70
  -6 -11   7  103.11    9.36
   6  11  -7   94.99    9.70
   5 -11  -7   60.00    8.79
  -5  11   7   69.45    6.52
   5 -11  -7   80.14    9.23
   5  11  -7   69.08    7.30
  -5 -11   7   73.52    9.13
  -4 -11   7    5.70    9.00
  -4  11   7   11.81    6.04
   4 -11  -7   10.58    5.86
   4  11  -7    6.56    6.71
   4 -11  -7   11.72    7.78
  -3  11   7  153.25    7.33
  -3 -11   7  153.58   12.30
   3 -11  -7  145.97    9.71
   3 -11  -7  143.40    9.49
   3  11  -7  145.86   10.32
  -3 -11   7  160.53    7.40
  -2  11   7   64.89    8.62
   2 -11  -7   58.63    9.76
  -2 -11   7   62.76   11.10
  -2 -11   7   58.10    8.79
   2  11  -7   45.59    7.39
   2 -11  -7   67.14    9.05
  -1 -11   7   38.29    8.76
   1  11  -7   26.58    9.71
   1 -11  -7   31.82    9.07
   1 -11  -7   29.91   10.23
   0 -11   7   41.65    8.95
   0 -11  -7   37.89   10.51
   0 -11  -7   46.02   10.50
   0  11  -7   33.42    7.38
  -1 -11  -7    7.42   11.81
  -1  11  -7    5.84    6.51
   1  11   7    3.80   11.05
   1 -11   7   10.10    8.84
   2  11   7   52.81   11.98
  -2  11  -7   64.05    6.79
   2 -11   7   58.83    6.85
  -2 -11  -7   58.15   12.59
   3  11   7    1.04   11.23
   3 -11   7   10.71    9.30
  -3 -11  -7    0.36   10.91
  -3  11  -7   10.48    6.26
   4  11   7   19.53   11.56
  -4 -11  -7   18.43   10.91
   4 -11   7   17.10    9.85
  -4  11  -7   22.15    9.28
   5  11   7   -3.18   12.38
  -5 -11  -7   -0.08    9.53
   5 -11   7    3.06    9.56
  -5  11  -7    5.82    6.58
   6 -11   7    4.22    7.10
  -6  11  -7    6.28    6.98
   6  11   7    2.76   10.24
   7 -12  -7   19.64    6.96
  -7 -12   7   12.05    6.84
   7 -12  -7   12.44    6.57
   7  12  -7   11.99    9.92
   6 -12  -7   15.74    7.03
  -6  12   7   21.33    6.59
   6 -12  -7   19.31    6.94
  -6 -12   7   19.71    9.31
   6  12  -7   13.86    6.78
   5 -12  -7   37.77    9.03
   5 -12  -7   36.96    6.75
   5  12  -7   38.47    6.95
  -5 -12   7   48.76    8.95
  -5  12   7   33.31    8.64
  -4 -12   7    7.09    8.48
  -4  12   7   -0.32    5.60
   4 -12  -7    5.01    6.17
   4  12  -7    2.09    6.16
   4 -12  -7    5.74    8.62
  -3  12   7   52.97    6.48
   3  12  -7   39.40   10.24
   3 -12  -7   42.29    8.89
   3 -12  -7   51.02    8.42
  -3 -12   7   47.50    6.60
   2 -12  -7   42.33    9.48
  -2  12   7   50.97    6.57
  -2 -12   7   44.67    9.63
   2  12  -7   45.64    7.05
  -2 -12   7   42.15    9.14
   2 -12  -7   47.53    8.91
  -1 -12   7   -0.61    8.88
   1  12  -7    3.23    6.62
   1 -12  -7    2.51    8.21
   1 -12  -7   -1.60    9.13
   0 -12   7   -2.20    6.51
   0  12  -7   10.71    6.70
   0 -12  -7    6.92   10.27
   0 -12  -7    7.07   10.53
  -1  12  -7   63.41    9.83
  -1 -12  -7   62.91   15.83
   1 -12   7   55.95    6.67
  -1 -12  -7   66.32   16.67
  -2  12  -7   12.14    6.24
   2 -12   7    1.58    8.76
   3 -12   7   20.31    6.31
  -3  12  -7   28.56    6.61
   4  12   7   11.77   16.43
   4 -12   7    7.89    6.93
   4  12   7    0.52   14.26
  -4  12  -7   18.46    6.49
   5  12   7    8.81   13.94
   5 -12   7    5.62    6.92
  -5  12  -7   11.29    9.24
   5  12   7   -1.48   12.00
   6  12   7    3.71   12.92
   6  12   7    0.26   12.60
  -6  12  -7    4.23    6.93
   6 -12   7   -1.32   10.55
   7 -13  -7    4.76    6.75
  -7 -13   7    6.62    6.69
   7 -13  -7   -2.32    7.22
   7  13  -7    8.13    9.77
   6 -13  -7    6.61    9.43
   6 -13  -7   18.02    9.31
   6  13  -7    4.35    6.88
  -6 -13   7    2.75    8.89
   5 -13  -7   10.70    8.77
  -5  13   7    8.67    8.62
   5  13  -7    8.94    9.45
   5 -13  -7   10.16    8.74
  -5 -13   7   -1.97    8.84
  -4  13   7   75.82    6.57
  -4 -13   7   69.89    9.41
   4  13  -7   60.40    7.64
   4 -13  -7   74.07    9.35
   4 -13  -7   91.87    7.26
  -3  13   7   -1.44    5.94
   3 -13  -7    7.58    8.87
   3  13  -7   -0.15   10.11
   3 -13  -7   -1.44    8.63
  -3 -13   7    4.75    6.40
   2 -13  -7    3.49    8.73
  -2  13   7    6.85    6.10
  -2 -13   7    2.48   12.33
  -2 -13   7    5.09    5.89
   2  13  -7   14.15    7.43
   2 -13  -7    5.96    7.95
  -1 -13   7   57.16    7.09
   1  13  -7   65.44    7.79
   1 -13  -7   76.44   10.06
   1 -13  -7   61.97   11.18
   0 -13   7  115.89    9.85
   0  13  -7   78.62    7.71
   0 -13  -7  107.28   15.11
   0 -13  -7  112.89   14.08
  -1  13  -7   60.93    9.25
   1 -13   7   63.55    9.50
  -2  13  -7   14.48    6.56
   2 -13   7   13.24    9.12
   3 -13   7   11.28    6.81
  -3  13  -7   11.57    9.20
   4 -13   7   14.24    7.24
  -4  13  -7   26.31    6.68
   5 -13   7   -2.80    7.44
  -5  13  -7    6.29    6.82
   6 -14  -7   26.25   10.20
   6  14  -7   30.09   10.16
   6 -14  -7   32.38    9.96
  -6 -14   7   36.04    9.83
  -5  14   7   44.94    9.76
   5  14  -7   39.00    9.73
   5 -14  -7   37.31    9.38
  -5 -14   7   40.62    6.78
   5 -14  -7   45.51    6.82
  -4 -14   7    3.51    8.98
  -4  14   7    4.36    6.31
   4  14  -7    5.37    9.59
   4 -14  -7   -2.47    8.74
   4 -14  -7    2.40    9.53
  -3  14   7   36.32    8.88
   3  14  -7   29.27   10.14
   3 -14  -7   42.54    9.42
   3 -14  -7   32.71    9.35
  -3 -14   7   34.96    9.45
   2 -14  -7   50.45   10.13
   2  14  -7   49.11    7.91
  -2 -14   7   56.34    9.42
   2 -14  -7   54.41    9.79
  -2  14   7   64.78    9.15
  -1 -14   7    6.02    9.03
   1  14  -7    7.02    9.69
  -1  14   7    7.23    8.40
   1 -14  -7    4.42   12.49
   1 -14  -7    5.42   11.18
   0 -14   7   56.64    7.14
   0  14  -7   31.27   10.23
  -1  14  -7   26.12    7.30
   1 -14   7   23.28    6.67
  -2  14  -7   27.82    9.16
   2 -14   7   13.99    6.46
   3 -14   7   46.01   10.08
  -3  14  -7   43.99    9.53
   4 -14   7    3.70    6.40
  -4  14  -7   -4.36    8.73
   5 -14   7    0.32   10.22
  -5  14  -7    8.15    9.72
   6 -15  -7    7.30    6.76
   6  15  -7   10.72   10.35
   6 -15  -7    3.70    6.73
  -6 -15   7    1.52    6.75
  -5  15   7    4.34    9.26
   5  15  -7   -6.60    6.87
   5 -15  -7   -4.68    9.44
   5 -15  -7    1.42    9.32
  -5 -15   7   -2.51    8.66
  -4 -15   7   11.59    6.63
   4  15  -7   13.43   10.01
   4 -15  -7    9.18    6.85
   4 -15  -7    9.10    7.62
  -4  15   7    1.67    9.32
  -3  15   7   10.32    6.01
   3  15  -7    6.66    9.75
   3 -15  -7   10.69    9.43
   3 -15  -7    4.98    9.32
  -3 -15   7    1.82    6.55
   2 -15  -7   50.94   10.04
  -2  15   7   59.76    6.79
   2  15  -7   52.08    7.37
  -2 -15   7   59.33    7.00
   2 -15  -7   59.75   11.80
   1  15  -7   29.69    9.89
  -1  15   7   35.40    9.08
  -1 -15   7   34.57    6.81
   1 -15  -7   36.06   14.33
   1 -15  -7   37.29   12.31
   0 -15   7   12.20    9.52
   0  15  -7    1.26    6.46
  -1  15  -7   51.65    9.89
   1 -15   7   34.13    6.83
  -2  15  -7   64.51   10.02
   2 -15   7   55.48    7.45
   3 -15   7   17.80    9.82
  -3  15  -7    7.43    9.85
   4 -15   7    5.45   10.58
  -4  15  -7   11.18    9.88
  -5  16   7    0.82    9.08
   5  16  -7   -2.82   10.30
   5 -16  -7   13.80   10.17
   5 -16  -7   -0.35    6.81
  -5 -16   7    7.48    9.68
  -4 -16   7    2.74    9.42
  -4  16   7    5.05    9.42
   4  16  -7    5.40    7.24
   4 -16  -7    7.54    9.11
   4 -16  -7   -2.55    9.72
  -3  16   7   32.73    7.07
   3  16  -7   26.61   10.00
   3 -16  -7   26.28   10.25
   3 -16  -7   29.68    9.97
  -3 -16   7   38.59    9.30
   2 -16  -7   -0.77   10.15
   2  16  -7   13.15    6.68
  -2  16   7    5.51    9.14
  -2 -16   7    2.20    9.31
   2 -16  -7    2.29   12.19
   1 -16  -7   13.87   19.41
   1  16  -7    6.13    7.02
  -1  16   7   16.96    6.45
  -1 -16   7   12.50    9.53
   1 -16  -7   12.31   19.92
   0 -16   7   -1.84    8.87
   0  16  -7   -6.60    9.21
   0 -16   7    0.74   13.22
  -1  16  -7    4.51    9.68
   1 -16   7    8.95    9.58
   2 -16   7    9.57   10.19
  -2  16  -7   14.19    7.10
   3 -16   7   21.07   10.11
  -3  16  -7   29.14    9.51
  -4  16  -7    9.85   10.06
   4  17  -7   18.44    7.53
  -4 -17   7   24.08    9.67
  -4  17   7   16.75    9.92
   4 -17  -7   17.14   10.45
   4 -17  -7   22.05   10.76
   3  17  -7   -1.98    6.83
   3 -17  -7    2.59   12.12
  -3  17   7    9.35    9.16
  -3 -17   7    4.01    6.80
   3 -17  -7    3.15   10.35
   2 -17  -7    6.20   10.71
   2  17  -7   -1.80    7.21
  -2  17   7   11.39    9.02
  -2 -17   7   11.91    6.64
   2 -17  -7   10.81   12.60
   1  17  -7   13.37    6.99
  -1  17   7    4.05    6.45
  -1 -17   7   10.66    9.77
   0  17  -7    8.65    7.00
   0 -17   7   -2.54    9.88
   0  17   7   10.80    8.93
  -1  17  -7   -4.11    7.05
   1 -17   7    6.24   11.78
   1 -17   7   14.53   10.07
   2 -17   7   11.56    9.90
   2 -17   7   20.28    9.87
  -2  17  -7    5.70    6.56
   3 -17   7   16.64   10.50
  -3  17  -7    7.08    7.23
   3 -18  -7   23.61   10.52
   3  18  -7   14.94    7.41
   3 -18  -7   27.09   10.65
  -3  18   7   19.70    7.60
  -3 -18   7   19.52    7.29
   2 -18  -7    2.61   15.18
   2  18  -7    5.39    7.59
  -2  18   7    2.64    6.57
  -2 -18   7    1.29    7.29
   2 -18  -7   -1.62   15.34
   1  18  -7   15.63    7.23
  -1  18   7   18.82    7.34
  -1 -18   7   14.70    9.81
   0  18  -7    5.53    7.49
   0 -18   7    2.06    7.26
   0  18   7   11.39    9.51
  -1  18  -7   -2.67   10.83
   1 -18   7   15.34    9.73
   1 -18   7    2.18   12.66
   2 -18   7    4.85   10.43
  -2  18  -7    5.48   10.27
  -1  19   7    0.70    9.65
   8   0  -8    6.04    6.08
   8   0  -8   10.92    8.84
  -6   0   8  185.47    9.27
  -6   0   8  163.15    7.69
   6   0  -8  177.94    7.36
  -4   0   8  159.46    9.05
   4   0  -8  158.50    7.08
  -4   0   8  165.61    7.17
  -2   0   8  959.90   11.60
   2   0  -8  907.62   13.64
   0   0   8  108.15    7.24
   0   0  -8  104.42   10.57
  -2   0  -8   84.49   10.52
   2   0   8   86.76    7.57
   4   0   8   10.59    6.82
  -4   0  -8   12.65    6.70
   6   0   8   31.80    7.15
  -6   0  -8   38.26    9.30
   9   1  -8   10.69    7.06
   9  -1  -8   19.48    9.75
   9   1  -8   23.77    6.86
   9  -1  -8   23.31    6.94
   8   1  -8    5.48    6.24
   8  -1  -8    1.85    6.04
   8   1  -8    9.48    9.14
   8  -1  -8   11.45    8.76
   7  -1  -8   35.44    6.21
   7   1  -8   22.88    6.36
   7  -1  -8   24.89    6.36
  -6  -1   8   39.67    8.15
  -6   1   8   31.37    7.94
  -6  -1   8   15.40    8.42
   6   1  -8   32.75    6.07
  -6   1   8    6.73    5.78
   6  -1  -8   21.13    6.11
  -5   1   8    7.20    5.82
   5   1  -8    1.48    6.56
  -5  -1   8    8.65    7.96
   5  -1  -8    4.94    8.57
  -5  -1   8    5.29    7.87
  -5   1   8   13.47    7.85
  -4   1   8   54.36    8.06
   4   1  -8   34.90    9.54
   4  -1  -8   42.11    6.49
  -4   1   8   48.02    8.06
  -4  -1   8   45.16    8.44
  -4  -1   8   45.12    6.04
   3   1  -8  208.98    7.41
   3  -1  -8  164.81    7.97
  -3  -1   8  204.59    6.92
  -3   1   8  214.02    7.70
  -2  -1   8   13.39    8.31
   2   1  -8    8.01    9.58
   2  -1  -8   10.53    9.75
  -2   1   8   16.96    8.56
  -1  -1   8  464.11    9.17
  -1   1   8  449.66    9.26
   1   1  -8  405.54    9.54
   1  -1  -8  390.44   12.05
   0  -1   8    5.62    9.03
   0   1   8   13.13    8.67
   0   1  -8   -2.78    7.53
   0  -1  -8   -0.10    7.26
   1   1   8  108.48    7.48
  -1   1  -8  112.72   10.75
  -1  -1  -8  103.37    8.23
   1  -1   8  118.77   10.48
  -2   1  -8   24.65   10.00
  -2  -1  -8   30.04    9.91
   2  -1   8   30.63    9.50
   2   1   8   32.31    9.53
  -3  -1  -8    5.62    6.84
  -3   1  -8    5.89    6.42
   3  -1   8   -7.16    6.57
   3   1   8    1.59    9.57
   4  -1   8   21.32   10.01
   4   1   8   11.76   10.02
  -4  -1  -8    6.29    9.20
  -4   1  -8   11.11    8.89
   5  -1   8   65.50   10.68
   5   1   8   85.14    9.47
  -5  -1  -8   82.87    7.23
  -5   1  -8   89.60    7.55
   6  -1   8   -7.23   10.25
   6   1   8    2.10    9.64
  -6  -1  -8   -0.58    8.82
  -6   1  -8   -1.61    6.83
   7   1   8    1.95    7.02
   7  -1   8   26.26   10.84
  -7  -1  -8   10.00    9.69
  -7   1  -8   10.27    7.14
   9   2  -8    4.38    6.60
   9  -2  -8   10.59    9.50
   9   2  -8   18.09    6.87
   9  -2  -8    7.99    6.87
   8   2  -8   31.66    6.33
   8  -2  -8   34.64    6.56
   8   2  -8   31.87    6.34
   8  -2  -8   23.22    6.55
   7  -2  -8   15.78    6.31
   7   2  -8    6.83    6.54
   7  -2  -8   10.57    6.17
   6   2  -8    8.78    5.82
  -6  -2   8   -2.48    6.06
  -6   2   8    5.18    5.59
   6  -2  -8    3.38    5.88
  -6  -2   8   13.90    8.01
  -5  -2   8    9.81    6.01
   5   2  -8   30.38    6.39
  -5   2   8   19.36    7.97
  -5  -2   8   17.74    5.95
   5  -2  -8   21.66    8.77
  -5   2   8   10.62    8.17
   4   2  -8   47.54    6.60
  -4   2   8   92.28    8.38
  -4  -2   8   75.55    6.47
   4  -2  -8   81.75    6.55
  -4   2   8   98.31    8.51
  -4  -2   8   82.08    8.57
  -3  -2   8   20.83    8.03
   3  -2  -8   15.93    6.82
  -3   2   8   13.37    8.09
   3   2  -8   33.25    8.83
  -2   2   8  155.24    9.19
  -2  -2   8  156.68    6.85
   2   2  -8  143.13    7.62
   2  -2  -8  144.15   10.20
  -1  -2   8   91.99    6.69
   1   2  -8   75.99    7.20
  -1   2   8   92.28    9.45
   1  -2  -8   80.15   10.01
   0  -2   8  282.19   10.20
   0   2  -8  241.80    8.71
   0  -2  -8  251.58   11.44
   0   2   8  293.19    8.46
   1   2   8   48.72    9.33
  -1   2  -8   37.47    6.83
  -1  -2  -8   36.41   10.54
   1  -2   8   31.53    9.28
  -2   2  -8   20.29    6.73
  -2  -2  -8   19.94    7.40
   2  -2   8   25.33    9.29
   2   2   8   18.85    9.60
  -3  -2  -8   48.01    9.80
  -3   2  -8   58.51    6.86
   3  -2   8   69.74    9.79
   3   2   8   42.23    9.98
   4  -2   8   36.14    6.90
   4   2   8   35.19    9.51
  -4  -2  -8   41.50    6.16
  -4   2  -8   48.65    6.68
   5  -2   8   68.67   10.50
   5   2   8   64.73    9.61
  -5  -2  -8   45.78    6.98
  -5   2  -8   54.61    9.04
   6  -2   8   29.60    9.86
   6   2   8   17.84    7.63
  -6  -2  -8   22.07    9.89
  -6   2  -8   21.96    9.36
   7  -2   8   17.24    6.91
   7   2   8    4.23   10.51
  -7  -2  -8   -4.62    9.37
  -7   2  -8   20.91    7.08
   9   3  -8    6.45    9.62
   9   3  -8   -4.75    6.74
   9  -3  -8   17.83    9.39
   9  -3  -8    5.72    9.56
   8   3  -8    4.11    8.63
   8   3  -8    9.35    6.45
   8  -3  -8    2.07    6.29
   8  -3  -8    2.60    6.45
   7   3  -8   57.06    9.24
  -7   3   8   47.02    6.66
   7  -3  -8   49.60    8.90
   7  -3  -8   42.41    6.83
   6   3  -8   14.78    8.66
  -6  -3   8   15.79    7.93
  -6   3   8   -7.07    5.78
  -6  -3   8    6.12    6.41
   6  -3  -8    8.21    5.78
  -5  -3   8    6.60    5.51
   5   3  -8    2.74    8.92
  -5   3   8    7.76    5.57
  -5   3   8    2.02    8.41
  -5  -3   8   10.35    8.09
   5  -3  -8   12.17    7.97
   4   3  -8   47.21    6.68
  -4  -3   8   47.87    8.81
   4  -3  -8   46.42    6.13
  -4  -3   8   50.91    8.39
  -4   3   8   54.68    8.62
  -4   3   8   40.20    5.85
  -3  -3   8  153.21    9.01
   3  -3  -8  144.20    7.54
  -3   3   8  150.73    9.06
   3   3  -8  141.32    9.78
  -2   3   8   13.23    8.17
  -2  -3   8    0.11    6.04
   2   3  -8    4.36    6.44
   2  -3  -8    8.59    6.79
  -1  -3   8  353.17    8.43
   1   3  -8  325.58    9.37
   1  -3  -8  322.71    9.12
  -1   3   8  356.98    8.51
   0  -3   8    4.95    8.78
   0   3   8   -0.84    6.03
   0   3  -8   -1.40    6.97
   0  -3  -8    4.44   10.03
   1   3   8    4.65    8.84
  -1   3  -8    0.74    9.38
  -1  -3  -8    3.64    6.97
   1  -3   8   -7.40    6.06
  -2   3  -8    6.50    6.70
  -2  -3  -8   -0.19    9.41
   2  -3   8    3.60    6.57
   2   3   8    5.34    6.65
  -3  -3  -8   86.90    7.35
  -3   3  -8  102.31    9.39
   3  -3   8   92.53    7.47
   3   3   8   95.68    7.22
   4  -3   8    6.68    9.65
   4   3   8    3.41    9.31
  -4  -3  -8   11.63    5.99
  -4   3  -8   11.25    6.53
   5  -3   8   31.09    7.23
   5   3   8   30.69    9.48
  -5  -3  -8   28.49    6.10
  -5   3  -8   32.09    9.17
   6  -3   8    2.26    9.78
   6   3   8    5.51    6.64
  -6  -3  -8   -1.51    9.51
  -6   3  -8    1.60    6.51
   7  -3   8    3.91    7.15
   7   3   8   10.13   10.12
  -7  -3  -8   12.41   10.09
  -7   3  -8    1.44    9.91
   9   4  -8    4.08    6.74
   9   4  -8   10.36    6.73
   9  -4  -8   -5.95    6.90
   9  -4  -8    4.00    6.67
   8   4  -8   51.70    6.50
   8   4  -8   69.48    8.85
   8  -4  -8   61.74    9.36
   8  -4  -8   56.49    9.65
  -7   4   8    8.67    6.30
  -7  -4   8    4.29    8.48
   7   4  -8   -0.52    6.29
   7  -4  -8    6.00    5.82
   7  -4  -8    7.71    8.69
  -6  -4   8   21.98    8.13
   6   4  -8   14.62    6.34
  -6   4   8    8.34    5.53
  -6  -4   8   13.47    5.96
   6  -4  -8   14.55    5.87
   6  -4  -8   18.66    5.78
  -5  -4   8    5.50    8.40
   5   4  -8    8.85    6.11
  -5   4   8    6.34    5.45
  -5   4   8   15.81    8.54
  -5  -4   8   15.29    7.98
   5  -4  -8   14.21    6.16
   4   4  -8  278.82   10.45
  -4   4   8  281.59    7.51
  -4   4   8  251.49    7.82
  -4  -4   8  272.72   10.00
   4  -4  -8  267.38    9.99
  -4  -4   8  272.14    9.52
  -3   4   8  150.57    9.33
   3  -4  -8  156.71    7.23
   3   4  -8  143.72    7.59
  -3  -4   8  181.03    9.28
   2  -4  -8  101.43    7.24
  -2   4   8  111.98    8.93
  -2  -4   8  108.09    6.81
   2   4  -8  101.51   10.06
  -1  -4   8   30.29    6.47
   1   4  -8   42.28   10.10
   1  -4  -8   44.54    9.81
  -1   4   8   42.62    6.18
   0  -4   8   63.56    6.48
   0   4  -8   58.51    7.50
   0  -4  -8   58.08    7.84
   0   4   8   53.87    8.88
   1   4   8   53.12    9.15
  -1  -4  -8   58.76    7.68
  -1   4  -8   41.50    6.99
   1  -4   8   70.70    9.37
   2   4   8    5.31    6.06
  -2  -4  -8    3.39    6.97
  -2   4  -8   17.63    9.44
   2  -4   8   -7.29    9.45
  -3  -4  -8   27.53    6.47
  -3   4  -8   36.73    9.36
   3  -4   8   20.39    9.76
   3   4   8   18.35    9.13
   4  -4   8   98.30    9.85
   4   4   8   81.75    7.53
  -4  -4  -8   85.90    7.36
  -4   4  -8   82.05    6.69
   5  -4   8    1.00    6.84
   5   4   8    7.81    9.80
  -5  -4  -8   -3.98    8.69
  -5   4  -8   -0.18    6.34
   6  -4   8   -2.53    9.46
   6   4   8   13.38    7.08
  -6  -4  -8    7.28    6.54
  -6   4  -8   -4.92    6.51
   7  -4   8   10.49    7.31
   7   4   8   10.28   10.20
  -7  -4  -8    4.66    6.58
  -7   4  -8   10.50    9.26
   9   5  -8   13.78    9.92
   9   5  -8   26.80    9.81
   9  -5  -8    9.12    7.02
   9  -5  -8   14.58    7.01
   8   5  -8   -0.71    9.07
   8   5  -8    8.26    6.02
   8  -5  -8    8.66    8.68
   8  -5  -8    2.52    8.89
  -7  -5   8    1.68    6.15
  -7   5   8    5.03    6.01
   7  -5  -8   12.33    8.50
   7   5  -8   12.03    5.92
   7  -5  -8   11.11    6.29
   6   5  -8   -1.31    8.65
  -6   5   8    3.57    5.95
  -6  -5   8    2.28    6.03
   6  -5  -8   10.90    8.35
   6  -5  -8    1.41    7.92
  -6  -5   8    1.09    5.38
   5   5  -8   90.28    9.43
  -5   5   8   88.51    6.85
  -5  -5   8   87.50    8.75
   5  -5  -8   89.20    6.82
  -5  -5   8   77.30    8.74
  -4   5   8   10.70    6.10
  -4  -5   8   11.03    8.35
   4  -5  -8   16.15    8.16
  -4  -5   8   11.96    6.20
  -4   5   8    8.42    6.05
   4   5  -8   11.15    6.50
  -3   5   8   95.16    6.65
  -3  -5   8   88.82    6.73
   3  -5  -8  100.70    9.39
  -3   5   8   99.31    6.90
   3   5  -8   89.20   10.41
  -3  -5   8   94.14    8.61
   2  -5  -8   18.06    9.15
  -2  -5   8   30.62    8.86
  -2   5   8   29.29    5.81
   2   5  -8   32.88    6.59
  -1   5   8   37.02    8.54
  -1  -5   8   33.62    8.88
   1   5  -8   31.83   10.17
   1  -5  -8   30.18    7.01
   0  -5   8   -7.04    9.33
   0   5  -8    1.28   10.06
   0  -5  -8    9.48    6.88
   0   5   8    2.22    5.80
  -1   5  -8   41.26    7.22
   1   5   8   49.64    6.61
  -1  -5  -8   53.34    9.87
   1  -5   8   51.64    6.70
   2   5   8   22.85    8.92
  -2   5  -8   31.60    6.85
  -2  -5  -8   21.17    9.41
   2  -5   8   13.01    9.90
  -3  -5  -8   48.71    9.50
  -3   5  -8   39.68    7.29
   3  -5   8   54.34   10.41
   3   5   8   49.21    9.44
   4  -5   8   14.07    9.38
   4   5   8   15.20    9.65
  -4  -5  -8   21.27    8.96
  -4   5  -8   19.81    6.22
   5  -5   8   27.24    7.26
   5   5   8   14.52    6.96
  -5  -5  -8   22.08    6.55
  -5   5  -8   18.00    6.18
   6  -5   8    6.78    9.81
   6   5   8    7.56    6.74
  -6  -5  -8    6.94    9.22
  -6   5  -8    4.71    6.57
   7  -5   8  -12.30    9.98
   7   5   8    1.65   10.57
  -7  -5  -8    9.20    9.69
  -7   5  -8   -3.41    6.80
   8   6  -8    2.90    6.61
   8  -6  -8    8.17    6.70
   8  -6  -8   11.76    6.72
  -7  -6   8   11.59    8.98
   7   6  -8    6.64    8.85
  -7   6   8    0.70    6.10
   7  -6  -8    0.96    6.04
   7  -6  -8    5.62    6.03
   6   6  -8   53.88    6.48
  -6   6   8   42.57    8.80
   6  -6  -8   48.71    8.21
   6  -6  -8   49.48    6.09
  -6  -6   8   56.39    8.36
   5   6  -8    1.56    6.29
  -5   6   8    2.98    5.84
  -5  -6   8    3.62    5.34
   5  -6  -8    3.02    8.53
   5  -6  -8    7.77    8.77
  -5  -6   8   -1.79    5.67
  -4   6   8   25.45    8.44
  -4  -6   8    7.33    6.39
  -4  -6   8   16.67    8.19
   4  -6  -8    6.47    6.20
  -4   6   8   14.84    8.02
   4   6  -8    0.53    8.97
  -3   6   8   51.96    8.14
  -3  -6   8   42.16    6.21
   3  -6  -8   49.96    8.76
   3   6  -8   43.55    6.70
  -3  -6   8   39.39    6.48
  -3   6   8   51.73    6.54
   2  -6  -8  510.84   10.29
  -2  -6   8  550.05    9.71
   2   6  -8  490.83   10.11
  -2   6   8  552.57   10.13
  -1  -6   8    5.32    6.22
  -1   6   8    9.26    8.01
   1   6  -8    7.57    7.17
   1  -6  -8    6.14    6.54
   0  -6   8   92.62    7.43
   0   6  -8   80.11    7.69
   0  -6  -8   89.85    9.90
   0   6   8  112.26    6.84
  -1   6  -8   18.58    7.10
   1   6   8   11.58    9.02
  -1  -6  -8    9.72    9.46
   1  -6   8   13.10    6.77
  -2  -6  -8  166.05   10.96
  -2   6  -8  182.77   10.38
   2   6   8  194.65    8.66
   2  -6   8  174.71   10.50
  -3   6  -8   56.33    7.06
   3  -6   8   41.55   10.02
   3   6   8   45.41    9.65
  -3  -6  -8   60.70   10.02
   4  -6   8   15.57    9.46
   4   6   8   10.85    9.25
  -4  -6  -8   10.26    8.68
  -4   6  -8   15.82    8.91
   5  -6   8   20.14   10.07
   5   6   8   17.94   10.52
  -5  -6  -8   25.20    6.99
  -5   6  -8   26.89    6.52
   6  -6   8   24.61    9.61
   6   6   8    9.47   10.16
  -6  -6  -8   12.49    9.05
  -6   6  -8   16.06    6.46
   7  -6   8    2.59   10.17
   7   6   8   10.68   10.73
  -7  -6  -8   14.87   10.05
  -7   6  -8   -4.01    6.74
   8   7  -8    9.41    9.72
   8  -7  -8  -11.88    9.13
   8  -7  -8    2.02    6.60
   7   7  -8   21.15    6.78
  -7  -7   8   34.12    6.51
  -7   7   8   22.87    6.42
   7  -7  -8   26.10    8.80
   7  -7  -8   22.61    6.57
   6   7  -8    2.78    8.30
  -6   7   8    7.32    8.79
   6  -7  -8    7.43    5.36
  -6  -7   8   12.00    5.76
   6  -7  -8   12.56    8.42
   5   7  -8   51.94    9.03
  -5   7   8   51.42    8.61
  -5  -7   8   56.15    8.99
   5  -7  -8   52.99    9.35
   5  -7  -8   45.71    7.00
  -5  -7   8   41.06    8.38
  -4  -7   8   10.55    8.08
  -4   7   8   17.74    6.20
  -4  -7   8   19.19    5.92
   4  -7  -8   16.00    8.61
   4   7  -8   20.16    8.86
  -3   7   8   92.51    9.27
  -3  -7   8   98.55    8.85
   3  -7  -8  109.69    9.45
  -3   7   8   84.64    6.49
   3   7  -8   87.94   10.04
  -3  -7   8   97.94    8.99
   2  -7  -8   17.67    8.45
  -2   7   8   20.01    5.64
  -2  -7   8   23.18    8.89
   2   7  -8   25.38   10.30
  -1  -7   8   14.86    8.88
   1   7  -8    9.24    6.99
  -1   7   8    0.65    5.64
   1  -7  -8    4.68    6.53
   0  -7   8   17.63    6.62
   0   7   8   21.03    8.43
   0   7  -8   22.65    7.32
   0  -7  -8   15.45    9.74
  -1   7  -8   53.11   10.31
  -1  -7  -8   31.00   10.64
   1   7   8   36.17    8.70
   1  -7   8   53.43    7.01
  -2  -7  -8   -0.69    9.85
  -2   7  -8   11.33    6.95
   2   7   8    6.56    6.25
   2  -7   8    0.79    9.88
   3   7   8   71.15    9.68
  -3   7  -8   53.74    9.58
   3  -7   8   59.10    9.91
  -3  -7  -8   78.65    9.75
   4  -7   8   29.49    7.04
  -4  -7  -8   27.02    8.98
   4   7   8   23.06    7.08
  -4   7  -8   29.87    9.01
   5  -7   8    3.97   10.05
  -5  -7  -8   12.99    8.86
   5   7   8   12.15    9.98
  -5   7  -8    8.33    9.23
   6  -7   8    0.61    7.25
   6   7   8    9.49   10.04
  -6  -7  -8    9.37    9.36
  -6   7  -8    1.68    6.48
   8   8  -8   19.97    6.58
   8  -8  -8   10.73    6.45
   8  -8  -8   13.03   10.00
   7   8  -8    7.26    6.67
  -7  -8   8    9.09    8.78
   7  -8  -8    4.12    6.22
   7  -8  -8   10.09    9.24
   6   8  -8   66.33    9.39
  -6   8   8   65.16    6.69
   6  -8  -8   82.42    6.91
  -6  -8   8   69.18    8.89
   6  -8  -8   72.33    7.01
  -5   8   8    9.26    6.08
  -5  -8   8    4.19    8.20
   5  -8  -8    8.21    8.79
   5  -8  -8    7.89    9.06
  -5  -8   8   -3.33    5.43
   5   8  -8    9.75    8.85
  -4  -8   8   57.40    6.33
  -4   8   8   56.61    6.19
  -4  -8   8   56.94    6.59
   4  -8  -8   64.41    6.44
   4  -8  -8   57.15    6.38
   4   8  -8   49.47    6.89
  -3  -8   8    3.00    8.58
   3  -8  -8   -0.98    6.01
   3   8  -8    7.60    9.15
  -3   8   8    4.02    8.49
  -3  -8   8   -0.20    5.78
  -2   8   8   12.98    5.42
   2  -8  -8   15.58    8.79
  -2  -8   8    6.61    5.97
   2   8  -8   20.95    7.36
  -1   8   8    7.91    7.81
  -1  -8   8    8.17    6.32
   1   8  -8   20.37    9.92
   1  -8  -8   11.04    7.21
   0  -8   8   48.31    9.72
   0   8   8   44.50    6.58
   0   8  -8   37.28    7.39
   0  -8  -8   39.05    9.89
  -1   8  -8   74.73   10.31
  -1  -8  -8   72.59   10.90
   1   8   8   86.15    7.56
   1  -8   8   78.40    7.48
  -2  -8  -8   34.77    9.75
  -2   8  -8   26.78    7.11
   2   8   8   38.62    9.24
   2  -8   8   47.96    9.90
  -3   8  -8   37.05    6.63
   3   8   8   48.07    9.44
   3  -8   8   40.23    6.76
  -3  -8  -8   50.49    9.65
   4  -8   8   24.14    7.33
  -4  -8  -8   35.58    8.98
   4   8   8   19.27    9.65
  -4   8  -8   28.80    6.89
   5  -8   8  -11.47    6.88
  -5  -8  -8   -5.85    9.50
   5   8   8    1.40    9.68
  -5   8  -8  -10.88    9.29
   6  -8   8   -6.73    7.33
  -6  -8  -8    8.08    9.56
   6   8   8   12.02   10.33
  -6   8  -8    7.68    6.91
   8   9  -8    0.27    6.98
   8  -9  -8   12.74    9.61
   8  -9  -8   -0.80    7.14
   7   9  -8   46.61   10.07
   7  -9  -8   37.01    7.04
  -7  -9   8   32.08    6.69
   7  -9  -8   45.35    7.09
  -6  -9   8    4.81    6.56
  -6   9   8    5.85    8.78
   6  -9  -8    1.65    6.20
   6  -9  -8    4.88    6.29
   6   9  -8    6.10    6.57
  -5   9   8   68.31    9.05
   5  -9  -8   77.92    6.62
   5  -9  -8   75.10    9.45
  -5  -9   8   68.89    8.94
   5   9  -8   62.69    6.86
  -4  -9   8   -2.04    5.60
  -4   9   8   -6.42    8.24
  -4  -9   8    1.57    8.21
   4  -9  -8    2.61    6.16
   4  -9  -8    2.86    7.83
   4   9  -8  -10.49    6.41
  -3   9   8   26.51    8.49
  -3  -9   8   31.26    8.88
   3  -9  -8   28.76    8.73
   3  -9  -8   29.47    5.98
   3   9  -8   28.12    6.61
  -3  -9   8   21.65    6.04
   2  -9  -8   15.54    8.93
  -2  -9   8   13.74    6.29
   2   9  -8   18.01    6.74
  -2   9   8   17.99    8.20
  -1  -9   8   11.93    6.19
   1   9  -8    8.42    7.11
  -1   9   8    9.45    8.03
   1  -9  -8    3.72    9.82
   0  -9   8   20.60    9.29
   0   9  -8   30.21    7.66
   0  -9  -8   19.95   10.60
   0   9   8   22.59    8.12
   1   9   8   31.76    8.94
  -1   9  -8   26.60    9.80
  -1  -9  -8   32.60    9.97
   1  -9   8   26.85    7.12
  -2  -9  -8    8.77   11.28
  -2   9  -8   -3.75    6.48
   2   9   8    3.96    8.50
   2  -9   8   -2.61    9.33
  -3   9  -8  125.08    9.65
   3  -9   8  100.80    7.36
  -3  -9  -8  135.00   10.62
   3   9   8  121.45   10.28
   4   9   8    1.78    9.37
   4  -9   8   -6.52   10.21
  -4  -9  -8   -1.52    9.14
  -4   9  -8   22.63    8.71
   5  -9   8    9.69    6.74
  -5  -9  -8    5.02    9.68
  -5   9  -8   -2.41    6.63
   5   9   8   -0.11    9.66
   6  -9   8  -23.68   10.40
  -6  -9  -8    6.69    9.76
   6   9   8    6.23   10.24
  -6   9  -8   -0.23    6.60
   7  10  -8    9.97   10.11
   7 -10  -8   -2.91    6.30
  -7 -10   8   -4.15    6.65
   7 -10  -8    7.61    6.63
  -6 -10   8   47.66    6.67
  -6  10   8   45.64    6.50
   6 -10  -8   48.64    6.85
   6 -10  -8   44.13    9.06
   6  10  -8   47.81    7.13
  -5  10   8   -4.99    6.20
   5 -10  -8   -7.91    7.91
   5 -10  -8    2.88    6.44
  -5 -10   8    6.81    8.65
   5  10  -8   -1.72    6.53
  -4 -10   8   98.45    9.20
  -4 -10   8   85.22    9.51
  -4  10   8   98.36    8.41
   4 -10  -8   97.10    9.03
   4 -10  -8   71.74    9.20
   4  10  -8   64.10   10.10
  -3  10   8   31.13    8.13
  -3 -10   8   19.48    8.45
   3 -10  -8   19.75    9.19
   3 -10  -8   25.61    8.28
   3  10  -8   15.64    9.17
  -3 -10   8   14.39    8.19
   2 -10  -8   38.12    9.41
  -2 -10   8   37.97    6.41
   2  10  -8   34.71    9.57
  -1 -10   8   51.21    6.19
   1  10  -8   55.16    9.44
   1 -10  -8   46.78    7.41
  -1  10   8   51.87   10.90
   0 -10   8  199.23    7.38
   0  10  -8  204.08   11.08
   0 -10  -8  185.07   11.89
   0  10   8  222.49   10.71
  -1  10  -8   -2.48    9.94
  -1 -10  -8    9.93    9.87
   1  10   8    2.56   10.13
   1 -10   8    5.06    6.51
   2  10   8    3.63    9.05
  -2  10  -8    7.09    8.93
   2 -10   8   13.38    6.37
  -2 -10  -8    6.33    9.53
  -3  10  -8    7.41    9.45
   3  10   8   13.73   11.77
   3 -10   8   12.38    9.68
  -3 -10  -8   12.70    9.04
   4  10   8   57.51   10.25
   4 -10   8   59.94    7.31
  -4 -10  -8   70.10   11.88
  -4  10  -8   67.46    6.96
   5  10   8    4.54   11.91
   5 -10   8    7.35   10.18
  -5 -10  -8    1.22    9.70
  -5  10  -8   -1.61    9.66
   6 -10   8   10.73    7.29
  -6 -10  -8    2.16   10.24
  -6  10  -8   15.02    9.81
   6  10   8   -0.17   10.86
   7 -11  -8   19.29    6.83
  -7 -11   8   26.47    6.59
   7 -11  -8   18.08    6.96
   7  11  -8   18.75    9.73
  -6 -11   8   -4.70    6.96
  -6  11   8   -2.99    8.64
   6 -11  -8    0.58    9.25
   6 -11  -8   -9.59    8.99
   6  11  -8   16.96    9.63
  -5  11   8   73.71    6.38
   5 -11  -8   69.99    6.82
   5 -11  -8   69.93    7.05
  -5 -11   8   44.11    9.33
   5  11  -8   53.18    7.19
  -4 -11   8   16.61    9.03
  -4  11   8    4.10    5.53
  -4 -11   8    0.98    8.75
   4 -11  -8    9.63    8.95
   4 -11  -8    7.96    8.31
   4  11  -8    7.54    9.00
  -3  11   8   12.98    8.50
   3 -11  -8    4.04    6.48
  -3 -11   8    2.07    8.82
   3 -11  -8    7.05    8.70
   3  11  -8   16.45    9.44
  -3 -11   8   -2.23    8.90
   2 -11  -8    6.74    9.06
  -2  11   8    6.11    6.04
   2  11  -8   -1.88    6.93
  -2 -11   8    6.41    6.25
   2 -11  -8    8.34    8.32
  -1 -11   8   24.86    8.45
   1  11  -8   22.52    6.69
   1 -11  -8   31.27    8.66
   1 -11  -8   11.34    9.68
   0 -11   8   -3.85    6.18
   0  11  -8   15.74    6.72
   0  11   8    0.16   10.56
   0 -11  -8    5.61    9.83
  -1 -11  -8   53.33   12.97
  -1  11  -8   66.47    9.84
   1  11   8   63.65   10.04
   1 -11   8   61.49    9.10
  -2  11  -8   15.48    9.25
   2  11   8   15.05    9.65
   2 -11   8    6.30    9.64
  -2 -11  -8   14.20   11.73
  -3  11  -8   36.69    7.00
   3 -11   8   41.15    7.09
  -3 -11  -8   40.81    9.43
   3  11   8   38.63    9.90
   4  11   8   -1.63   12.12
  -4 -11  -8    6.52   11.69
   4 -11   8    5.63    9.48
  -4  11  -8   20.78    9.20
   5  11   8   -1.40   12.38
   5 -11   8    7.37    7.17
  -5 -11  -8   -3.21   11.81
  -5  11  -8    9.65    6.78
   7 -12  -8    6.17    6.74
  -7 -12   8    4.07    7.00
   7  12  -8   -0.04    7.49
   7 -12  -8   -2.87    7.36
  -6 -12   8   63.38    6.89
  -6  12   8   53.63    7.01
   6 -12  -8   69.31    9.69
   6  12  -8   67.01   10.19
   6 -12  -8   55.43    9.48
  -5  12   8    6.56    6.17
   5 -12  -8    8.76    8.94
   5 -12  -8    2.94    5.82
  -5 -12   8    9.44    8.86
   5  12  -8   -5.56    9.97
  -4 -12   8   16.16    8.71
  -4  12   8   17.57    6.29
   4 -12  -8   23.51    6.44
   4 -12  -8   15.49    9.20
   4  12  -8   32.41   10.05
   3 -12  -8    2.18    8.73
  -3  12   8    1.01    8.21
  -3 -12   8    1.06   10.76
   3  12  -8    3.62    9.62
   3 -12  -8    0.25    8.63
  -3 -12   8    7.54    9.05
   2 -12  -8    7.17    9.38
  -2  12   8    7.25    8.83
  -2 -12   8    2.47   11.28
   2  12  -8    3.06    9.30
  -2 -12   8    5.88    6.07
   2 -12  -8    2.16    8.20
  -1 -12   8   30.96    8.82
   1  12  -8   20.84    9.77
   1 -12  -8   30.00    8.95
   1 -12  -8   35.80   10.13
   0 -12   8   20.46    9.06
   0 -12  -8   26.05   13.30
   0 -12  -8   30.54   11.24
   0  12  -8   26.53    6.24
  -1 -12  -8   20.10   12.11
  -1  12  -8   10.93    6.80
   1 -12   8   12.37    6.55
   2  12   8   97.23   14.66
  -2  12  -8  122.08    9.83
   2  12   8    0.98    6.25
  -2 -12  -8  116.85   15.13
   2 -12   8  115.09    7.90
   3  12   8   -2.53   13.39
  -3 -12  -8    2.34   16.21
   3 -12   8   -9.16    9.62
  -3  12  -8    6.33    6.61
   4  12   8    1.49   13.89
   4 -12   8    5.34    7.06
  -4  12  -8    3.89    6.89
   5  12   8   -0.05   12.78
   5 -12   8   -1.98    7.34
  -5  12  -8    5.75    9.68
  -6 -13   8    0.90    6.62
  -6  13   8   -0.98    6.44
   6 -13  -8    4.64    7.05
   6  13  -8   12.44   10.44
   6 -13  -8    5.63    7.01
  -5  13   8   24.78    9.07
   5 -13  -8   28.32    8.94
   5  13  -8   34.34   10.20
   5 -13  -8   32.46    9.24
  -5 -13   8   15.46    9.57
  -4 -13   8    2.08    8.94
  -4  13   8   13.44    6.43
   4 -13  -8    4.02    9.53
   4  13  -8   12.44    6.61
   4 -13  -8    9.46    8.91
   3 -13  -8   24.72    9.64
  -3  13   8   34.16    9.09
   3  13  -8   18.38    7.23
   3 -13  -8   24.37    6.60
  -3 -13   8   22.09    6.36
   2 -13  -8   39.36    9.99
  -2  13   8   53.40    6.87
  -2 -13   8   35.62    9.64
   2  13  -8   43.06   10.38
  -2 -13   8   32.03    6.29
   2 -13  -8   43.29    9.43
  -1 -13   8   31.30    7.01
   1  13  -8   25.66    7.00
   1 -13  -8   25.70    9.35
   1 -13  -8   25.22   12.70
   0 -13   8    8.07    6.31
   0  13  -8   35.12    9.94
   0 -13  -8   13.83   12.21
   0 -13  -8   18.46   10.78
  -1  13  -8   40.05    6.75
   1 -13   8   44.76    9.33
  -2  13  -8    6.61    9.18
   2 -13   8   16.64    9.49
   3 -13   8   11.82    7.09
  -3  13  -8   22.23    6.44
   4 -13   8   -0.93   10.31
  -4  13  -8    5.94    6.70
  -6 -14   8    5.76    6.99
  -6  14   8   16.99    9.71
   6  14  -8    7.44    7.00
   6 -14  -8   11.33    9.87
   6 -14  -8    4.59    7.13
  -5  14   8   10.97    9.71
   5  14  -8   29.75   10.15
   5 -14  -8   12.42    9.13
   5 -14  -8   18.63    6.68
  -5 -14   8   22.18    9.40
  -4 -14   8   17.17    6.75
  -4  14   8    8.36    8.92
   4 -14  -8   14.53    9.33
   4  14  -8   10.72    7.28
   4 -14  -8    8.73    9.42
   3 -14  -8   21.45    9.43
   3  14  -8    9.12    7.28
   3 -14  -8    8.24    9.79
  -3 -14   8   13.43    6.05
  -3  14   8   11.03    6.15
  -2  14   8   43.55    6.84
   2  14  -8   37.62    7.53
  -2 -14   8   41.96   12.11
  -2 -14   8   52.83    8.75
   2 -14  -8   45.57    9.71
   2 -14  -8   47.23   10.27
   1  14  -8    4.50    9.78
  -1 -14   8    7.53    9.10
   1 -14  -8   -2.99   10.30
   1 -14  -8    1.54    9.26
   0 -14   8   15.08    9.24
   0 -14  -8   11.04   14.14
   0  14  -8    8.03    6.72
   0 -14  -8   10.54   13.25
  -1  14  -8   13.66    9.61
   1 -14   8   -6.68    6.92
  -2  14  -8   52.93    9.79
   2 -14   8   60.25    7.22
   3 -14   8   14.62    7.01
  -3  14  -8   -2.85    8.77
   4 -14   8    5.42    9.99
  -4  14  -8    2.10    9.72
  -5  15   8    1.51    9.44
   5  15  -8   -0.98    7.61
   5 -15  -8    7.50   10.03
  -5 -15   8    9.58    7.08
   5 -15  -8    8.89    7.19
  -4 -15   8    2.57    9.24
  -4  15   8   18.47    9.62
   4 -15  -8    1.88   10.04
   4  15  -8   -5.63   10.31
   4 -15  -8    5.66    9.81
   3 -15  -8   50.79   10.27
  -3  15   8   48.67    7.28
   3  15  -8   54.08    7.90
   3 -15  -8   45.31    9.89
  -3 -15   8   53.26    9.69
   2  15  -8    5.71    7.10
  -2 -15   8    7.12    6.42
   2 -15  -8    0.57    9.34
   2 -15  -8    4.80   10.16
  -2  15   8   -4.29    9.13
   1  15  -8   11.54    7.16
  -1 -15   8   17.87   12.01
  -1 -15   8   20.23    6.51
   1 -15  -8   16.89   13.28
   1 -15  -8   19.64   12.45
  -1  15   8   21.41    6.35
   0 -15   8   -0.59    6.82
   0  15  -8    5.06    9.68
  -1  15  -8   19.04    9.65
   1 -15   8   20.22   10.15
  -2  15  -8   18.34    9.76
   2 -15   8    4.01    6.38
   3 -15   8   18.04   10.39
  -3  15  -8   21.18    9.59
  -4 -16   8   25.31    9.97
  -4  16   8   33.13   10.25
   4 -16  -8   24.53   10.14
   4  16  -8   26.44   10.34
   4 -16  -8   26.80   11.14
   3 -16  -8    4.14   10.20
  -3  16   8    2.40    9.24
   3  16  -8   -3.14    7.46
   3 -16  -8    1.21    9.86
  -3 -16   8   -0.15    6.70
   2  16  -8   10.93    7.57
  -2  16   8   21.33    6.43
  -2 -16   8   36.07    9.73
   2 -16  -8   25.34   10.72
   2 -16  -8   26.91   12.47
   1 -16  -8    4.60   15.54
   1  16  -8    6.14    6.76
  -1  16   8    6.80    9.84
  -1 -16   8   -2.66    9.35
   1 -16  -8    5.16   16.40
   0  16  -8   29.30    7.05
   0 -16   8    4.72    9.67
   1 -16   8   -0.77    9.92
  -1  16  -8   -1.44    7.16
   2 -16   8  -18.01   10.02
  -2  16  -8    2.88    7.03
   3 -17  -8   23.49   10.30
   3  17  -8   19.92    8.20
  -3  17   8   11.32    7.86
   3 -17  -8   21.49   10.61
  -3 -17   8   21.02   10.51
   2  17  -8   15.61   10.65
  -2  17   8    7.06    9.92
  -2 -17   8   11.16    9.78
   2 -17  -8    3.35   13.10
   2 -17  -8    4.18   13.05
   1  17  -8   17.58   10.74
  -1  17   8   19.52   10.22
  -1 -17   8   20.02    7.50
   0  17  -8   12.44   10.39
   0 -17   8   15.61   10.05
   0  17   8   17.85    9.39
   0 -17   8    4.31   17.43
   1 -17   8    6.58    6.69
  -1  17  -8    8.13   10.69
   1  18  -8    4.86   10.02
   7   0  -9   46.71    6.54
  -7   0   9   44.87    6.64
   5   0  -9   26.27    6.31
  -5   0   9   17.11    6.26
  -5   0   9   19.50    8.36
  -3   0   9   32.93    8.34
   3   0  -9   26.32    6.59
  -1   0   9  301.40    7.77
   1   0  -9  291.21   10.64
   1   0   9  267.40    8.49
  -1   0  -9  253.28    8.92
  -3   0  -9   54.65    7.53
   3   0   9   61.87    7.46
   5   0   9   23.92   10.33
  -5   0  -9   42.50    9.33
   8   1  -9   28.87    7.08
   8   1  -9   37.39    9.30
   8  -1  -9   38.98    9.43
   8  -1  -9   23.12    6.99
   7   1  -9    3.28    6.41
  -7   1   9   -0.23    8.51
  -7  -1   9    0.94    8.67
   7  -1  -9    2.26    9.03
  -6   1   9   35.13    8.57
   6   1  -9   32.21    8.96
  -6  -1   9   35.84    6.14
  -6   1   9   35.43    8.49
   6  -1  -9   39.34    9.02
  -6  -1   9   35.33    8.44
   5   1  -9   17.86    6.24
  -5  -1   9   17.71    6.07
   5  -1  -9   22.60    6.32
  -5   1   9   21.68    5.62
  -5  -1   9   18.99    8.69
  -5   1   9   32.98    8.50
   4   1  -9   14.65    6.47
   4  -1  -9   11.43    8.58
  -4   1   9   17.73    6.12
  -4  -1   9   15.85    6.12
  -4  -1   9   21.54    6.57
  -4   1   9   14.63    8.35
  -3  -1   9  125.33    9.14
  -3   1   9  116.10    6.40
   3   1  -9  108.28    7.15
   3  -1  -9  108.89    6.92
  -2  -1   9  236.41    9.44
   2   1  -9  209.99   10.55
   2  -1  -9  224.59   10.38
  -2   1   9  220.85    9.09
  -1  -1   9  206.97    7.30
  -1   1   9  215.61    9.65
   1   1  -9  191.31    8.02
   1  -1  -9  176.50    8.02
   0  -1   9  281.72    7.84
   0   1   9  284.18   10.18
   0   1  -9  230.86   10.75
   0  -1  -9  247.16   11.28
   1  -1   9  126.61    7.05
   1   1   9  128.60    7.33
  -1   1  -9  118.48    7.61
  -1  -1  -9  119.87   10.32
  -2   1  -9   11.23    9.50
  -2  -1  -9    0.62    9.81
   2  -1   9   12.19    6.41
   2   1   9    7.19    6.53
  -3   1  -9   58.37    6.58
  -3  -1  -9   59.05    9.36
   3  -1   9   54.14    7.62
   3   1   9   66.10    9.58
   4  -1   9   28.41    7.07
   4   1   9   14.40    6.42
  -4  -1  -9   15.03    8.75
  -4   1  -9   15.99    8.99
   5  -1   9   14.55    7.12
   5   1   9    7.64    9.35
  -5  -1  -9   14.87    9.42
  -5   1  -9   13.38    6.66
   6  -1   9   29.49   10.54
   6   1   9   23.39    9.87
  -6  -1  -9   17.36    9.59
  -6   1  -9   25.93    6.78
   8   2  -9   15.91    7.09
   8   2  -9   14.36    9.03
   8  -2  -9   18.15    9.27
   8  -2  -9    4.31    6.94
   7   2  -9   13.71    8.60
  -7   2   9    4.13    8.81
   7  -2  -9   21.19    8.86
   7  -2  -9   11.61    9.02
  -7  -2   9   15.55    8.84
  -6  -2   9   41.81    6.28
   6   2  -9   24.73    9.14
  -6   2   9   20.16    8.36
  -6   2   9   30.36    8.36
  -6  -2   9   26.58    6.63
   6  -2  -9   40.81    8.89
  -5   2   9   51.54    6.35
  -5  -2   9   50.63    6.12
   5   2  -9   40.29    8.85
   5  -2  -9   56.12    6.47
  -5   2   9   48.29    5.97
  -5  -2   9   52.83    6.62
   4   2  -9   16.15    6.77
  -4   2   9   14.90    5.89
   4  -2  -9   12.77    5.81
  -4   2   9   11.37    5.59
  -4  -2   9   20.90    6.12
  -4  -2   9   11.97    8.45
  -3  -2   9    6.99    5.68
   3  -2  -9   10.27    8.81
  -3   2   9    7.39    7.96
   3   2  -9    8.52    6.28
  -2   2   9  103.27    6.81
  -2  -2   9   99.56    8.97
   2   2  -9   72.93   10.13
   2  -2  -9   88.44    6.82
  -1  -2   9  548.11   11.15
   1   2  -9  450.25    9.54
  -1   2   9  545.02    9.68
   1  -2  -9  482.22   10.15
   0  -2   9  165.65    7.30
   0   2   9  157.45    7.58
   0   2  -9  156.67    8.04
   0  -2  -9  147.77   10.97
   1  -2   9   17.17    5.96
   1   2   9   11.28    9.10
  -1   2  -9   25.22    9.36
  -1  -2  -9   20.47   10.05
   2   2   9   16.82    9.07
  -2   2  -9    7.37    7.00
  -2  -2  -9    7.17    7.20
   2  -2   9   20.62    9.26
  -3  -2  -9    9.03    6.16
  -3   2  -9   -0.96    6.72
   3  -2   9   -5.35    8.94
   3   2   9    7.23    6.19
   4  -2   9   -0.29    8.85
   4   2   9    8.08    6.40
  -4  -2  -9    6.52    6.64
  -4   2  -9   -5.56    8.80
   5  -2   9   28.08    7.14
   5   2   9   30.73    6.98
  -5  -2  -9   32.58    7.20
  -5   2  -9   28.58    6.89
   6  -2   9   11.86    7.08
   6   2   9    6.22    7.13
  -6  -2  -9   16.31    9.98
  -6   2  -9   11.88    9.70
   8   3  -9   14.01    7.12
   8   3  -9   15.38    6.94
   8  -3  -9    5.28    9.55
   8  -3  -9   13.07    9.66
  -7  -3   9    1.34    5.98
   7   3  -9    6.56    8.88
  -7   3   9    3.57    6.09
   7  -3  -9    3.46    6.03
   7  -3  -9   -3.80    8.73
   6   3  -9   57.08    9.56
  -6   3   9   47.59    5.65
  -6  -3   9   57.26    8.73
   6  -3  -9   61.22    9.06
  -6  -3   9   65.81    6.59
   5   3  -9    9.11    8.67
  -5   3   9    4.44    5.76
  -5  -3   9    9.20    7.84
   5  -3  -9    2.84    8.45
  -5   3   9   15.13    7.82
  -5  -3   9    9.95    5.76
   4  -3  -9   -1.37    5.62
  -4   3   9    6.94    7.90
  -4  -3   9   11.06    6.18
  -4   3   9   -2.79    6.00
  -4  -3   9   -0.71    5.55
   4   3  -9    1.59    6.39
   3  -3  -9  124.80    9.76
  -3   3   9  124.63    8.77
   3   3  -9  110.17   10.37
  -3  -3   9  126.76    6.66
  -2   3   9  402.22    8.72
  -2  -3   9  404.02   10.68
   2   3  -9  373.58   11.35
   2  -3  -9  363.21    9.18
  -1  -3   9  289.79    8.08
   1   3  -9  249.64    8.63
   1  -3  -9  244.05    8.66
  -1   3   9  286.52    8.38
   0  -3   9    6.29    8.61
   0   3  -9    7.62    6.88
   0   3   9    6.32    6.11
   0  -3  -9   -0.73    6.98
   1  -3   9   27.20    8.91
   1   3   9   16.28    8.97
  -1   3  -9   23.10    7.13
  -1  -3  -9   21.65    9.96
   2   3   9  213.59    8.06
  -2   3  -9  193.40    7.96
  -2  -3  -9  198.77   10.44
   2  -3   9  233.51    7.62
  -3  -3  -9    6.05    8.45
  -3   3  -9   -1.92    6.19
   3  -3   9    3.99    6.36
   3   3   9   -0.33    5.99
   4  -3   9   -0.10    5.96
   4   3   9   14.47    9.38
  -4  -3  -9   -5.41    6.37
  -4   3  -9    4.21    8.60
   5  -3   9    7.08    9.84
   5   3   9    4.67    6.69
  -5  -3  -9    6.20    6.49
  -5   3  -9   11.89    9.16
   6  -3   9   16.74    7.37
   6   3   9   17.85    7.83
  -6  -3  -9   14.71    9.76
  -6   3  -9   41.97    9.72
   8   4  -9    0.94    6.50
   8  -4  -9    3.04    6.61
   8  -4  -9    0.44    9.28
   7   4  -9   12.26    9.12
  -7  -4   9    4.50    6.43
  -7   4   9    9.12    6.21
   7  -4  -9    9.65    6.42
   7  -4  -9   13.54    6.53
   6   4  -9    6.23    6.34
  -6   4   9   11.47    8.70
  -6  -4   9   -2.46    8.43
   6  -4  -9   -2.52    6.04
  -6  -4   9    5.89    8.58
   5   4  -9   31.92    6.49
  -5   4   9   49.54    6.24
  -5   4   9   44.97    6.05
  -5  -4   9   48.65    8.14
   5  -4  -9   46.86    8.41
  -5  -4   9   53.72    5.93
   4  -4  -9   59.31    9.15
  -4   4   9   56.75    8.96
  -4  -4   9   55.22    8.39
  -4  -4   9   50.53    6.46
  -4   4   9   57.68    8.57
   4   4  -9   55.50    9.42
   3  -4  -9   82.60    6.79
   3   4  -9   68.61    9.85
  -3   4   9   83.97    8.60
  -3  -4   9   73.54    8.81
  -2   4   9   30.74    6.08
  -2  -4   9   29.15    9.09
   2   4  -9   40.22   10.18
   2  -4  -9   33.17    9.26
  -1  -4   9   75.37    6.54
   1   4  -9   91.56    7.52
   1  -4  -9   62.03   10.27
  -1   4   9   86.47    6.69
   0  -4   9    7.98    9.43
   0   4  -9   -3.53    7.15
   0  -4  -9   -3.49    6.74
   0   4   9    9.03    6.14
   1   4   9   12.64    6.36
  -1   4  -9   -2.60    9.74
  -1  -4  -9   10.72    7.14
   1  -4   9   13.36    6.43
   2   4   9    6.73    8.95
  -2  -4  -9    4.91    7.08
  -2   4  -9    0.91    9.16
   2  -4   9   11.01    9.33
  -3  -4  -9   97.62    9.90
  -3   4  -9   87.52    6.73
   3  -4   9   91.57    6.74
   3   4   9   81.62    9.81
   4  -4   9   -2.77    6.84
   4   4   9    4.42    9.36
  -4  -4  -9   -3.41    6.34
  -4   4  -9    9.06    9.02
   5  -4   9   19.63    9.47
   5   4   9   12.28    9.42
  -5  -4  -9   24.62    9.08
  -5   4  -9   12.14    8.97
   6  -4   9    6.26    9.97
   6   4   9    0.48    7.15
  -6  -4  -9    3.54    9.33
  -6   4  -9    8.23    6.98
   8   5  -9    2.12    9.54
   8  -5  -9    3.42    6.70
   8  -5  -9   -0.29    6.32
   7   5  -9    0.40    6.09
  -7  -5   9    9.17    8.54
  -7   5   9    4.78    6.36
   7  -5  -9    1.57    8.34
   7  -5  -9    4.11    8.55
   6   5  -9   40.98    9.54
  -6   5   9   34.57    9.02
  -6  -5   9   40.41    8.13
   6  -5  -9   45.60    6.35
   6  -5  -9   38.40    8.36
  -6  -5   9   41.45    8.78
   5   5  -9   55.46    6.61
  -5   5   9    9.31    6.51
  -5  -5   9   49.24    8.01
   5  -5  -9   46.85    7.12
  -5   5   9   46.07    8.40
  -5  -5   9   64.14    8.48
  -4  -5   9   28.53    6.14
   4  -5  -9   26.60    9.02
  -4   5   9   26.45    8.28
  -4  -5   9   25.64    8.35
  -4   5   9   22.61    5.53
   4   5  -9    2.21    6.92
   3  -5  -9   59.69    9.61
  -3   5   9   71.18    8.58
   3   5  -9   62.82    7.09
  -3  -5   9   84.75    8.89
  -2   5   9  119.14    6.85
  -2  -5   9  111.65    7.26
   2   5  -9   81.46    7.82
   2  -5  -9  110.27   10.12
  -1   5   9   20.29    8.37
  -1  -5   9   26.15    8.76
   1   5  -9    7.78    7.34
   1  -5  -9    7.96    6.81
   0  -5   9   24.38    6.56
   0   5  -9    4.66   10.39
   0  -5  -9   28.36    6.91
   0   5   9   32.13    8.85
  -1   5  -9   62.29   10.10
  -1  -5  -9   52.38    9.75
   1   5   9   77.89    9.18
   1  -5   9   70.10    9.68
  -2   5  -9   14.55    6.85
   2   5   9   11.13    8.90
  -2  -5  -9   30.12    9.17
   2  -5   9   16.92    6.62
  -3  -5  -9   41.67    9.63
  -3   5  -9   25.97    9.06
   3  -5   9   41.40    9.61
   3   5   9   44.68    9.49
   4  -5   9  101.43   10.41
   4   5   9  100.96   10.17
  -4  -5  -9  112.46   10.13
  -4   5  -9  101.93    9.43
   5  -5   9   -0.74    9.84
   5   5   9    6.32    9.71
  -5  -5  -9   12.09    9.28
  -5   5  -9   22.16    9.23
   6  -5   9   -5.21    9.70
   6   5   9   -0.97   11.19
  -6  -5  -9    5.00    9.36
  -6   5  -9   -7.11    6.67
   8   6  -9    4.21    9.38
   8  -6  -9   10.63    9.74
   8  -6  -9   11.84    9.80
   7   6  -9   23.55    9.30
  -7   6   9   26.62    6.37
   7  -6  -9   24.84    6.17
   7  -6  -9   28.19    6.26
  -7  -6   9   24.02    6.77
   6   6  -9   10.32    8.98
  -6   6   9    8.78    8.55
  -6  -6   9    2.28    6.15
  -6  -6   9   11.75    6.19
   6  -6  -9    2.63    8.25
   6  -6  -9    4.62    6.32
  -5   6   9   11.19    8.48
  -5  -6   9    5.44    8.37
   5  -6  -9   14.80    8.74
  -5  -6   9    5.33    6.02
   5   6  -9   13.34    8.91
  -4   6   9    5.33    8.60
  -4  -6   9    4.75    8.19
   4  -6  -9   10.99    5.82
  -4   6   9   13.63    8.26
  -4  -6   9    5.86    7.88
   4   6  -9   -0.79    6.50
   3  -6  -9  331.52    8.91
  -3   6   9  334.95    8.44
  -3   6   9  259.01    7.74
   3   6  -9  320.23   10.88
  -3  -6   9  337.38    8.34
  -2  -6   9   -9.24    9.07
   2   6  -9    6.38    6.61
  -2   6   9    3.06    7.95
   2  -6  -9    5.90    6.47
  -1   6   9   22.44    5.98
  -1  -6   9   20.86    6.71
   1   6  -9   23.37    7.02
   1  -6  -9   13.60    6.75
   0  -6   9    5.52    6.13
   0   6  -9    1.59    9.49
   0  -6  -9   12.31    9.72
   0   6   9   -0.72    5.70
  -1  -6  -9   22.13    7.32
  -1   6  -9   14.19    6.61
   1   6   9   19.10    6.28
   1  -6   9   26.90    6.84
  -2  -6  -9   10.80    9.66
  -2   6  -9   14.76    9.28
   2   6   9    3.87    6.33
   2  -6   9    6.80    6.36
  -3  -6  -9   88.65   10.00
   3   6   9   97.83   10.02
  -3   6  -9   65.20    7.16
   3  -6   9   90.77   10.14
   4  -6   9   10.86    9.61
  -4  -6  -9    5.32    6.86
   4   6   9    9.33    9.20
  -4   6  -9    2.87    6.72
   5  -6   9   26.10    9.61
  -5  -6  -9   32.67   10.19
   5   6   9   29.25   10.17
  -5   6  -9   37.65    8.90
   6  -6   9    5.28    7.31
  -6  -6  -9    4.42    6.94
   6   6   9    5.34   10.22
  -6   6  -9    6.54    6.74
   8   7  -9   -0.91    6.92
   8  -7  -9    1.94    7.04
   8  -7  -9   21.47    9.62
   7   7  -9    1.74    6.13
  -7   7   9    8.58    9.16
   7  -7  -9   -0.21    9.42
   7  -7  -9    1.08    9.30
  -7  -7   9   13.76    9.09
   6   7  -9   11.95    6.53
  -6   7   9   10.65    6.15
  -6  -7   9   11.27    8.41
   6  -7  -9   22.52    8.91
   6  -7  -9   15.09    9.20
  -5   7   9    4.39    6.41
  -5  -7   9    2.59    5.96
   5  -7  -9    3.39    6.44
   5  -7  -9    6.83    8.57
  -5  -7   9    7.93    8.49
   5   7  -9    5.80    6.73
  -4  -7   9  149.04    6.98
   4  -7  -9  141.23    7.81
  -4   7   9  149.94    7.09
  -4  -7   9  164.39    9.86
   4   7  -9  171.73    9.85
  -4   7   9    4.83    5.89
   3  -7  -9    6.62    8.53
  -3   7   9   22.92    8.33
  -3  -7   9   17.80    8.90
  -3   7   9   11.75    8.00
   3   7  -9   16.53    9.48
  -3  -7   9    3.58    8.55
  -2   7   9   25.42    8.16
  -2  -7   9   19.99    6.21
   2   7  -9   25.54   10.07
   2  -7  -9   26.00    9.26
  -1  -7   9   39.46    8.89
  -1   7   9   34.81    6.27
   1   7  -9   36.74   10.70
   1  -7  -9   30.18    9.82
   0   7   9  144.91    7.32
   0  -7   9  153.90    9.69
   0   7  -9  107.26   10.42
   0  -7  -9  119.75   10.65
  -1   7  -9   25.03    7.12
  -1  -7  -9   15.22   10.12
   1   7   9   25.07    6.36
   1  -7   9   29.99    6.55
  -2  -7  -9   -4.62    6.74
  -2   7  -9    9.24    6.78
   2   7   9   -1.69    6.58
   2  -7   9    8.55    6.40
  -3   7  -9    7.16    6.34
   3   7   9   12.89    9.34
   3  -7   9    9.88    9.84
  -3  -7  -9   12.06    9.51
   4  -7   9   92.44    7.84
  -4  -7  -9  105.61   10.70
  -4   7  -9  114.50    7.55
   4   7   9  101.82   11.01
   5  -7   9    2.08    9.81
  -5  -7  -9   12.91    9.21
   5   7   9    6.78    9.90
  -5   7  -9    8.05    9.40
   6  -7   9   -0.05    7.09
  -6  -7  -9    4.37    7.21
   6   7   9    6.29   10.88
  -6   7  -9   11.36    6.79
   7   8  -9    7.40    9.52
  -7  -8   9    8.16    6.57
  -7   8   9   13.93    9.41
   7  -8  -9   11.54    9.22
   7  -8  -9    9.64    6.56
  -6  -8   9   28.55    6.36
  -6   8   9   24.49    6.32
   6  -8  -9   30.43    6.26
   6  -8  -9   27.36    6.35
   6   8  -9   40.16    9.53
  -5   8   9   67.44    9.16
  -5  -8   9   59.40    6.93
   5  -8  -9   62.43    7.02
   5  -8  -9   76.42    7.02
  -5  -8   9   59.94    6.59
   5   8  -9   72.18    9.39
  -4  -8   9   74.47    8.90
  -4   8   9   72.39    8.62
   4  -8  -9   65.41    8.65
  -4  -8   9   64.92    8.94
   4   8  -9   66.55    6.30
   3  -8  -9   11.10    8.82
  -3   8   9    4.02    5.42
  -3   8   9   20.74    8.33
  -3  -8   9    7.11    5.99
   3   8  -9   -0.39    6.73
  -3  -8   9   10.35    5.97
  -2  -8   9   27.68    8.82
   2   8  -9   21.06    9.98
  -2   8   9   37.68    8.27
   2  -8  -9   27.59    9.02
  -1  -8   9   41.14    8.90
   1   8  -9   13.47   10.03
   1  -8  -9   38.75    9.86
  -1   8   9   33.26    6.37
   0  -8   9    8.92    8.91
   0   8   9   -5.23    8.41
   0   8  -9    1.58    9.34
   0  -8  -9    4.88   10.18
  -1  -8  -9    4.73    7.11
  -1   8  -9   -4.01    9.47
   1   8   9    6.13    8.71
   1  -8   9   -1.02    6.26
  -2  -8  -9    4.12    8.99
  -2   8  -9    8.44    6.67
   2   8   9    3.11    8.62
   2  -8   9    9.32    6.35
  -3   8  -9   63.45    9.79
   3   8   9   64.47   10.28
   3  -8   9   65.20   10.09
  -3  -8  -9   75.23   10.25
   4   8   9    9.42    9.49
   4  -8   9    5.17    6.71
  -4  -8  -9    7.26    9.64
  -4   8  -9    6.78    9.34
   5  -8   9   37.47    7.54
  -5  -8  -9   37.82   10.01
  -5   8  -9   30.68    7.25
   5   8   9   28.31    7.54
  -7  -9   9   10.14    6.89
  -7   9   9    6.64    6.67
   7  -9  -9    5.04    7.11
   7  -9  -9    4.62    6.51
   7   9  -9   -0.88    7.07
  -6  -9   9    6.69    5.97
  -6   9   9    6.60    8.92
   6  -9  -9    8.44    6.38
   6  -9  -9   20.40    6.52
   6   9  -9    8.14    9.73
  -5   9   9   56.12    6.66
  -5  -9   9   39.15    6.64
   5  -9  -9   52.44    9.40
   5  -9  -9   46.90    6.78
  -5  -9   9   53.14    8.87
   5   9  -9   51.27    7.00
  -4  -9   9   35.97    8.29
  -4   9   9   28.28    6.47
   4  -9  -9   28.38    8.93
  -4  -9   9   30.27    8.87
   4  -9  -9   22.30    8.37
   4   9  -9   22.47    9.16
   3  -9  -9   93.97    9.86
  -3   9   9  101.68    6.65
  -3  -9   9  101.41    9.32
   3   9  -9   98.68    9.76
  -3  -9   9  101.31    6.44
   2   9  -9   22.47    6.74
  -2  -9   9   42.10    8.85
  -2   9   9   34.31    8.50
   2  -9  -9   33.93    9.52
  -1  -9   9   12.81    5.88
  -1   9   9   24.90    8.32
   1   9  -9   13.23    6.64
   1  -9  -9    9.33    7.08
   0  -9   9    9.00    8.70
   0   9  -9   16.35    9.43
   0  -9  -9    8.09    9.57
   0   9   9    9.52    8.37
   1   9   9    3.16    8.08
  -1   9  -9    3.08    9.18
  -1  -9  -9    3.03    9.58
   1  -9   9   -5.78    6.14
  -2  -9  -9   46.17   10.01
  -2   9  -9   58.17    9.82
   2   9   9   59.24    9.71
   2  -9   9   50.84    6.83
  -3   9  -9   -0.63    9.45
   3   9   9    1.05    9.59
   3  -9   9   -1.97    6.72
  -3  -9  -9    0.42    9.63
   4   9   9   14.36    9.84
   4  -9   9    3.14    6.97
  -4  -9  -9   16.46   10.20
  -4   9  -9   11.24    6.66
   5   9   9   -1.18    7.61
   5  -9   9    2.54    7.33
  -5  -9  -9    9.20    9.67
  -5   9  -9   -3.30    6.74
  -7 -10   9   18.08    9.64
  -7  10   9    8.77    9.52
   7 -10  -9    3.88    7.02
   7 -10  -9   10.11    6.90
   7  10  -9   11.21    9.83
  -6 -10   9   16.60    9.40
  -6  10   9   10.87    6.39
   6 -10  -9   16.07    9.34
   6 -10  -9   11.02    6.47
   6  10  -9    6.53    7.08
  -5  10   9   36.92    6.83
   5 -10  -9   52.99    9.37
   5 -10  -9   51.14    9.27
  -5 -10   9   61.69    9.25
   5  10  -9   49.30    7.40
  -4 -10   9   20.74    6.12
  -4  10   9   12.53    6.24
   4 -10  -9   19.43    8.72
  -4 -10   9   18.41    9.05
   4 -10  -9    3.81    8.65
   4  10  -9   27.10    9.38
   3 -10  -9    4.96    8.92
  -3  10   9   -0.31    5.94
  -3 -10   9   -1.79    8.72
   3 -10  -9    5.34    6.00
   3  10  -9   11.60    6.61
  -3 -10   9   -2.89    7.91
   2  10  -9    0.52    9.39
  -2 -10   9   15.31    8.30
   2 -10  -9    4.99    6.56
  -1  10   9   37.36    8.99
  -1 -10   9   41.82    6.46
   1  10  -9   44.27    7.06
   1 -10  -9   43.93    9.92
   0 -10   9   -3.80    8.80
   0  10   9    6.45    8.76
   0  10  -9    1.62    6.82
   0 -10  -9    0.97   10.01
  -1  10  -9   26.76    9.70
  -1 -10  -9   25.19    9.95
   1  10   9   32.66    8.78
   1 -10   9   23.38    6.66
  -2 -10  -9    7.64    9.35
   2  10   9   10.18    9.37
  -2  10  -9   25.29    9.60
   2 -10   9   17.46    9.50
  -3  10  -9   18.47    6.78
   3  10   9   27.86    9.51
   3 -10   9    6.67    6.87
  -3 -10  -9   18.54   10.00
   4  10   9    3.30    9.55
   4 -10   9    2.49   10.15
  -4 -10  -9    3.58   11.76
  -4  10  -9   19.46    9.67
   5  10   9    3.27   10.12
   5 -10   9    6.93   10.18
  -5 -10  -9    9.73    9.85
  -5  10  -9    8.65   10.00
  -6 -11   9   47.32    9.56
  -6  11   9   36.60    7.02
   6 -11  -9   23.49    7.21
   6 -11  -9   36.87    9.67
   6  11  -9   44.27    9.95
  -5  11   9    6.22    8.61
   5 -11  -9    0.43    9.61
   5 -11  -9    3.78    6.22
  -5 -11   9   -0.76    8.83
   5  11  -9    8.91    9.95
  -4 -11   9   14.71    6.41
  -4  11   9   14.11    6.34
   4 -11  -9   23.38    8.97
  -4 -11   9   12.16    9.12
   4 -11  -9   16.08    6.07
   4  11  -9    8.38    6.53
   3 -11  -9    3.16    8.91
  -3  11   9    8.18    6.11
  -3 -11   9    4.63    9.34
   3 -11  -9    4.24    8.69
   3  11  -9   14.77    6.44
  -3 -11   9    7.49    8.67
   2  11  -9    7.59    5.98
   2 -11  -9    9.26    6.03
  -2 -11   9   17.41    8.37
   2 -11  -9    7.99    9.49
  -1 -11   9   24.30    8.72
   1  11  -9   25.70    9.63
   1 -11  -9   35.60   10.36
   0 -11   9   61.11    8.72
   0  11   9   47.02    9.25
   0  11  -9   54.49    6.42
   0 -11  -9   44.43   10.51
  -1 -11  -9   13.11   10.09
  -1  11  -9   19.61    9.74
   1  11   9   19.41    9.14
   1 -11   9   13.74    9.30
  -2  11  -9   14.77    6.93
   2  11   9   27.84    9.19
   2 -11   9   17.04    9.66
  -2 -11  -9   31.75    9.92
   3  11   9    5.95   12.05
  -3  11  -9   11.47    9.38
   3 -11   9    8.52    9.38
  -3 -11  -9   13.99    9.96
   4  11   9    9.30   11.95
  -4 -11  -9    7.61   12.09
   4 -11   9    1.24    7.19
  -4  11  -9    5.49    6.94
  -6 -12   9    6.16    9.75
  -6  12   9    7.56    9.34
   6 -12  -9    8.17    6.81
   6 -12  -9   10.49   10.02
   6  12  -9    2.63    9.63
  -5  12   9    3.29    6.19
   5 -12  -9    3.47    9.14
   5 -12  -9    8.45    9.29
  -5 -12   9    2.64    9.51
   5  12  -9   -4.25   10.15
  -4 -12   9    7.53    6.62
  -4  12   9   16.64    6.47
   4 -12  -9   10.20    9.23
  -4 -12   9    8.89    9.03
   4 -12  -9   12.55    6.90
   4  12  -9   19.43    9.97
   3 -12  -9   50.74    7.80
  -3  12   9   49.62    6.53
  -3 -12   9   59.34   10.01
   3  12  -9   49.53   10.21
   3 -12  -9   44.76   10.11
  -3 -12   9   46.12    6.69
  -2  12   9   -2.71    8.42
  -2 -12   9    3.02    9.13
   2  12  -9    4.88    9.44
   2 -12  -9    2.78    6.21
  -2 -12   9   14.40    8.69
   2 -12  -9    5.87   10.05
  -1 -12   9   14.79    8.46
   1  12  -9   15.06    6.57
   1 -12  -9   22.85    9.48
   1 -12  -9   19.18   10.33
   0 -12   9    3.95    6.07
   0  12  -9   -2.02    6.56
   0 -12  -9    1.22    9.99
   1  12   9   40.17   11.45
  -1 -12  -9   34.77   10.37
  -1  12  -9   28.98    9.39
   1 -12   9   24.65    7.06
  -2  12  -9   19.74    6.49
   2  12   9   12.24   11.77
   2 -12   9   12.48    6.76
  -2 -12  -9   11.60   12.43
  -3  12  -9   23.02    9.74
   3  12   9    9.04   12.16
  -3 -12  -9   12.78   12.02
   3 -12   9   16.95    7.04
   4  12   9    2.22   12.13
  -4 -12  -9   -2.09   12.77
   4 -12   9   19.50   10.12
  -4  12  -9    7.42    9.88
  -5  13   9   -1.93    6.42
   5 -13  -9    7.79    6.73
  -5 -13   9    6.60    9.70
   5  13  -9    8.81    7.65
   5 -13  -9   11.38    6.58
  -4 -13   9   49.72    7.13
   4 -13  -9   41.07    7.10
  -4  13   9   43.38    6.70
   4  13  -9   37.61   10.10
   4 -13  -9   41.37    9.91
   3 -13  -9   -8.94   10.21
  -3  13   9  -10.08    9.02
  -3 -13   9   -2.81   11.80
   3  13  -9    6.00    7.05
   3 -13  -9   -3.17    9.93
  -3 -13   9   11.06    6.55
  -2  13   9   -1.40    6.32
  -2 -13   9    5.72   11.18
   2  13  -9   -2.50    7.04
  -2 -13   9    0.71    6.60
   2 -13  -9    6.75    9.32
   2 -13  -9    3.30    9.48
   1  13  -9   12.94    9.55
  -1 -13   9    1.59    6.51
   1 -13  -9    0.27    8.57
   1 -13  -9   -0.87    9.80
   0 -13   9   69.65    9.66
   0  13  -9  105.03    9.99
   0 -13  -9   55.77   13.85
   0 -13  -9   70.04   12.62
  -1  13  -9   10.48    6.98
  -1 -13  -9    3.60   13.37
  -1 -13  -9    2.78   12.14
   1 -13   9   -2.18    6.09
  -2  13  -9    4.74    6.85
   2 -13   9    7.12    9.62
   3 -13   9   10.12   10.24
  -3  13  -9    0.63    7.20
  -5  14   9   10.30    7.13
   5 -14  -9   12.01    9.84
   5  14  -9   14.08    7.50
  -5 -14   9   -3.05   10.06
   5 -14  -9   12.57    7.07
  -4 -14   9    5.99    9.47
   4 -14  -9    5.35   10.11
  -4  14   9   -1.38    6.74
   4  14  -9   14.34   10.05
   4 -14  -9    4.09    9.33
   3 -14  -9   12.45    9.95
  -3  14   9   27.89    9.46
   3  14  -9    5.15    7.33
   3 -14  -9    5.25    9.73
  -3 -14   9   24.69    6.87
  -2  14   9    7.47    6.55
  -2 -14   9    3.39   12.05
   2  14  -9    3.67   10.21
  -2 -14   9    2.89    6.33
   2 -14  -9    3.73    9.33
   2 -14  -9   -1.13    9.44
   1  14  -9    9.17    7.10
  -1 -14   9   21.13    6.66
   1 -14  -9   13.69   13.63
   1 -14  -9   16.65   11.98
   0 -14   9    8.66    6.08
   0  14  -9   -5.16    6.72
   0 -14  -9    5.18   14.40
   0 -14  -9    3.72   11.88
   1 -14   9   30.41    9.65
  -1  14  -9   33.97    6.90
  -2  14  -9   10.60    7.07
   2 -14   9    6.61    7.08
   3 -14   9   11.47    7.22
  -3  14  -9    2.56    7.03
  -4 -15   9    9.85    6.69
   4 -15  -9   18.83   10.36
  -4  15   9   11.99    6.80
   4  15  -9    8.73    7.61
   4 -15  -9    4.90   10.36
   3 -15  -9    4.42   10.23
  -3  15   9    7.41    6.58
   3  15  -9  -15.13    9.75
   3 -15  -9   -4.23   10.24
  -3 -15   9    8.66    9.86
  -2  15   9   27.26    9.92
   2  15  -9   35.49   10.59
  -2 -15   9   24.54   15.95
  -2 -15   9   14.32    9.55
   2 -15  -9   25.54   10.23
   2 -15  -9   32.72   10.72
   1  15  -9   10.33   10.31
  -1  15   9    6.78    9.25
  -1 -15   9   -2.77    9.67
   1 -15  -9    3.09   12.96
   1 -15  -9   -1.48   11.74
   0  15  -9   23.59    7.15
   0 -15   9   21.47    9.46
   1 -15   9   11.47    9.73
  -1  15  -9    3.89    7.22
  -2  15  -9   14.41    7.19
   2 -15   9   11.03    7.21
  -3  16   9   10.71    7.25
   3  16  -9    8.31   10.39
   3 -16  -9    4.49   10.16
  -3 -16   9   -6.30    7.56
   3 -16  -9    6.33   12.71
   2  16  -9   -1.90    7.29
  -2  16   9   -1.98    6.86
  -2 -16   9    2.02    7.07
   2 -16  -9    3.80   13.09
   2 -16  -9    2.20   12.41
   1  16  -9   22.47    7.62
  -1  16   9   13.67    7.24
  -1 -16   9   22.96   15.07
   1 -16  -9   22.96   15.73
  -1 -16   9   18.62   10.24
   1 -16  -9   21.43   15.34
   0  16  -9   15.07   10.25
   0 -16   9   -1.79    6.89
   1 -16   9   12.10    7.18
  -1  16  -9   20.38   10.20
   8   0 -10    6.85    6.88
   8   0 -10    8.65    6.91
   6   0 -10  137.09    9.97
  -6   0  10  137.87    7.49
  -6   0  10  142.29    9.39
  -4   0  10    3.99    5.49
  -4   0  10   -4.40    8.07
   4   0 -10   -2.60    6.21
   2   0 -10   62.66    6.94
  -2   0  10   74.79    6.22
   0   0  10   32.03    6.43
   0   0 -10   20.54   10.02
   2   0  10   47.84    9.84
  -2   0 -10   47.95    7.32
   4   0  10    9.99    9.27
  -4   0 -10   -7.88    9.33
   6   0  10    8.58    7.32
  -6   0 -10   15.85    7.25
   8   1 -10    6.12    6.88
   8  -1 -10    4.20    6.82
   8   1 -10    4.71    6.65
   8  -1 -10    4.84    6.65
   7   1 -10   18.95    9.31
   7  -1 -10    8.96    9.17
  -7   1  10    7.42    6.79
  -7  -1  10   10.16    6.70
  -7  -1  10   11.20    9.26
  -6  -1  10   15.04    6.22
   6   1 -10   12.96    9.36
   6  -1 -10   18.05    6.70
  -6   1  10   17.10    6.23
  -6  -1  10   17.39    6.56
  -6   1  10   15.00    6.14
   5   1 -10  236.82   10.55
  -5  -1  10  263.54    8.00
   5  -1 -10  244.90   10.15
  -5  -1  10  228.97    8.36
  -5   1  10  230.79    9.67
  -5   1  10  246.49    9.60
   4  -1 -10    9.57    6.17
  -4  -1  10   18.35    5.89
  -4   1  10   10.43    5.50
  -4  -1  10   13.66    8.14
  -4   1  10   17.39    5.71
   4   1 -10    7.62    6.21
  -3  -1  10   12.89    5.88
  -3   1  10    2.64    5.83
   3   1 -10    7.00    6.63
   3  -1 -10    1.93    8.84
   2   1 -10   -2.21    6.46
   2  -1 -10   11.29    9.27
  -2  -1  10   -0.23    5.58
  -2   1  10   14.16    8.42
  -1  -1  10   28.94    5.89
   1   1 -10   27.11    7.08
   1  -1 -10   23.58    6.90
  -1   1  10   37.58    8.52
   0  -1  10   24.82    6.37
   0   1  10   20.73    6.08
   0   1 -10   29.20    7.21
   0  -1 -10   26.98    7.18
   1  -1  10  146.09    7.57
   1   1  10  134.75    7.89
  -1   1 -10  122.16    7.73
  -1  -1 -10  120.17   10.80
   2   1  10   10.82    9.56
  -2   1 -10   14.49    7.01
  -2  -1 -10   15.81    6.22
   2  -1  10   15.11    6.06
  -3   1 -10   -8.16    6.56
  -3  -1 -10  -12.36    9.83
   3  -1  10   -3.41    6.80
   3   1  10    3.91    9.38
   4  -1  10   -2.80    7.05
   4   1  10   -0.39    9.37
  -4  -1 -10    4.77    6.67
  -4   1 -10    1.66    9.50
   5  -1  10   11.97   10.40
   5   1  10    6.19    7.13
  -5  -1 -10    8.49    9.66
  -5   1 -10   24.61    9.60
   6  -1  10    9.61   10.87
   6   1  10    5.24    7.14
  -6  -1 -10    8.53   10.00
  -6   1 -10    5.91   10.14
   8   2 -10   12.95    9.85
   8  -2 -10   15.47    9.72
   8  -2 -10    5.36    6.84
  -7  -2  10   -0.13    9.20
   7   2 -10   -1.88    9.43
   7  -2 -10    8.00    6.63
  -7   2  10   -0.32    6.30
  -7  -2  10   -3.93    9.51
  -6   2  10   53.88    9.19
   6   2 -10   45.53    9.48
   6  -2 -10   57.41    6.37
  -6   2  10   57.58    6.79
  -6  -2  10   59.45    9.10
  -6  -2  10   59.25    6.63
   5   2 -10   45.14    9.57
   5  -2 -10   24.47    8.77
  -5   2  10   22.33    8.39
  -5  -2  10   25.34    9.15
  -5   2  10   30.37    5.68
  -5  -2  10   28.83    6.24
   4  -2 -10   72.89    9.59
  -4   2  10   77.46    6.23
  -4  -2  10   62.74    9.42
  -4  -2  10   83.99    8.53
   4   2 -10   71.72    6.64
  -4   2  10   72.34    6.30
  -3  -2  10   25.90    6.05
  -3   2  10   15.66    6.26
   3   2 -10   19.26    6.77
   3  -2 -10   25.39    9.57
  -2   2  10    2.33    5.90
   2   2 -10    9.54    9.53
  -2  -2  10    3.98    5.74
   2  -2 -10    0.48    6.64
  -1  -2  10   15.98    6.25
   1   2 -10   11.17    6.72
   1  -2 -10   17.75    9.96
  -1   2  10    8.47    6.17
   0  -2  10  131.09    6.86
   0   2 -10  128.11   10.02
   0  -2 -10  128.79    7.60
   0   2  10  167.79    9.70
   1  -2  10    8.39    6.32
   1   2  10    4.74    8.94
  -1   2 -10   20.19    9.82
  -1  -2 -10   15.29   10.48
   2   2  10   26.78    6.12
  -2   2 -10   10.99    6.75
  -2  -2 -10   18.71    9.58
   2  -2  10   17.54    6.62
  -3   2 -10   34.48    6.56
  -3  -2 -10   41.75    9.72
   3  -2  10   34.22    9.59
   3   2  10   43.76    7.39
   4  -2  10   22.32    9.96
   4   2  10   15.47    9.49
  -4  -2 -10    3.36    9.29
  -4   2 -10   10.32    6.73
   5  -2  10    9.91    6.96
   5   2  10    0.90   10.11
  -5  -2 -10   16.68    9.45
  -5   2 -10   18.51    9.79
   6   2  10    4.39   10.47
   8   3 -10    8.27    6.84
   8  -3 -10   -4.24    9.48
   8  -3 -10    7.15    6.73
   7   3 -10   66.15    9.92
  -7  -3  10   58.91    9.43
   7  -3 -10   79.29    7.19
  -7   3  10   60.83    7.12
  -7  -3  10   73.61    9.95
   7  -3 -10   80.42    9.37
   6   3 -10   -6.35    8.98
  -6   3  10   15.31    8.60
   6  -3 -10   -1.34    6.00
  -6   3  10    3.90    5.75
  -6  -3  10    4.31    6.52
  -6  -3  10    7.06    6.11
   5   3 -10    9.29    9.23
   5  -3 -10    5.68    6.07
  -5   3  10   11.96    7.71
  -5   3  10    0.54    8.06
  -5  -3  10   -1.46    6.10
  -5  -3  10   -5.75    9.02
   4  -3 -10    1.89    9.09
  -4   3  10    0.93    6.11
  -4   3  10   -2.35    8.32
  -4  -3  10    1.28    6.52
  -4  -3  10   -0.24    8.27
   4   3 -10   -3.28    6.10
  -3   3  10  126.93    7.44
   3   3 -10  109.99    7.30
   3  -3 -10  114.45    7.50
  -3  -3  10  126.67    6.83
  -2   3  10   23.49    5.98
   2   3 -10   36.72    9.92
  -2  -3  10   28.41    6.25
   2  -3 -10   22.25    6.66
  -1  -3  10   15.21    6.46
   1   3 -10   19.15    7.09
   1  -3 -10   11.25    9.88
  -1   3  10   18.70    8.36
   0  -3  10   -3.21    6.22
   0   3 -10   -6.76    6.95
   0  -3 -10    3.79    6.85
   0   3  10    2.13    6.02
   1  -3  10   43.37    8.85
  -1   3 -10   33.50    6.65
   1   3  10   39.45    6.77
  -1  -3 -10   44.86    9.83
   2   3  10   20.19    8.90
  -2   3 -10   27.75    9.11
  -2  -3 -10    9.01    9.04
   2  -3  10   11.74    8.80
  -3  -3 -10   34.34    9.34
  -3   3 -10   23.41    6.69
   3  -3  10   23.75    6.78
   3   3  10   23.79    6.69
   4  -3  10    9.27    7.03
   4   3  10   -8.28    9.54
  -4  -3 -10    7.81    9.15
  -4   3 -10    4.56    6.12
   5  -3  10   -3.62    7.13
   5   3  10   -2.57    9.82
  -5  -3 -10   10.33    9.76
  -5   3 -10    7.48    6.51
   8   4 -10   15.36    6.87
   8  -4 -10    8.98    6.84
   8  -4 -10   15.51    9.37
   7   4 -10    8.97    9.58
  -7   4  10    3.18    9.25
   7  -4 -10   15.70    9.82
   7  -4 -10    2.10    5.97
  -7  -4  10    5.78    6.54
   6   4 -10   11.74    6.50
   6  -4 -10   18.49    9.02
  -6   4  10    9.25    6.13
  -6  -4  10   17.85    9.05
  -6  -4  10   13.23    8.93
   5  -4 -10    0.44    9.02
  -5   4  10    7.15    6.25
  -5  -4  10   -1.51    5.88
  -5   4  10   -3.72    5.80
  -5  -4  10    2.75    8.67
   5   4 -10   26.42    9.46
   4  -4 -10   55.59    6.73
  -4   4  10   55.88    8.50
  -4  -4  10   70.79    8.42
  -4  -4  10   67.27    8.36
  -4   4  10   73.76    8.78
   4   4 -10   51.29    7.11
   3   4 -10    8.91    6.63
  -3   4  10   14.52    8.76
   3  -4 -10   14.28    9.92
  -3  -4  10    3.81    8.29
  -2   4  10   25.43    8.66
  -2  -4  10   15.66    6.05
   2   4 -10   20.89    9.45
   2  -4 -10   14.97    6.86
  -1  -4  10   84.46    6.51
   1   4 -10   93.16   10.40
   1  -4 -10   93.61    7.16
  -1   4  10   88.33    9.08
   0  -4  10   95.93    9.20
   0   4 -10   76.15    7.43
   0  -4 -10   81.22    7.13
   0   4  10  109.27    6.58
   1  -4  10    2.27    6.20
  -1   4 -10   10.70    9.46
  -1  -4 -10   10.35    6.38
   1   4  10   -6.13    5.83
  -2   4 -10    6.60    6.07
   2   4  10    3.09    6.18
  -2  -4 -10   -5.37    6.64
   2  -4  10   -4.49    6.28
   3   4  10    9.90    9.29
  -3  -4 -10    9.64    6.69
  -3   4 -10   14.99    6.81
   3  -4  10   17.20    9.20
   4  -4  10   51.86    6.74
   4   4  10   56.22    7.58
  -4  -4 -10   40.83    9.75
  -4   4 -10   40.30    6.66
   5  -4  10    1.56    9.97
   5   4  10    9.76    6.90
  -5  -4 -10   16.55    9.41
  -5   4 -10    6.12    6.89
   7   5 -10    9.36    7.01
  -7   5  10    3.66    9.04
   7  -5 -10   10.64    6.53
   7  -5 -10    7.72    6.64
  -7  -5  10   18.82    8.87
   6   5 -10   32.54    6.57
   6  -5 -10   29.44    6.67
  -6   5  10   23.60    6.58
  -6  -5  10   27.18    8.79
  -6  -5  10   27.97    9.61
  -5   5  10   34.63    8.74
   5  -5 -10   18.07    6.13
  -5   5  10   27.48    6.52
  -5  -5  10   25.04    8.29
  -5  -5  10   17.92    6.53
   5   5 -10   22.35    7.04
  -4   5  10   17.46    8.97
   4  -5 -10   27.78    9.21
  -4  -5  10   17.11    6.21
  -4   5  10   17.32    6.18
  -4  -5  10   21.19    6.24
   4   5 -10   24.76    6.61
  -3   5  10   78.03    8.75
   3   5 -10   68.55    6.90
  -3  -5  10   75.02    6.59
   3  -5 -10   65.92    7.32
  -2   5  10    0.30    7.79
   2   5 -10   -2.01    9.56
  -2  -5  10  -12.33    8.44
   2  -5 -10    8.71    9.25
  -1   5  10   58.26    8.42
  -1  -5  10   65.59    8.95
   1   5 -10   44.01   10.08
   1  -5 -10   62.09    6.73
   0  -5  10    3.79    6.23
   0   5 -10   12.71    9.69
   0  -5 -10    0.68    6.55
   0   5  10    3.03    5.63
   1  -5  10   15.47    9.00
  -1  -5 -10   14.85    9.86
  -1   5 -10   11.88    6.95
   1   5  10   31.58    6.30
  -2  -5 -10   -0.42    6.54
  -2   5 -10   -4.86    6.55
   2   5  10   -1.06    6.23
   2  -5  10    0.55    9.21
  -3  -5 -10   30.46    6.88
  -3   5 -10   34.80    9.42
   3   5  10   38.13    9.34
   3  -5  10   47.26    9.58
   4  -5  10    0.37    9.49
  -4  -5 -10    9.33    9.69
   4   5  10    4.27    9.65
  -4   5 -10    4.89    6.70
   5  -5  10   12.66    9.78
  -5  -5 -10   12.46    9.96
   5   5  10    3.83    9.69
  -5   5 -10   10.76    7.10
   7   6 -10    0.12    6.91
  -7  -6  10   -4.30    6.40
  -7   6  10    0.69    6.70
   7  -6 -10    2.82    9.37
   7  -6 -10   -3.51    9.62
  -6  -6  10   33.48    6.52
  -6   6  10   10.03    6.22
   6  -6 -10   28.63    9.24
  -6  -6  10   16.83    6.71
   6  -6 -10   19.85    6.52
   6   6 -10   20.93    9.34
   5  -6 -10    3.27    9.11
  -5   6  10    5.08    8.76
  -5  -6  10    2.66    8.31
  -5  -6  10   -4.81    8.55
   5   6 -10    8.39    6.45
   4  -6 -10   16.02    6.06
  -4  -6  10   19.47    8.68
  -4   6  10   25.57    8.66
  -4  -6  10   11.55    6.08
  -4   6  10   14.81    9.32
   4   6 -10    7.23    9.27
  -3   6  10   -1.49    8.07
   3   6 -10   -8.00    8.91
  -3  -6  10   -5.04    5.67
   3  -6 -10    4.57    8.38
   2   6 -10  112.28    7.36
  -2  -6  10  166.51    7.33
  -2   6  10  162.72    7.45
   2  -6 -10  141.07    9.79
  -1   6  10    4.71    5.93
  -1  -6  10    3.89    5.93
   1   6 -10  -11.54    9.83
   1  -6 -10    9.11    6.93
   0  -6  10    9.02    8.83
   0   6 -10   14.02    9.70
   0  -6 -10    5.91    9.34
   0   6  10    4.23    8.53
   1  -6  10   -4.38    6.18
  -1   6 -10  -14.92    9.36
  -1  -6 -10   -4.36    7.13
   1   6  10    4.41    8.69
  -2  -6 -10   84.90   10.42
  -2   6 -10   68.96   10.14
   2   6  10   95.46    9.57
   2  -6  10   85.34    9.89
  -3  -6 -10   15.20    9.24
  -3   6 -10    9.42    9.51
   3   6  10    5.80    9.29
   3  -6  10    7.36    6.47
   4   6  10    5.86    9.98
   4  -6  10   13.86    9.76
  -4  -6 -10    6.83    6.60
  -4   6 -10   16.74    9.22
   5  -6  10   19.44   10.05
  -5  -6 -10   16.74   10.41
  -5   6 -10   -0.11    6.53
   5   6  10   -0.54   10.33
   7   7 -10    9.97    9.84
  -7  -7  10   10.08    9.29
  -7   7  10    0.89    6.64
   7  -7 -10   -1.68    6.83
   7  -7 -10    2.53    9.49
  -6  -7  10    5.11    8.63
  -6   7  10   -5.65    8.98
   6  -7 -10   -4.00    9.46
  -6  -7  10    2.96    9.56
   6  -7 -10    4.47    6.59
   6   7 -10    6.30    9.25
   5  -7 -10   54.27    7.00
  -5   7  10   51.04    6.61
  -5  -7  10   61.80    7.06
  -5  -7  10   63.21    6.69
   5   7 -10   58.52    9.33
   4  -7 -10    8.88    6.45
  -4  -7  10    4.06    5.99
  -4   7  10    2.51    6.14
  -4  -7  10    5.30    6.09
   4   7 -10   -0.94    6.52
  -4   7  10    8.70    8.89
  -3   7  10    9.35    6.37
   3   7 -10   -0.31    9.65
  -3   7  10    4.71    6.22
  -3  -7  10   -6.75    8.88
   3  -7 -10   16.49    8.22
  -2   7  10    1.36    8.12
   2   7 -10   -8.63    6.30
  -2  -7  10   10.93    8.76
   2  -7 -10    0.61    8.96
  -1  -7  10  200.77    7.59
   1   7 -10  194.24   10.27
  -1   7  10  214.63   10.05
   1  -7 -10  196.22    8.51
   0   7  10    4.62    8.67
   0  -7  10    5.81    6.21
   0   7 -10    4.61    9.99
   0  -7 -10    0.57    9.88
   1  -7  10    9.75    6.43
  -1   7 -10    1.24    9.72
  -1  -7 -10    3.05    6.93
   1   7  10    5.53    6.56
  -2  -7 -10    2.93    6.49
  -2   7 -10   -0.96    6.72
   2   7  10    2.98    9.16
   2  -7  10    6.67    9.47
  -3   7 -10    9.59    6.54
   3   7  10    8.77    6.85
   3  -7  10    8.91    6.67
  -3  -7 -10   10.99   10.20
   4   7  10    1.21    9.73
   4  -7  10   13.36    9.68
  -4  -7 -10    3.27    9.77
  -4   7 -10   -3.12    6.87
   5  -7  10   23.12   10.33
  -5  -7 -10   42.12   10.70
  -5   7 -10   35.26    7.26
   5   7  10   39.50   11.27
  -7  -8  10   -1.74    6.54
  -7   8  10    3.80    9.64
   7  -8 -10    2.76    7.08
   7  -8 -10    3.67    6.83
   7   8 -10    4.73    7.13
  -6  -8  10    9.20    9.20
  -6   8  10    6.14    6.56
   6  -8 -10    5.59    6.64
  -6  -8  10    0.51    6.40
   6  -8 -10    2.98    9.05
   6   8 -10    3.54    6.97
   5  -8 -10   -0.39    6.23
  -5   8  10   -2.10    8.85
  -5  -8  10    2.25    9.23
   5  -8 -10    4.88    8.89
  -5  -8  10    8.00    8.86
   5   8 -10    2.53    6.54
   4  -8 -10   48.95    9.70
  -4  -8  10   50.17    8.92
  -4   8  10   58.47    8.98
  -4  -8  10   65.79    9.52
   4   8 -10   57.65    7.45
  -3   8  10   11.12    6.54
  -3  -8  10    6.18    6.06
  -3   8  10    6.13    8.43
   3   8 -10   14.92    6.77
  -3  -8  10    8.78    8.68
   3  -8 -10   15.68    9.15
  -2   8  10   31.60    6.50
   2   8 -10   27.94    6.96
  -2  -8  10   41.16    9.03
   2  -8 -10   24.86    9.76
  -1  -8  10   74.58    9.27
   1   8 -10   69.57    9.97
   1  -8 -10   66.48   10.34
  -1   8  10   75.53    9.06
   0  -8  10   52.41    6.82
   0   8  10   53.68    8.93
   0   8 -10   48.60    9.91
   0  -8 -10   44.41   10.32
   1  -8  10   30.94    7.04
  -1   8 -10   26.52    6.85
  -1  -8 -10   28.51    7.16
   1   8  10   30.19    6.93
  -2  -8 -10   28.39   10.54
  -2   8 -10   20.22    6.79
   2   8  10   24.30    9.69
   2  -8  10   27.92    9.29
  -3   8 -10    2.04    9.66
   3   8  10   -2.24    9.58
   3  -8  10    2.38    9.78
  -3  -8 -10    4.54    9.58
   4   8  10   12.99    9.99
   4  -8  10   15.54    7.09
  -4  -8 -10    8.50    9.86
  -4   8 -10    9.41    6.95
   5  -8  10   13.31   10.59
  -6  -9  10    2.71    6.63
  -6   9  10   15.51    9.73
   6  -9 -10   -7.10    7.07
   6  -9 -10    6.42    9.50
   6   9 -10    3.34    9.77
   5  -9 -10   14.19    9.30
  -5   9  10    6.15    6.44
  -5  -9  10    8.70    8.92
  -5  -9  10   -0.45    5.86
   5  -9 -10   14.21    8.93
   5   9 -10   14.58    9.52
  -4  -9  10   -3.37    5.95
   4  -9 -10    1.95    9.00
  -4   9  10   -1.77    8.74
  -4  -9  10   -0.16    9.21
   4  -9 -10    6.20    6.08
   4   9 -10    3.48    9.82
  -3   9  10   89.90    9.33
  -3  -9  10   98.52   10.24
   3   9 -10   76.69   10.34
  -3   9  10   76.36    9.08
  -3  -9  10   98.20    6.46
   3  -9 -10   87.02   10.08
  -2   9  10    3.31    5.94
   2   9 -10   15.41    9.86
  -2  -9  10    7.52    6.39
   2  -9 -10    5.26    9.44
  -1   9  10   17.35    8.55
  -1  -9  10   24.26    8.85
   1   9 -10   15.72    6.83
   1  -9 -10    8.69    7.49
   0  -9  10    9.10    6.62
   0   9 -10  -11.60    9.90
   0  -9 -10   -0.43   10.13
   0   9  10   -3.21    8.58
   1  -9  10   70.13    6.96
   1   9  10   58.54   10.12
  -1   9 -10   37.93    7.27
  -1  -9 -10   63.99   10.50
  -2  -9 -10   -2.13    9.44
  -2   9 -10   19.27    9.77
   2   9  10    4.06    9.12
   2  -9  10   23.64    9.56
  -3   9 -10   -1.27    6.94
   3   9  10    4.21   10.07
   3  -9  10    9.28    9.63
  -3  -9 -10    3.44    9.67
   4   9  10   -3.72   10.20
   4  -9  10   -0.91    7.16
  -4  -9 -10    3.72    9.61
  -4   9 -10   10.44    9.84
  -6 -10  10    4.56    6.35
  -6  10  10    8.46    6.71
   6 -10 -10    5.49    7.19
   6 -10 -10   12.32    9.47
   6  10 -10    6.30    7.28
   5 -10 -10    6.75    9.29
  -5  10  10   -1.49    9.17
  -5 -10  10    3.61    9.70
  -5 -10  10   -2.69    6.22
   5 -10 -10   -2.00    8.93
   5  10 -10    5.08    6.86
  -4 -10  10   47.40    6.27
   4 -10 -10   58.91    9.88
  -4  10  10   48.30    6.55
  -4 -10  10   50.09    8.91
   4 -10 -10   35.02    9.58
   4  10 -10   40.69    6.97
  -3  10  10   -1.83    8.89
  -3 -10  10    9.98    9.04
   3  10 -10   -0.42    9.58
  -3 -10  10    7.09    6.09
   3 -10 -10   16.59    8.72
   2  10 -10   11.05   10.13
  -2 -10  10   15.71    5.91
   2 -10 -10    5.55    6.73
  -2  10  10   16.60    8.66
  -1 -10  10   16.24    9.19
   1  10 -10    9.21    7.35
   1 -10 -10    6.90    9.97
  -1  10  10    6.03    6.70
   0  10  10   73.92   10.01
   0 -10  10   66.93    7.06
   0  10 -10   52.66   10.18
   0 -10 -10   71.64   10.98
   1 -10  10   -3.79    6.66
  -1  10 -10   -7.44    6.84
  -1 -10 -10    6.20   10.68
   1  10  10    6.04    9.16
  -2 -10 -10   -7.14   10.89
   2  10  10    0.14    8.79
  -2  10 -10    9.14    9.47
   2 -10  10   24.71    9.60
  -3  10 -10    7.16    6.83
   3  10  10    6.36   11.78
   3 -10  10   -6.20   10.08
  -3 -10 -10    2.37   12.18
   4  10  10   30.36   10.60
   4 -10  10   24.97    7.40
  -4 -10 -10   23.34   10.32
  -4  10 -10   26.99    7.46
  -6 -11  10    3.55    7.16
  -6  11  10    6.34    9.96
   6 -11 -10    7.45    7.39
   6 -11 -10   13.84    7.11
   6  11 -10    1.78   10.20
   5 -11 -10    1.83    9.75
  -5  11  10   -2.39    9.51
  -5 -11  10    3.14    6.62
   5 -11 -10    4.68    6.55
   5  11 -10   12.73    9.62
  -4 -11  10    1.51    6.55
   4 -11 -10    3.28    9.16
  -4  11  10   -0.35    6.25
  -4 -11  10    4.60    9.22
   4 -11 -10   -1.51    8.65
   4  11 -10   -9.81    9.78
  -3  11  10   48.25    9.02
  -3 -11  10   45.11    9.88
   3 -11 -10   36.65    9.77
   3  11 -10   29.96    6.89
  -3 -11  10   32.73    6.68
   3 -11 -10   43.90    7.97
   2  11 -10   23.94    7.02
  -2 -11  10   19.44    6.72
   2 -11 -10   17.46   10.23
   1  11 -10   12.12    6.69
  -1 -11  10   19.47    9.06
   1 -11 -10    8.64   10.25
  -1  11  10   -3.49    9.62
   0 -11  10    2.96    6.29
   0  11 -10   14.08    9.58
   0 -11 -10    2.64   10.16
   0  11  10    5.78    9.19
   1 -11  10   24.64    9.65
   1  11  10   31.33   12.11
  -1 -11 -10   25.46   10.35
  -1  11 -10   26.02    7.01
  -2  11 -10    3.89    6.96
   2  11  10   -3.10   11.90
   2 -11  10    4.60    6.98
  -2 -11 -10    3.27   10.02
   3  11  10   15.72   10.16
  -3  11 -10    6.75    9.87
   3 -11  10   10.39    7.17
  -3 -11 -10    4.04   12.29
   5 -12 -10   -2.65    6.97
  -5  12  10    6.78    6.74
  -5 -12  10    5.17    6.88
   5 -12 -10   -2.36    9.37
   5  12 -10    9.42    7.47
  -4 -12  10   -0.21    6.54
   4 -12 -10    1.77    6.83
  -4  12  10    4.55    6.79
  -4 -12  10    5.78   10.01
   4  12 -10    3.43    6.54
   4 -12 -10    2.87    9.28
  -3  12  10   12.89    9.54
  -3 -12  10    5.33   11.98
   3  12 -10   -3.01   10.16
   3 -12 -10    8.51    9.34
  -3 -12  10    0.82    6.14
   3 -12 -10    6.49   10.07
  -2  12  10   45.42    6.62
   2  12 -10   58.27   10.08
   2 -12 -10   49.56   10.09
  -2 -12  10   37.04    6.73
   2 -12 -10   47.70    9.88
   1  12 -10   16.05    9.90
  -1 -12  10    1.30    8.81
   1 -12 -10    6.48   10.41
   0 -12  10   17.81    9.34
   0  12 -10    9.93    9.51
   0 -12 -10    3.76   10.57
   0  12  10   12.45   11.93
   1  12  10   13.31   10.16
   1 -12  10   16.56    9.78
  -1 -12 -10   17.69   12.63
  -1  12 -10   14.62    7.18
  -2  12 -10   32.68    7.23
   2  12  10   33.40   12.49
  -2 -12 -10   30.03   12.73
   2 -12  10   38.73    9.45
  -3  12 -10    4.13    7.20
   3  12  10    3.28   12.59
  -3 -12 -10    0.38   12.61
   3 -12  10   13.11   10.30
  -4 -13  10    4.09    6.87
   4 -13 -10    6.18   10.38
  -4  13  10   -5.15    9.67
   4  13 -10    1.89    6.95
   4 -13 -10    5.15   10.09
  -3  13  10   10.62    9.21
  -3 -13  10    3.50    9.98
   3  13 -10    1.23    6.74
   3 -13 -10   -1.29    6.73
  -3 -13  10    3.83    6.45
   3 -13 -10    7.05   10.48
  -2  13  10    5.31    6.25
  -2 -13  10   -0.07    9.94
   2  13 -10    5.28    6.68
   2 -13 -10    4.96    6.64
  -2 -13  10   -1.14    9.76
   2 -13 -10    6.34   10.57
   1  13 -10   21.33    7.09
  -1 -13  10   26.06    6.72
   1 -13 -10   29.27   10.90
   1 -13 -10   29.86   10.08
   0 -13  10   14.57    6.98
   0  13 -10   12.43    7.45
   0 -13 -10    5.15   10.62
   0 -13 -10    3.99    9.90
  -1 -13 -10    8.48   12.53
   1 -13  10    5.37    7.07
  -1  13 -10   18.92    6.97
  -1 -13 -10    8.05   12.13
  -2  13 -10    2.30    6.92
  -2 -13 -10    2.92   14.74
   2 -13  10    5.43    9.94
   4  14 -10    7.81   10.54
  -3  14  10    9.15    9.56
   3  14 -10   -4.86    7.09
  -3 -14  10    3.68   10.06
   3 -14 -10    6.26    9.84
  -3 -14  10   -1.39    9.59
   3 -14 -10   -0.69   11.25
  -2  14  10   22.05    9.59
  -2 -14  10   15.16   12.21
   2  14 -10   13.81   10.42
  -2 -14  10   22.74    7.12
   2 -14 -10   17.36   10.39
   2 -14 -10   20.42   13.37
   1  14 -10   -6.23    7.57
  -1 -14  10    3.76    9.71
   1 -14 -10    3.41   10.24
   1 -14 -10    7.01    9.52
   0 -14 -10   13.99   13.27
   0 -14  10   13.10    7.29
   0  14 -10   11.27    7.29
   0 -14 -10   12.87   12.97
   1 -14  10    4.99    9.93
  -1  14 -10    1.41    6.93
  -1 -14 -10   -0.72   17.62
  -1 -14 -10    2.17   17.83
  -2  15  10    3.64    6.98
   2  15 -10    2.54    7.51
  -2 -15  10    4.82   12.71
  -2 -15  10   -0.65    7.07
   2 -15 -10    3.89   11.07
   2 -15 -10    7.21   10.59
  -1  15  10   20.73    7.41
   1  15 -10   11.96   10.67
   1 -15 -10   17.79   11.91
  -1 -15  10   19.58   10.18
   1 -15 -10   12.93   13.09
   0 -15 -10    4.41   17.44
   0  15 -10   18.76   10.48
   0 -15  10   -3.56   10.17
   7   0 -11   44.05   10.18
  -7   0  11   40.09    9.83
  -7   0  11   47.01    7.21
   5   0 -11   24.10    9.34
  -5   0  11   16.10    6.28
  -5   0  11   21.14    6.38
  -3   0  11   45.80    8.49
   3   0 -11   27.82    6.74
   1   0 -11   38.00    9.63
  -1   0  11   29.04    6.19
   1   0  11  234.27    8.20
  -1   0 -11  229.07    8.45
  -3   0 -11   15.60    6.57
   3   0  11   15.87    9.74
   5   0  11   10.95   10.23
  -5   0 -11    6.09    7.00
   7   1 -11    5.14    9.66
   7  -1 -11    9.17    6.33
  -7  -1  11   -2.88    9.62
  -7   1  11   -0.36    6.98
  -7  -1  11    6.94    8.96
   6   1 -11   60.23    9.80
   6  -1 -11   62.50    6.59
  -6   1  11   61.58    6.48
  -6   1  11   72.85    7.29
  -6  -1  11   60.29    9.44
  -6  -1  11   67.67    7.05
   5  -1 -11    9.34    8.88
  -5  -1  11    4.11    8.53
  -5   1  11    3.94    6.35
  -5  -1  11    7.87    6.40
  -5   1  11   -2.66    6.12
   5   1 -11   15.70    9.57
  -4   1  11   66.10    8.56
  -4  -1  11   68.46    9.04
  -4  -1  11   67.71    7.10
  -4   1  11   61.47    8.88
   4   1 -11   61.25    9.85
   4  -1 -11   56.97    7.24
  -3  -1  11   13.43    8.11
  -3   1  11   -5.81    5.42
   3   1 -11   11.94    9.28
   3  -1 -11    3.39    5.77
   2   1 -11   66.12    6.86
   2  -1 -11   74.29    7.75
  -2  -1  11   88.37    8.77
  -2   1  11   77.00    6.92
   1   1 -11    5.89    6.67
   1  -1 -11    8.48    7.05
  -1  -1  11    3.24    6.03
  -1   1  11    3.16    6.15
   0  -1  11  187.99    9.27
   0   1 -11  156.21    9.89
   0  -1 -11  180.11    8.52
   0   1  11  213.13    9.71
   1  -1  11    6.54    6.02
   1   1  11   12.97    6.72
  -1   1 -11    2.43    6.49
  -1  -1 -11   -2.62    7.37
   2  -1  11   28.94    6.52
   2   1  11   31.85    6.50
  -2   1 -11   31.52   10.04
  -2  -1 -11   31.76    9.66
  -3   1 -11   13.21    6.53
  -3  -1 -11   14.57    9.33
   3  -1  11    4.25    6.87
   3   1  11   15.10    9.30
   4  -1  11   10.86    7.49
   4   1  11    8.38    9.74
  -4  -1 -11    9.96    6.95
  -4   1 -11   10.88    9.68
   5  -1  11    9.99   10.32
   5   1  11    3.85    7.15
  -5  -1 -11    3.13    9.92
  -5   1 -11   15.39   10.44
   7   2 -11   17.77    6.98
   7  -2 -11   14.16    6.97
  -7  -2  11   37.64    9.50
  -7   2  11   19.24    9.71
  -7  -2  11   10.44    6.43
   6   2 -11   -2.54    9.76
   6  -2 -11    7.83    6.61
  -6   2  11   -0.88    8.84
  -6   2  11    3.80    6.21
  -6  -2  11   -2.45    6.42
  -6  -2  11    1.29    6.40
   5  -2 -11   51.76    6.85
  -5   2  11   57.73    6.69
  -5  -2  11   61.00    9.26
  -5   2  11   53.42    6.74
   5   2 -11   54.90    6.99
  -5  -2  11   51.52    6.82
  -4   2  11   11.17    8.44
  -4  -2  11    5.40    6.02
  -4  -2  11   13.31    6.28
   4   2 -11    4.50    9.54
  -4   2  11    6.17    6.01
   4  -2 -11    6.36    8.85
  -3  -2  11   28.39    8.63
  -3   2  11   17.68    6.54
   3   2 -11    6.25    9.22
   3  -2 -11    6.71    8.70
  -2   2  11   21.72    8.69
   2   2 -11   17.98    7.06
   2  -2 -11   23.87    9.98
  -2  -2  11   12.77    8.13
   1   2 -11   -2.55    6.61
  -1  -2  11   -4.66    5.95
   1  -2 -11    6.57    6.73
  -1   2  11    3.94    8.81
   0  -2  11   17.26    8.57
   0   2 -11   20.19    6.65
   0  -2 -11    8.29    9.93
   0   2  11   13.38    6.37
   1  -2  11   53.67    9.09
  -1   2 -11   54.22    9.57
  -1  -2 -11   36.88    7.11
   1   2  11   53.43    8.54
   2  -2  11   57.22    9.09
  -2  -2 -11   43.94    7.26
   2   2  11   65.53    9.54
  -2   2 -11   50.09    9.82
   3   2  11   46.72   10.20
  -3  -2 -11   41.55    7.26
  -3   2 -11   43.68    7.34
   3  -2  11   32.17    7.12
   4  -2  11   19.10    9.74
   4   2  11    9.08    9.78
  -4  -2 -11   24.88   10.01
  -4   2 -11   16.98    6.80
   5  -2  11   -8.96    7.32
   5   2  11   10.93    7.54
   7   3 -11    2.08    6.94
   7  -3 -11   -5.52    9.36
  -7   3  11    7.09    9.73
  -7  -3  11    2.38    6.71
  -7  -3  11    7.22    6.73
   6   3 -11   16.93    9.71
  -6   3  11    3.36    5.70
   6  -3 -11    3.91    8.83
  -6   3  11   15.35    6.66
  -6  -3  11   24.05    9.53
  -6  -3  11   24.58    9.36
  -5   3  11    7.99    8.93
   5  -3 -11    8.36    9.52
  -5   3  11    4.01    6.15
  -5  -3  11    5.86    6.45
  -5  -3  11   19.09    6.30
   5   3 -11    4.39    6.39
  -4   3  11   38.93    6.40
  -4   3  11   32.01    6.51
  -4  -3  11   47.47    6.58
  -4  -3  11   45.62    6.77
   4   3 -11   45.70    9.53
   4  -3 -11   34.95    6.83
  -3  -3  11    5.83    8.64
  -3   3  11    9.52    8.53
   3   3 -11   -1.30    9.75
   3  -3 -11    5.77    7.13
  -2   3  11   24.87    6.23
   2   3 -11   33.24    9.56
   2  -3 -11   26.90    7.27
  -2  -3  11   22.35    6.48
  -1  -3  11   33.26    6.08
   1   3 -11   30.28    9.21
   1  -3 -11   27.78    9.96
  -1   3  11   24.90    6.60
   0  -3  11    3.12    8.90
   0   3 -11    1.33    9.06
   0  -3 -11    9.67    9.95
   0   3  11    5.08    9.05
   1  -3  11   12.14    9.16
  -1   3 -11   11.43    9.47
  -1  -3 -11    1.00    6.42
   1   3  11   -0.08    5.88
   2  -3  11   91.64    7.23
  -2   3 -11   93.46    7.29
[truncated: 481,234 more chars]
