# Supplementary material for: Redetermination of the crystal structure of bis­(tri-2-pyridyl­amine)­iron(II) bis­(perchlorate), and a new refinement of the isotypic nickel(II) analogue: treatment of the perchlorate anion disorder
Source: Acta Crystallogr E Crystallogr Commun. 2018 Apr 17;74(Pt 5):668–72. doi: 10.1107/S2056989018005601 (PMC5947484; doi:10.1107/S2056989018005601)
Supplement: Supplementary file 2 [file e-74-00668-Isup2.hkl]

data_I                                                                          
_shelx_title ' f01cg4'                                                          
_shelx_refln_list_code          4                                               
_shelx_F_calc_maximum      204.70                                               
_exptl_crystal_F_000       768.00                                               
_reflns_d_resolution_high  0.7964                                               
                                                                                
loop_                                                                           
 _space_group_symop_operation_xyz                                               
 'x, y, z'                                                                      
 '-x+1/2, y+1/2, -z+1/2'                                                        
 '-x, -y, -z'                                                                   
 'x-1/2, -y-1/2, z-1/2'                                                         
                                                                                
_cell_length_a     8.3251                                                       
_cell_length_b    17.4731                                                       
_cell_length_c    11.0495                                                       
_cell_angle_alpha  90.000                                                       
_cell_angle_beta   98.716                                                       
_cell_angle_gamma  90.000                                                       
                                                                                
_shelx_F_squared_multiplier     1.000                                           
                                                                                
loop_                                                                           
 _refln_index_h                                                                 
 _refln_index_k                                                                 
 _refln_index_l                                                                 
 _refln_F_squared_calc                                                          
 _refln_F_squared_meas                                                          
 _refln_F_squared_sigma                                                         
 _refln_observed_status                                                         
   2   0   0      41902.34      45643.84       285.00 o                         
   4   0   0          9.61         78.25        26.49 o                         
   6   0   0        812.03        847.77        39.82 o                         
   8   0   0        211.34        198.02        38.72 o                         
  10   0   0         42.05         43.49        24.86 o                         
   1   1   0      12921.15      16178.65       101.74 o                         
   2   1   0        891.81        966.46        28.10 o                         
   3   1   0        463.32        398.18        20.30 o                         
   4   1   0         88.89         63.54        17.05 o                         
   5   1   0         99.41        108.18        16.18 o                         
   6   1   0         39.57         61.77        16.70 o                         
   7   1   0       1231.84       1220.71        23.41 o                         
   8   1   0          1.81         -1.95        16.11 o                         
   9   1   0          0.49          3.79        14.11 o                         
  10   1   0          0.20          9.40        13.09 o                         
   0   2   0       9827.55      10849.23       626.27 o                         
   1   2   0       5024.11       6117.77        70.22 o                         
   2   2   0       5108.24       5495.54        55.21 o                         
   3   2   0       1375.51       1363.77        24.52 o                         
   4   2   0        107.36        146.23        17.34 o                         
   5   2   0         44.49         46.23        17.16 o                         
   6   2   0        726.16        724.69        21.95 o                         
   7   2   0         52.80         59.81        17.76 o                         
   8   2   0        216.26        202.54        16.50 o                         
   9   2   0          0.22          6.94        18.23 o                         
  10   2   0         14.08         11.84        13.61 o                         
   1   3   0       8868.57      10160.75        68.15 o                         
   2   3   0       1990.09       2322.35        33.62 o                         
   3   3   0        234.90        259.13        18.23 o                         
   4   3   0       1335.15       1504.32        26.26 o                         
   5   3   0       1650.95       1529.91        25.40 o                         
   6   3   0         74.13         87.40        14.38 o                         
   7   3   0         91.13        123.51        16.76 o                         
   8   3   0         46.07         37.58        12.95 o                         
   9   3   0        100.44         99.33        18.46 o                         
  10   3   0          0.12         11.86        13.92 o                         
   0   4   0      10631.14      10881.22       467.75 o                         
   1   4   0      25519.03      27190.52       173.92 o                         
   2   4   0      12852.53      13586.19       136.21 o                         
   3   4   0        626.36        595.03        19.91 o                         
   4   4   0        177.85        183.70        16.00 o                         
   5   4   0        154.21        160.70        14.76 o                         
   6   4   0        485.70        511.97        18.59 o                         
   7   4   0          7.69         15.30        14.53 o                         
   8   4   0        123.36        122.11        15.96 o                         
   9   4   0          1.80         14.31        14.24 o                         
  10   4   0          2.72         20.65        15.64 o                         
   1   5   0          2.49          9.24        21.53 o                         
   2   5   0        510.17        525.99        21.10 o                         
   3   5   0       4466.92       4676.69        73.71 o                         
   4   5   0        326.08        370.33        19.19 o                         
   5   5   0        102.89        108.76        15.04 o                         
   6   5   0        137.89        126.85        13.86 o                         
   7   5   0        328.34        348.62        15.02 o                         
   8   5   0         90.94         81.22        17.75 o                         
   9   5   0         27.06         33.51        13.31 o                         
  10   5   0          8.36         11.61        20.13 o                         
   0   6   0        776.97        671.30        35.49 o                         
   1   6   0       1012.01        944.03        36.22 o                         
   2   6   0        540.55        516.01        18.45 o                         
   3   6   0         76.21         73.74        14.91 o                         
   4   6   0       6459.63       6453.35        61.19 o                         
   5   6   0        207.40        226.59        14.94 o                         
   6   6   0          5.53         40.04        13.48 o                         
   7   6   0         68.01         93.41        14.50 o                         
   8   6   0         24.01         34.20        15.39 o                         
   9   6   0          9.24         25.35        13.61 o                         
   1   7   0       1058.85        962.56        28.44 o                         
   2   7   0       1321.84       1512.04        22.79 o                         
   3   7   0        211.83        249.85        16.91 o                         
   4   7   0        737.33        788.05        18.24 o                         
   5   7   0        914.45        919.20        18.24 o                         
   6   7   0        109.25         97.81        12.76 o                         
   7   7   0         80.71        124.38        17.18 o                         
   8   7   0          0.00         -1.24        17.99 o                         
   9   7   0         13.15         16.96        13.41 o                         
   0   8   0        134.06        174.38        26.94 o                         
   1   8   0        411.79        544.85        24.46 o                         
   2   8   0        660.13        678.86        21.72 o                         
   3   8   0        514.60        445.77        16.76 o                         
   4   8   0       1182.94       1222.01        18.41 o                         
   5   8   0        830.37        880.59        17.59 o                         
   6   8   0        372.58        373.81        16.53 o                         
   7   8   0        125.04        123.03        13.81 o                         
   8   8   0          3.57         22.97        16.50 o                         
   9   8   0          0.75          0.49        14.46 o                         
   1   9   0        145.00        134.72        19.25 o                         
   2   9   0          8.09         14.68        15.74 o                         
   3   9   0        233.98        228.17        13.89 o                         
   4   9   0          0.85         14.07        13.41 o                         
   5   9   0       2078.96       2035.94        43.89 o                         
   6   9   0         93.69         99.54        16.01 o                         
   7   9   0         67.92         65.04        13.09 o                         
   8   9   0         18.76         26.26        14.57 o                         
   9   9   0        110.61         79.91        16.10 o                         
   0  10   0         10.06          9.96        31.48 o                         
   1  10   0        542.12        593.98        23.83 o                         
   2  10   0       1948.42       1902.25        59.12 o                         
   3  10   0        181.42        203.68        15.76 o                         
   4  10   0          0.78         20.06        14.15 o                         
   5  10   0         61.07         70.62        15.75 o                         
   6  10   0        796.04        844.13        24.18 o                         
   7  10   0         35.17         49.96        16.20 o                         
   8  10   0          0.39         16.62        14.39 o                         
   9  10   0          4.42         19.18        13.71 o                         
   1  11   0        205.97        170.05        20.29 o                         
   2  11   0        109.38         83.34        18.15 o                         
   3  11   0        772.37        742.13        19.95 o                         
   4  11   0          8.54         11.21        15.84 o                         
   5  11   0        163.22        190.37        16.94 o                         
   6  11   0        176.42        199.81        15.71 o                         
   7  11   0        108.32         97.61        14.57 o                         
   8  11   0         11.01         25.80        15.14 o                         
   0  12   0        343.53        357.66        44.33 o                         
   1  12   0         40.62         33.30        19.61 o                         
   2  12   0        330.15        321.81        17.85 o                         
   3  12   0         95.53        124.57        16.79 o                         
   4  12   0        611.22        605.18        18.12 o                         
   5  12   0         17.76         33.04        14.46 o                         
   6  12   0          6.54         21.74        17.90 o                         
   7  12   0         26.30         55.85        16.66 o                         
   8  12   0         83.63         68.69        17.97 o                         
   1  13   0        246.28        211.30        22.39 o                         
   2  13   0          0.05         13.84        17.65 o                         
   3  13   0        560.42        555.02        25.12 o                         
   4  13   0         30.40         20.53        15.47 o                         
   5  13   0        105.05        150.82        17.93 o                         
   6  13   0         22.62         31.11        15.82 o                         
   7  13   0         46.09         54.72        15.01 o                         
   8  13   0         28.62         30.41        14.55 o                         
   0  14   0        429.00        413.16        36.97 o                         
   1  14   0        300.26        320.63        22.92 o                         
   2  14   0        490.33        471.80        21.11 o                         
   3  14   0         68.94         79.88        18.45 o                         
   4  14   0         88.12        123.50        17.64 o                         
   5  14   0          2.55          9.08        15.54 o                         
   6  14   0         48.51         36.90        16.29 o                         
   7  14   0          0.03         23.36        19.19 o                         
   1  15   0        312.54        346.34        25.13 o                         
   2  15   0          5.94         24.81        18.37 o                         
   3  15   0        110.76        119.61        23.96 o                         
   4  15   0         56.16         57.70        16.51 o                         
   5  15   0        315.50        331.82        21.32 o                         
   6  15   0         56.65         48.99        19.00 o                         
   7  15   0          3.08         10.40        16.26 o                         
   0  16   0         36.09         14.31        28.10 o                         
   1  16   0         44.95         45.05        22.15 o                         
   2  16   0        504.55        508.13        92.81 o                         
   3  16   0          8.50          3.82        28.66 o                         
   4  16   0         47.53         32.15        19.98 o                         
   5  16   0          0.13          4.84        19.65 o                         
   6  16   0         66.30         60.48        18.40 o                         
   7  16   0         19.98         35.47        17.58 o                         
   1  17   0        250.22        253.71        22.03 o                         
   2  17   0          7.21         24.86        27.74 o                         
   3  17   0         97.05         98.15        29.59 o                         
   4  17   0          6.31         28.10        20.29 o                         
   5  17   0         26.19         37.74        20.61 o                         
   6  17   0         61.88         60.87        16.74 o                         
   0  18   0        361.41        379.73        36.87 o                         
   1  18   0         34.24         37.41        23.64 o                         
   2  18   0         23.62         57.92        29.94 o                         
   3  18   0          0.01          5.47        23.46 o                         
   4  18   0        111.70        112.50        26.96 o                         
   5  18   0          0.07          5.98        26.09 o                         
   1  19   0         83.42         84.86        27.51 o                         
   2  19   0          0.98         -7.10        31.92 o                         
   3  19   0        120.52        122.90        27.24 o                         
   4  19   0          2.97         11.13        31.51 o                         
   5  19   0          3.54         14.52        25.47 o                         
   0  20   0        125.38        114.88        40.04 o                         
   1  20   0          3.37        -14.87        32.91 o                         
   2  20   0         22.09         17.29        32.40 o                         
   3  20   0          0.36         15.09        32.13 o                         
   4  20   0         29.02         18.22        32.63 o                         
   1  21   0         88.77         88.48        35.97 o                         
   2  21   0          1.23         11.14        33.18 o                         
  -9   0   1        121.71        139.12        18.59 o                         
  -7   0   1         88.23         78.84        16.60 o                         
  -5   0   1       2176.10       1895.92        49.65 o                         
  -3   0   1        143.22        191.73        34.86 o                         
  -1   0   1      12172.08      15013.74       184.47 o                         
   1   0   1       9463.36      10828.12       195.61 o                         
   3   0   1       4215.90       4627.53        58.70 o                         
   5   0   1        985.51        915.02        25.59 o                         
   7   0   1        505.08        504.73        30.11 o                         
   9   0   1         27.66          3.31        30.32 o                         
 -10   1   1         46.91         75.42        15.72 o                         
  -9   1   1         12.00         26.00        13.79 o                         
  -8   1   1         21.12         16.61        11.55 o                         
  -7   1   1        125.45        110.45        14.38 o                         
  -6   1   1       2167.64       2203.35        27.84 o                         
  -5   1   1        280.84        282.85        16.98 o                         
  -4   1   1        799.38        796.10        19.06 o                         
  -3   1   1        131.64        113.83        15.14 o                         
  -2   1   1        129.95        179.66        24.66 o                         
  -1   1   1        596.07        810.77        26.05 o                         
   0   1   1       5767.70       6173.19       309.10 o                         
   1   1   1       2974.24       3516.15        50.57 o                         
   2   1   1       4227.95       4587.99        44.89 o                         
   3   1   1        640.74        594.19        22.15 o                         
   4   1   1        437.60        476.52        18.05 o                         
   5   1   1        491.95        437.00        17.82 o                         
   6   1   1       1107.87       1041.20        20.51 o                         
   7   1   1        188.99        201.84        15.23 o                         
   8   1   1         33.19         51.41        14.55 o                         
   9   1   1          9.46         27.67        51.10 o                         
  10   1   1         17.67         57.05        25.36 o                         
 -10   2   1          5.40         17.93        16.10 o                         
  -9   2   1         33.72         29.35        12.61 o                         
  -8   2   1          4.18         23.28        11.68 o                         
  -7   2   1        618.36        600.57        17.43 o                         
  -6   2   1         89.70         93.96        13.64 o                         
  -5   2   1        822.89        875.76        19.62 o                         
  -4   2   1        932.73        884.35        17.78 o                         
  -3   2   1         34.69         31.36        16.06 o                         
  -2   2   1       3528.58       3638.51        39.22 o                         
  -1   2   1       6090.19       6852.08        48.20 o                         
   0   2   1        178.96        189.64        34.02 o                         
   1   2   1      10078.50      10771.41       188.59 o                         
   2   2   1       1052.03       1120.68        28.72 o                         
   3   2   1        339.85        363.31        18.18 o                         
   4   2   1          6.23         27.64        15.29 o                         
   5   2   1        297.84        319.63        16.85 o                         
   6   2   1         37.64         49.51        15.26 o                         
   7   2   1        434.97        492.13        17.52 o                         
   8   2   1         21.29         12.62        15.79 o                         
   9   2   1         31.81         30.69        17.35 o                         
  10   2   1          3.54         27.56        17.90 o                         
 -10   3   1         10.17         28.05        13.19 o                         
  -9   3   1          6.86         29.67        14.05 o                         
  -8   3   1        499.45        488.00        19.03 o                         
  -7   3   1         24.89         35.28        15.72 o                         
  -6   3   1          2.95         22.86        12.70 o                         
  -5   3   1         53.27         72.65        12.67 o                         
  -4   3   1       2388.36       2328.86        21.70 o                         
  -3   3   1         12.43          7.14        15.30 o                         
  -2   3   1         79.16         74.89        18.01 o                         
  -1   3   1        370.56        370.99        20.86 o                         
   0   3   1      11349.86      11865.59       547.47 o                         
   1   3   1        739.42        773.10        32.09 o                         
   2   3   1       3433.87       3752.79        40.35 o                         
   3   3   1         14.59         16.06        15.89 o                         
   4   3   1        216.89        155.77        16.04 o                         
   5   3   1         78.43        109.13        14.37 o                         
   6   3   1          0.59         21.99        14.03 o                         
   7   3   1          3.10         30.71        19.38 o                         
   8   3   1        335.78        385.24        21.04 o                         
   9   3   1          0.56         17.86        18.27 o                         
  10   3   1          4.36         15.47        20.07 o                         
 -10   4   1          4.64          3.82        14.48 o                         
  -9   4   1         26.51         31.02        11.60 o                         
  -8   4   1         64.95         66.41        12.22 o                         
  -7   4   1        675.96        654.15        15.62 o                         
  -6   4   1         60.64         70.49        14.96 o                         
  -5   4   1         58.76         59.38        13.45 o                         
  -4   4   1        774.35        896.77        17.89 o                         
  -3   4   1       4692.87       4744.85        43.16 o                         
  -2   4   1        363.75        385.25        19.79 o                         
  -1   4   1        246.08        328.83        19.88 o                         
   0   4   1      10676.25       9348.26       943.69 o                         
   1   4   1        745.03        730.45        37.56 o                         
   2   4   1        429.85        380.36        25.98 o                         
   3   4   1       7282.39       7444.98       203.40 o                         
   4   4   1         30.13         35.14        17.46 o                         
   5   4   1          5.74         26.41        14.48 o                         
   6   4   1          2.66          5.40        21.82 o                         
   7   4   1        117.44        126.65        22.77 o                         
   8   4   1          6.44          3.79        17.38 o                         
   9   4   1         91.97        111.89        18.09 o                         
  10   4   1         15.99         16.28        17.41 o                         
 -10   5   1         65.39         58.24        15.31 o                         
  -9   5   1          7.40         17.27        13.39 o                         
  -8   5   1         96.91        111.14        12.90 o                         
  -7   5   1         49.25         71.16        14.30 o                         
  -6   5   1        101.44         95.28        12.51 o                         
  -5   5   1         52.36         60.36        15.15 o                         
  -4   5   1        295.00        282.77        15.23 o                         
  -3   5   1        672.65        656.92        18.08 o                         
  -2   5   1       2041.09       2023.65        25.92 o                         
  -1   5   1       3085.08       3081.77        35.43 o                         
   0   5   1       2716.05       2631.99       126.61 o                         
   1   5   1        175.76        120.99        34.00 o                         
   2   5   1        850.40        905.61        26.01 o                         
   3   5   1        891.00        852.47        22.39 o                         
   4   5   1        745.22        780.17        23.73 o                         
   5   5   1        820.69        896.78        26.65 o                         
   6   5   1        387.48        374.49        23.49 o                         
   7   5   1        111.06        114.74        17.71 o                         
   8   5   1        122.93        157.34        16.95 o                         
   9   5   1          5.03         22.59        15.05 o                         
 -10   6   1          3.91         -6.18        14.15 o                         
  -9   6   1         81.70         58.56        15.08 o                         
  -8   6   1          3.86         10.73        14.71 o                         
  -7   6   1          0.54         20.88        13.15 o                         
  -6   6   1         11.61         13.59        13.47 o                         
  -5   6   1        569.88        554.85        17.03 o                         
  -4   6   1          1.58         30.96        13.87 o                         
  -3   6   1       2652.69       2756.98        24.49 o                         
  -2   6   1        536.02        530.30        19.19 o                         
  -1   6   1        340.54        382.33        18.60 o                         
   0   6   1       1052.89        953.41        45.50 o                         
   1   6   1       2364.92       2449.18       192.51 o                         
   2   6   1       1355.23       1444.88        42.64 o                         
   3   6   1       2624.72       2508.63        33.58 o                         
   4   6   1        736.68        784.89        21.17 o                         
   5   6   1        503.45        502.95        18.59 o                         
   6   6   1          3.50          9.88        17.37 o                         
   7   6   1         80.36         93.48        19.26 o                         
   8   6   1          6.87          2.40        16.63 o                         
   9   6   1         42.69         29.77        14.38 o                         
  -9   7   1          2.09         14.15        15.92 o                         
  -8   7   1         10.54         15.77        13.28 o                         
  -7   7   1          1.03         12.73        12.70 o                         
  -6   7   1        197.27        225.79        13.00 o                         
  -5   7   1          4.04          5.86        13.27 o                         
  -4   7   1        101.25        112.32        13.89 o                         
  -3   7   1        337.50        332.32        16.49 o                         
  -2   7   1       6334.32       6330.36        51.02 o                         
  -1   7   1       3254.61       3271.35        60.85 o                         
   0   7   1          5.24         16.55        17.82 o                         
   1   7   1       2573.44       2624.82       129.87 o                         
   2   7   1        438.78        323.07        21.01 o                         
   3   7   1          9.42         25.00        18.49 o                         
   4   7   1       1024.70        962.24        25.97 o                         
   5   7   1         33.08         57.47        17.02 o                         
   6   7   1        687.93        725.19        18.72 o                         
   7   7   1         14.23         17.21        15.78 o                         
   8   7   1         21.56         17.40        14.22 o                         
   9   7   1         34.59         29.70        16.41 o                         
  -9   8   1         94.28         72.21        18.06 o                         
  -8   8   1         58.19         53.82        13.39 o                         
  -7   8   1        119.04        112.07        17.04 o                         
  -6   8   1        376.40        393.68        16.58 o                         
  -5   8   1       1730.52       1792.63        22.89 o                         
  -4   8   1        216.76        231.98        13.96 o                         
  -3   8   1         87.74         66.98        14.70 o                         
  -2   8   1        181.92        183.89        16.58 o                         
  -1   8   1        694.59        649.91        20.79 o                         
   0   8   1        642.68        642.23        23.74 o                         
   1   8   1        908.84        873.23        42.74 o                         
   2   8   1       1498.63       1444.71        38.58 o                         
   3   8   1        328.55        302.87        19.92 o                         
   4   8   1          1.35         20.11        15.83 o                         
   5   8   1       1007.88       1061.37        21.80 o                         
   6   8   1        122.01        125.48        16.09 o                         
   7   8   1        232.69        201.46        15.84 o                         
   8   8   1         40.42         45.12        16.72 o                         
   9   8   1          0.22        -14.90        14.90 o                         
  -9   9   1          1.24         26.35        16.11 o                         
  -8   9   1         26.77         45.28        14.20 o                         
  -7   9   1         40.52         57.75        16.96 o                         
  -6   9   1          2.14         14.33        14.05 o                         
  -5   9   1         20.36         25.84        16.81 o                         
  -4   9   1       1689.97       1710.85        21.54 o                         
  -3   9   1        193.93        209.43        17.28 o                         
  -2   9   1         66.37         80.57        16.04 o                         
  -1   9   1       2498.48       2471.77        77.54 o                         
   0   9   1       1119.08       1041.00        32.17 o                         
   1   9   1       1190.03       1185.78        30.14 o                         
   2   9   1         39.40         31.64        15.44 o                         
   3   9   1          0.22         -5.84        16.09 o                         
   4   9   1       1050.63       1025.25        20.03 o                         
   5   9   1        115.38        101.52        17.17 o                         
   6   9   1        588.52        616.79        16.67 o                         
   7   9   1          8.67         22.46        17.37 o                         
   8   9   1         13.41         15.16        15.55 o                         
   9   9   1         21.96         24.43        15.66 o                         
  -9  10   1         26.01         59.68        16.43 o                         
  -8  10   1          0.33         10.72        12.48 o                         
  -7  10   1          7.31         11.75        12.40 o                         
  -6  10   1          7.61         17.49        14.44 o                         
  -5  10   1        161.81        144.83        15.87 o                         
  -4  10   1        216.33        190.67        14.68 o                         
  -3  10   1        885.71        919.15        19.80 o                         
  -2  10   1        121.98        116.30        18.86 o                         
  -1  10   1       1139.11       1077.11        43.07 o                         
   0  10   1       1117.67       1168.14        35.07 o                         
   1  10   1         94.45         66.84        20.10 o                         
   2  10   1        208.32        236.67        19.71 o                         
   3  10   1        570.84        602.64        20.24 o                         
   4  10   1          0.87          2.01        18.03 o                         
   5  10   1        429.87        453.11        17.86 o                         
   6  10   1         20.14         22.72        14.32 o                         
   7  10   1        147.24        122.98        14.39 o                         
   8  10   1         30.87         34.06        14.80 o                         
   9  10   1          0.94         16.81        15.90 o                         
  -9  11   1          0.87         10.77        18.28 o                         
  -8  11   1         61.08         49.93        15.11 o                         
  -7  11   1          3.81          8.17        14.50 o                         
  -6  11   1          3.23         15.55        13.56 o                         
  -5  11   1          5.68         34.56        15.19 o                         
  -4  11   1       1022.31       1058.91        20.44 o                         
  -3  11   1        650.99        630.20        18.60 o                         
  -2  11   1        369.22        393.31        23.49 o                         
  -1  11   1        795.01        759.02        22.38 o                         
   0  11   1        141.54        100.22        19.99 o                         
   1  11   1       1012.53       1112.83        35.34 o                         
   2  11   1        700.74        699.62        26.73 o                         
   3  11   1        280.62        269.55        17.35 o                         
   4  11   1        425.36        492.07        17.49 o                         
   5  11   1         93.17        102.90        16.77 o                         
   6  11   1         82.26         75.60        14.96 o                         
   7  11   1         34.35         52.76        16.35 o                         
   8  11   1         63.10         66.59        18.07 o                         
  -8  12   1         28.89         23.83        14.20 o                         
  -7  12   1         83.15         77.68        14.80 o                         
  -6  12   1        122.31        122.25        15.72 o                         
  -5  12   1        178.66        194.47        16.76 o                         
  -4  12   1         71.86         70.17        14.37 o                         
  -3  12   1        368.40        410.27        16.11 o                         
  -2  12   1         42.70         38.19        22.21 o                         
  -1  12   1        449.91        467.58        24.48 o                         
   0  12   1          2.79          0.12        17.80 o                         
   1  12   1        407.46        398.52        23.28 o                         
   2  12   1        365.17        410.79        24.69 o                         
   3  12   1         90.97         79.28        20.83 o                         
   4  12   1         17.65         31.15        16.74 o                         
   5  12   1        306.29        316.36        18.31 o                         
   6  12   1         24.89         47.91        14.95 o                         
   7  12   1         79.28         89.78        17.28 o                         
   8  12   1          1.22         34.83        17.94 o                         
  -8  13   1          9.37         26.13        15.32 o                         
  -7  13   1          0.02         -0.23        14.97 o                         
  -6  13   1        460.40        460.16        16.68 o                         
  -5  13   1         28.75         22.28        14.76 o                         
  -4  13   1         23.56         23.87        13.46 o                         
  -3  13   1          7.23         29.07        22.11 o                         
  -2  13   1        948.25        934.22        46.50 o                         
  -1  13   1          1.63          0.26        21.98 o                         
   0  13   1         16.93         27.60        18.53 o                         
   1  13   1         81.12         77.32        20.01 o                         
   2  13   1       1391.63       1384.83        40.78 o                         
   3  13   1         64.93         75.33        23.32 o                         
   4  13   1         90.21         96.77        20.55 o                         
   5  13   1         21.13         10.20        18.90 o                         
   6  13   1          5.57         13.88        17.38 o                         
   7  13   1          2.77          9.50        15.31 o                         
   8  13   1         37.96         16.97        18.57 o                         
  -8  14   1          0.17          1.19        17.64 o                         
  -7  14   1         34.85         35.75        16.81 o                         
  -6  14   1          6.38          2.80        16.18 o                         
  -5  14   1        328.30        346.30        19.14 o                         
  -4  14   1         86.23         82.38        15.24 o                         
  -3  14   1        154.73        162.24        21.78 o                         
  -2  14   1        164.00        174.44        21.20 o                         
  -1  14   1        317.92        298.75        23.55 o                         
   0  14   1          0.14          8.51        19.43 o                         
   1  14   1        233.61        256.42        24.20 o                         
   2  14   1        311.47        301.81        19.51 o                         
   3  14   1        371.08        386.76        24.95 o                         
   4  14   1         42.06         36.04        22.23 o                         
   5  14   1          8.40         10.40        16.85 o                         
   6  14   1         18.50         11.22        16.76 o                         
   7  14   1         13.57         35.61        20.48 o                         
  -7  15   1          2.45         14.78        16.12 o                         
  -6  15   1        286.78        267.99        19.09 o                         
  -5  15   1        122.85        135.35        16.85 o                         
  -4  15   1        148.41        133.41        21.26 o                         
  -3  15   1        234.14        230.16        21.04 o                         
  -2  15   1          2.62         -9.45        20.43 o                         
  -1  15   1         57.44         54.50        21.32 o                         
   0  15   1        644.53        690.95        26.58 o                         
   1  15   1          2.92         13.69        17.51 o                         
   2  15   1        162.05        153.21        21.28 o                         
   3  15   1         38.84         60.89        23.06 o                         
   4  15   1        148.49        138.32        19.11 o                         
   5  15   1         97.75        123.11        18.97 o                         
   6  15   1          0.59         14.41        21.36 o                         
   7  15   1          6.21         31.96        19.62 o                         
  -7  16   1        100.60         99.04        16.86 o                         
  -6  16   1         92.45         93.97        16.28 o                         
  -5  16   1        184.23        183.47        17.93 o                         
  -4  16   1          8.21          5.81        19.52 o                         
  -3  16   1         74.84         76.77        18.93 o                         
  -2  16   1         49.34         47.94        20.23 o                         
  -1  16   1         32.81         32.89        20.33 o                         
   0  16   1         77.93         80.04        21.27 o                         
   1  16   1        453.53        441.86        27.92 o                         
   2  16   1         56.98         60.84        25.76 o                         
   3  16   1        153.36        135.50        23.74 o                         
   4  16   1          5.82         13.04        18.12 o                         
   5  16   1          1.71         25.53        20.59 o                         
   6  16   1          1.03         25.75        20.22 o                         
  -6  17   1         99.06         83.45        20.56 o                         
  -5  17   1          6.13         17.88        21.50 o                         
  -4  17   1        140.26        134.64        18.65 o                         
  -3  17   1         17.10         14.56        19.67 o                         
  -2  17   1          9.85          9.18        22.30 o                         
  -1  17   1          0.26          4.22        22.76 o                         
   0  17   1        262.07        264.30        24.98 o                         
   1  17   1         58.29         74.31        20.41 o                         
   2  17   1        115.39        120.01        26.39 o                         
   3  17   1         93.01         66.30        26.41 o                         
   4  17   1        140.38        156.73        18.45 o                         
   5  17   1          6.69         15.71        24.79 o                         
   6  17   1         13.34         28.88        22.55 o                         
  -5  18   1         53.75         56.05        20.14 o                         
  -4  18   1         28.30         24.85        22.78 o                         
  -3  18   1        109.22        122.59        26.66 o                         
  -2  18   1         10.64          9.26        23.28 o                         
  -1  18   1          1.19          7.45        23.19 o                         
   0  18   1         33.78         27.74        26.17 o                         
   1  18   1        361.46        364.09        32.65 o                         
   2  18   1         74.71         51.13        31.59 o                         
   3  18   1         66.27         55.34        34.96 o                         
   4  18   1          0.80         -9.28        23.35 o                         
   5  18   1          8.75          7.62        22.37 o                         
  -5  19   1          4.15          4.68        22.68 o                         
  -4  19   1         11.11          9.06        22.41 o                         
  -3  19   1          6.41         20.65        25.53 o                         
  -2  19   1        105.12        114.70        24.65 o                         
  -1  19   1          7.26          8.80        22.04 o                         
   0  19   1         49.42         43.05        19.09 o                         
   1  19   1          5.03          7.00        31.18 o                         
   2  19   1        150.92        157.92        24.25 o                         
   3  19   1         27.64         34.07        27.38 o                         
   4  19   1          2.00        -13.41        29.90 o                         
  -4  20   1          2.03         17.60        33.16 o                         
  -3  20   1         10.89          6.73        22.91 o                         
  -2  20   1          2.14         20.91        24.73 o                         
  -1  20   1        108.72        109.38        30.60 o                         
   0  20   1          0.15          4.02        32.45 o                         
   1  20   1         17.51         38.57        24.87 o                         
   2  20   1         20.96         44.14        31.73 o                         
   3  20   1        110.10         92.97        33.63 o                         
   4  20   1          0.77          5.60        32.58 o                         
  -3  21   1          0.00          9.27        34.38 o                         
  -2  21   1         53.35         37.69        40.50 o                         
  -1  21   1          0.17         15.69        28.73 o                         
   0  21   1         40.76         45.89        32.26 o                         
   1  21   1          5.30         17.35        32.50 o                         
   2  21   1         49.56         61.51        35.22 o                         
 -10   0   2         76.41         52.47        19.04 o                         
  -8   0   2         50.73         76.00        21.45 o                         
  -6   0   2        934.32        930.94        21.82 o                         
  -4   0   2       1420.61       1452.31        23.08 o                         
  -2   0   2        403.69        433.99        24.12 o                         
   0   0   2       2766.17       3036.86        92.99 o                         
   2   0   2        620.82        659.85        38.81 o                         
   4   0   2       1748.04       1488.87        36.01 o                         
   6   0   2         23.86         32.14        27.08 o                         
   8   0   2        233.16        257.04        20.25 o                         
 -10   1   2          9.01          3.91        14.38 o                         
  -9   1   2         70.73         45.48        12.64 o                         
  -8   1   2         88.95        109.43        12.63 o                         
  -7   1   2        306.71        315.27        15.49 o                         
  -6   1   2        218.23        217.22        12.13 o                         
  -5   1   2       2186.07       2296.72        19.01 o                         
  -4   1   2        433.81        386.64        13.26 o                         
  -3   1   2        116.03        102.50        14.67 o                         
  -2   1   2       2727.63       2967.96        25.44 o                         
  -1   1   2       2456.65       2690.82        37.52 o                         
   0   1   2       1197.65       1285.61        35.89 o                         
   1   1   2      13415.17      12590.32       155.63 o                         
   2   1   2       1462.45       1516.08        33.92 o                         
   3   1   2        893.85        899.91        22.08 o                         
   4   1   2        739.99        751.77        18.71 o                         
   5   1   2        303.77        311.15        18.36 o                         
   6   1   2          0.86         19.77        16.29 o                         
   7   1   2         95.72        116.05        18.73 o                         
   8   1   2          0.00         13.19        18.31 o                         
   9   1   2         78.99         70.38        17.54 o                         
 -10   2   2         21.69         40.84        15.32 o                         
  -9   2   2          1.24         11.08        12.72 o                         
  -8   2   2        189.68        188.08        13.53 o                         
  -7   2   2          1.25         15.28        11.00 o                         
  -6   2   2        182.84        159.15        13.29 o                         
  -5   2   2         13.62         15.20        12.12 o                         
  -4   2   2       2265.85       2154.75       140.98 o                         
  -3   2   2         25.33         38.56        13.74 o                         
  -2   2   2       2127.50       2169.64        24.26 o                         
  -1   2   2      14294.50      16088.54       192.91 o                         
   0   2   2       5312.20       5350.16       171.77 o                         
   1   2   2      20009.22      18116.51       178.11 o                         
   2   2   2       8730.96       8765.00       315.51 o                         
   3   2   2       2503.32       2343.32        27.88 o                         
   4   2   2        123.84        128.55        15.39 o                         
   5   2   2        406.76        336.25        18.67 o                         
   6   2   2        590.11        601.79        22.04 o                         
   7   2   2          9.72         24.79        14.67 o                         
   8   2   2         41.76         50.42        16.40 o                         
   9   2   2          4.90         31.72        18.91 o                         
 -10   3   2          2.25         15.01        13.51 o                         
  -9   3   2        202.90        178.94        14.27 o                         
  -8   3   2         33.69         45.91        13.81 o                         
  -7   3   2          0.47         15.33        12.04 o                         
  -6   3   2          3.33          6.47        11.78 o                         
  -5   3   2       1423.41       1395.78        28.24 o                         
  -4   3   2        188.25        240.86        16.02 o                         
  -3   3   2        397.72        432.84        12.92 o                         
  -2   3   2         11.44         27.99        13.19 o                         
  -1   3   2      14040.84      13755.80      1037.29 o                         
   0   3   2         66.37         71.51        29.66 o                         
   1   3   2       2939.34       2770.20        43.39 o                         
   2   3   2         16.36         18.88        21.63 o                         
   3   3   2       3008.79       3008.20        61.14 o                         
   4   3   2          3.66          8.71        14.76 o                         
   5   3   2        190.35        178.72        18.23 o                         
   6   3   2         26.85         31.15        17.06 o                         
   7   3   2        221.11        233.77        16.49 o                         
   8   3   2         47.55         43.48        15.50 o                         
   9   3   2         71.90         92.06        21.44 o                         
 -10   4   2          9.13         24.02        13.83 o                         
  -9   4   2          1.48          2.28        13.64 o                         
  -8   4   2        204.52        199.23        15.11 o                         
  -7   4   2          9.57         22.19        11.84 o                         
  -6   4   2         32.11         16.93        12.27 o                         
  -5   4   2         17.38         11.33        12.55 o                         
  -4   4   2       1232.56       1226.04        21.07 o                         
  -3   4   2        830.26        753.10        15.91 o                         
  -2   4   2       7234.75       7712.59        35.75 o                         
  -1   4   2        136.69        115.22        21.71 o                         
   0   4   2         22.54         26.83        27.17 o                         
   1   4   2         37.97         42.57        26.68 o                         
   2   4   2       3941.47       3585.00       175.62 o                         
   3   4   2        217.75        205.16        17.24 o                         
   4   4   2         14.91         30.40        16.53 o                         
   5   4   2         46.11         35.82        17.74 o                         
   6   4   2       1059.53       1017.57        42.17 o                         
   7   4   2         46.87         43.82        22.15 o                         
   8   4   2          2.06         -1.91        17.94 o                         
   9   4   2          0.03          5.85        18.87 o                         
 -10   5   2          2.90         11.16        14.02 o                         
  -9   5   2         67.37         66.31        13.14 o                         
  -8   5   2         12.62         23.43        14.61 o                         
  -7   5   2         90.89         99.71        15.50 o                         
  -6   5   2        469.91        463.24        16.61 o                         
  -5   5   2          9.68         24.85        13.56 o                         
  -4   5   2         44.92         42.00        13.31 o                         
  -3   5   2       7914.82       8158.38        45.30 o                         
  -2   5   2        299.15        341.98        17.37 o                         
  -1   5   2       1996.32       2076.91        38.18 o                         
   0   5   2        405.87        445.07        28.94 o                         
   1   5   2        492.95        546.74        28.02 o                         
   2   5   2        122.41        151.43        25.66 o                         
   3   5   2       2965.96       2979.39        62.94 o                         
   4   5   2         26.13         26.22        16.19 o                         
   5   5   2        370.76        425.96        21.76 o                         
   6   5   2         16.71         27.46        15.47 o                         
   7   5   2         58.30         49.28        19.76 o                         
   8   5   2         29.79         33.16        14.39 o                         
   9   5   2         76.50         79.36        19.28 o                         
 -10   6   2        110.03        102.49        16.40 o                         
  -9   6   2          1.00         21.21        12.80 o                         
  -8   6   2         34.72         36.00        13.13 o                         
  -7   6   2         69.89         89.29        12.12 o                         
  -6   6   2         81.53        100.11        14.42 o                         
  -5   6   2          3.02         -2.69        13.12 o                         
  -4   6   2       1190.67       1040.28        17.41 o                         
  -3   6   2          5.20         17.44        11.77 o                         
  -2   6   2        820.30        933.07        22.79 o                         
  -1   6   2        189.14        222.75        18.14 o                         
   0   6   2       5338.92       4920.42       192.44 o                         
   1   6   2         22.52         12.33        27.27 o                         
   2   6   2        222.30        232.17        22.99 o                         
   3   6   2         26.16         32.96        18.72 o                         
   4   6   2       2102.51       1997.73        53.75 o                         
   5   6   2          3.60         15.28        16.60 o                         
   6   6   2         16.97         25.94        18.09 o                         
   7   6   2         10.19          8.56        15.65 o                         
   8   6   2        265.69        263.82        21.23 o                         
   9   6   2          3.17          7.50        19.83 o                         
  -9   7   2         40.81         34.12        14.05 o                         
  -8   7   2         66.46         64.41        11.93 o                         
  -7   7   2        140.34        159.68        15.65 o                         
  -6   7   2         56.51         62.55        14.19 o                         
  -5   7   2          2.02         27.22        13.81 o                         
  -4   7   2        186.30        183.54        12.67 o                         
  -3   7   2       2735.86       2708.36        23.96 o                         
  -2   7   2        657.68        682.83        17.98 o                         
  -1   7   2       2536.87       2500.13        96.55 o                         
   0   7   2        758.90        669.65        37.28 o                         
   1   7   2       2329.94       2082.59        39.80 o                         
   2   7   2          7.01          5.90        22.44 o                         
   3   7   2          1.93         10.10        20.99 o                         
   4   7   2         28.27         27.12        20.01 o                         
   5   7   2       1078.48        986.11        73.17 o                         
   6   7   2          3.58          4.98        17.61 o                         
   7   7   2         81.86         92.18        14.97 o                         
   8   7   2          0.52         28.59        18.01 o                         
   9   7   2          0.20          5.39        17.92 o                         
  -9   8   2         19.63         25.58        13.31 o                         
  -8   8   2        143.14        180.71        15.69 o                         
  -7   8   2         81.83         72.51        13.12 o                         
  -6   8   2          0.98        -12.52        12.93 o                         
  -5   8   2          9.07         24.44        11.67 o                         
  -4   8   2        754.86        739.89        14.91 o                         
  -3   8   2        809.96        716.16        17.46 o                         
  -2   8   2       1342.35       1375.37        22.89 o                         
  -1   8   2        428.35        349.55        21.34 o                         
   0   8   2       2848.10       2575.15       105.79 o                         
   1   8   2         77.71         64.46        27.55 o                         
   2   8   2        996.03        992.50        31.55 o                         
   3   8   2       1910.58       2059.67       101.17 o                         
   4   8   2        452.85        463.98        18.86 o                         
   5   8   2       1865.42       1961.52        42.52 o                         
   6   8   2         43.62         39.88        20.71 o                         
   7   8   2        245.73        232.20        16.34 o                         
   8   8   2        131.05        121.52        18.87 o                         
   9   8   2          0.87         21.17        14.84 o                         
  -9   9   2         81.03         80.09        14.99 o                         
  -8   9   2         38.12         49.98        16.20 o                         
  -7   9   2          0.39          7.21        15.29 o                         
  -6   9   2        251.84        255.19        13.34 o                         
  -5   9   2        796.74        778.75        17.76 o                         
  -4   9   2          0.34         14.30        12.81 o                         
  -3   9   2        271.41        320.57        15.60 o                         
  -2   9   2          0.29          4.97        14.28 o                         
  -1   9   2        784.46        739.97        23.71 o                         
   0   9   2        128.66        100.04        20.99 o                         
   1   9   2       1701.21       1428.68       141.66 o                         
   2   9   2         29.16         42.67        23.72 o                         
   3   9   2        964.55        941.13        41.69 o                         
   4   9   2          4.92         23.76        17.01 o                         
   5   9   2         37.50         21.55        18.23 o                         
   6   9   2         18.79         11.74        20.29 o                         
   7   9   2        212.91        217.55        16.89 o                         
   8   9   2         54.99         53.52        14.91 o                         
   9   9   2          3.63        -14.10        18.44 o                         
  -9  10   2          0.01         -3.38        16.72 o                         
  -8  10   2         94.46        100.76        15.88 o                         
  -7  10   2          3.29          9.32        14.27 o                         
  -6  10   2        113.85        164.53        14.09 o                         
  -5  10   2        135.99        135.25        14.52 o                         
  -4  10   2        125.53        138.72        16.38 o                         
  -3  10   2          3.22         14.55        15.21 o                         
  -2  10   2        904.18        797.45        19.77 o                         
  -1  10   2         49.75         53.56        21.38 o                         
   0  10   2       1877.81       1839.15        58.69 o                         
   1  10   2          2.48         20.19        19.93 o                         
   2  10   2        807.20        773.43        44.83 o                         
   3  10   2         37.97         62.76        23.80 o                         
   4  10   2          0.70         32.95        22.95 o                         
   5  10   2          4.30         12.07        17.18 o                         
   6  10   2        400.33        402.80        21.59 o                         
   7  10   2          1.02         13.16        14.56 o                         
   8  10   2         20.06         23.62        17.52 o                         
  -9  11   2         33.16         38.92        16.77 o                         
  -8  11   2         11.22         21.06        16.78 o                         
  -7  11   2        254.39        241.70        15.25 o                         
  -6  11   2          0.29          5.74        14.00 o                         
  -5  11   2         18.47         38.68        14.58 o                         
  -4  11   2        530.61        496.13        15.30 o                         
  -3  11   2        815.49        784.21        28.90 o                         
  -2  11   2        411.08        413.20        19.97 o                         
  -1  11   2         70.31         71.54        16.72 o                         
   0  11   2         72.05         89.84        21.01 o                         
   1  11   2       2205.86       2105.36        87.33 o                         
   2  11   2         35.79         33.10        21.01 o                         
   3  11   2        213.11        232.59        19.07 o                         
   4  11   2         38.76         47.30        15.78 o                         
   5  11   2          4.96          0.11        15.13 o                         
   6  11   2         41.56         42.59        14.99 o                         
   7  11   2        230.39        199.06        17.96 o                         
   8  11   2         42.63         23.37        16.70 o                         
  -8  12   2          4.23         22.43        17.50 o                         
  -7  12   2         10.00          6.14        14.38 o                         
  -6  12   2        544.54        548.64        17.06 o                         
  -5  12   2         38.06         58.06        14.85 o                         
  -4  12   2         30.70         52.49        15.17 o                         
  -3  12   2          1.54          6.44        17.11 o                         
  -2  12   2        171.56        183.19        17.27 o                         
  -1  12   2          0.59         11.63        18.94 o                         
   0  12   2        963.70        947.62        25.83 o                         
   1  12   2         23.72         25.32        24.73 o                         
   2  12   2          9.55         19.77        19.41 o                         
   3  12   2        325.61        350.12        21.71 o                         
   4  12   2        921.09        879.21        26.09 o                         
   5  12   2        522.62        553.97        21.62 o                         
   6  12   2          8.03         17.19        15.12 o                         
   7  12   2         19.05         22.15        17.37 o                         
   8  12   2        117.68         63.53        18.57 o                         
  -8  13   2          0.27         12.07        18.40 o                         
  -7  13   2        303.43        280.39        19.04 o                         
  -6  13   2         19.44         30.51        17.29 o                         
  -5  13   2          4.13         13.03        14.91 o                         
  -4  13   2        127.48        145.68        18.85 o                         
  -3  13   2        550.44        514.35        20.96 o                         
  -2  13   2        164.56        164.08        19.82 o                         
  -1  13   2          5.07          6.50        18.83 o                         
   0  13   2         10.55         31.53        20.39 o                         
   1  13   2       1529.30       1542.43        36.48 o                         
   2  13   2        504.98        469.49        27.77 o                         
   3  13   2         32.94          3.75        24.51 o                         
   4  13   2        128.14        116.99        16.77 o                         
   5  13   2         50.54         70.03        18.25 o                         
   6  13   2         91.31         72.42        18.68 o                         
   7  13   2         54.75         51.52        17.52 o                         
  -8  14   2         49.37         37.63        17.56 o                         
  -7  14   2         13.36         22.44        16.54 o                         
  -6  14   2        169.42        125.91        15.27 o                         
  -5  14   2         43.33         27.84        14.57 o                         
  -4  14   2        188.34        222.32        18.42 o                         
  -3  14   2          1.14          4.85        16.49 o                         
  -2  14   2         14.21         28.89        19.58 o                         
  -1  14   2        112.33        105.20        21.29 o                         
   0  14   2        469.37        449.24        20.27 o                         
   1  14   2        164.56        176.09        24.59 o                         
   2  14   2         14.03         19.76        20.29 o                         
   3  14   2          0.68          2.25        15.65 o                         
   4  14   2        277.11        302.67        25.19 o                         
   5  14   2         59.68         82.55        20.26 o                         
   6  14   2         30.30         30.70        17.23 o                         
   7  14   2          4.04         11.61        17.34 o                         
  -7  15   2         56.44         56.83        21.08 o                         
  -6  15   2          5.24         25.83        18.72 o                         
  -5  15   2        399.70        376.66        22.45 o                         
  -4  15   2         18.31         31.67        18.49 o                         
  -3  15   2         32.98         36.45        18.64 o                         
  -2  15   2         14.28         20.61        21.07 o                         
  -1  15   2        597.46        666.68        24.41 o                         
   0  15   2          0.03          5.53        18.68 o                         
   1  15   2          6.98          3.74        18.13 o                         
   2  15   2         35.08         34.67        23.63 o                         
   3  15   2        480.56        465.70        21.79 o                         
   4  15   2         49.47         71.05        21.60 o                         
   5  15   2         18.33         28.35        18.21 o                         
   6  15   2          2.26         -1.51        24.42 o                         
   7  15   2          6.05         11.85        20.55 o                         
  -7  16   2          1.60         25.85        20.45 o                         
  -6  16   2         42.71         57.19        26.41 o                         
  -5  16   2         51.63         43.19        18.60 o                         
  -4  16   2        348.26        241.73        48.66 o                         
  -3  16   2         65.47         56.71        18.78 o                         
  -2  16   2         18.21         28.18        24.39 o                         
  -1  16   2          6.59         17.69        22.46 o                         
   0  16   2          2.32         -0.69        20.10 o                         
   1  16   2         41.85         50.39        23.72 o                         
   2  16   2        515.24        495.94        25.10 o                         
   3  16   2          1.68         19.52        19.59 o                         
   4  16   2         12.25         31.79        21.52 o                         
   5  16   2         14.10         36.22        24.48 o                         
   6  16   2         50.44         35.39        19.94 o                         
  -6  17   2          0.08          8.94        26.54 o                         
  -5  17   2        169.72        149.10        24.07 o                         
  -4  17   2         16.95         13.87        30.22 o                         
  -3  17   2         33.72         50.65        27.31 o                         
  -2  17   2        147.40        120.38        27.52 o                         
  -1  17   2         35.99         46.72        22.03 o                         
   0  17   2        325.72        336.53        28.60 o                         
   1  17   2        122.63        129.90        24.42 o                         
   2  17   2        114.08        114.48        19.95 o                         
   3  17   2         59.17         56.95        21.86 o                         
   4  17   2          4.20         21.49        21.27 o                         
   5  17   2         63.35         45.48        17.96 o                         
   6  17   2         62.85         54.14        22.15 o                         
  -5  18   2         11.55         11.77        27.43 o                         
  -4  18   2         26.25         14.95        35.96 o                         
  -3  18   2         44.67         38.36        25.23 o                         
  -2  18   2         90.57         67.22        22.14 o                         
  -1  18   2         58.05         45.73        23.36 o                         
   0  18   2         12.69         27.24        29.86 o                         
   1  18   2         19.72         46.27        24.17 o                         
   2  18   2        159.62        148.46        25.54 o                         
   3  18   2          3.16         -2.83        22.61 o                         
   4  18   2         65.81         74.31        22.56 o                         
   5  18   2         17.27         15.02        22.96 o                         
  -5  19   2         49.89         48.42        31.77 o                         
  -4  19   2          9.71          2.09        30.48 o                         
  -3  19   2        169.75        130.38        29.48 o                         
  -2  19   2         16.10         16.44        22.75 o                         
  -1  19   2         11.69          8.49        23.73 o                         
   0  19   2          2.35         19.65        30.06 o                         
   1  19   2        159.91        175.50        31.03 o                         
   2  19   2         16.69         16.84        27.12 o                         
   3  19   2         69.31         79.04        23.11 o                         
   4  19   2          0.09         -4.88        24.09 o                         
  -4  20   2         52.25         29.88        26.26 o                         
  -3  20   2          1.25         22.04        25.44 o                         
  -2  20   2         11.48         -0.78        26.12 o                         
  -1  20   2          2.37          2.01        26.98 o                         
   0  20   2         99.60         95.12        31.31 o                         
   1  20   2          1.82         18.10        31.95 o                         
   2  20   2         98.83         78.91        26.38 o                         
   3  20   2         11.02         27.22        28.71 o                         
  -2  21   2         18.75         17.06        26.71 o                         
  -1  21   2        198.55        149.65        30.63 o                         
   0  21   2          0.50          9.14        32.62 o                         
   1  21   2          7.14         32.93        32.89 o                         
   2  21   2          0.06          5.63        40.61 o                         
  -9   0   3        173.24        159.96        16.86 o                         
  -7   0   3         76.58         67.39        17.99 o                         
  -5   0   3       1540.17       1498.85        23.88 o                         
  -3   0   3        184.78        205.79        17.34 o                         
  -1   0   3      13035.77      14335.28        92.58 o                         
   1   0   3       3573.40       3407.22        97.45 o                         
   3   0   3       5024.61       5010.80       348.85 o                         
   5   0   3        229.13        267.71        28.91 o                         
   7   0   3        154.62        179.49        28.34 o                         
   9   0   3        102.22         61.94        26.14 o                         
 -10   1   3         15.52          9.60        14.29 o                         
  -9   1   3         31.19         23.25        12.81 o                         
  -8   1   3        187.90        188.34        12.24 o                         
  -7   1   3          0.41         13.36        12.12 o                         
  -6   1   3          2.09          7.44        13.21 o                         
  -5   1   3        175.95        180.72        11.84 o                         
  -4   1   3       1517.79       1495.56        18.94 o                         
  -3   1   3        765.75        771.96        14.70 o                         
  -2   1   3       2516.27       2659.03        26.24 o                         
  -1   1   3        368.56        385.92        23.65 o                         
   0   1   3         70.05         75.07        25.27 o                         
   1   1   3         17.79         21.41        23.23 o                         
   2   1   3       5540.32       5077.70       112.47 o                         
   3   1   3        144.06        136.97        18.72 o                         
   4   1   3          3.11          3.58        15.85 o                         
   5   1   3        194.53        178.88        15.97 o                         
   6   1   3        820.88        814.45        19.15 o                         
   7   1   3         15.25         33.28        15.34 o                         
   8   1   3        140.40        125.43        17.26 o                         
   9   1   3          0.04         23.95        17.59 o                         
 -10   2   3          5.57         14.31        13.34 o                         
  -9   2   3         22.05         31.03        13.31 o                         
  -8   2   3         62.09         62.38        12.42 o                         
  -7   2   3        242.43        249.03        13.22 o                         
  -6   2   3         86.65        104.13        13.26 o                         
  -5   2   3        189.36        188.05        12.92 o                         
  -4   2   3         42.41         64.95        12.92 o                         
  -3   2   3       2517.08       2427.87        45.77 o                         
  -2   2   3        620.48        622.74        21.09 o                         
  -1   2   3        135.27        157.62        21.75 o                         
   0   2   3       6380.18       6118.02       213.76 o                         
   1   2   3        656.83        550.21        30.32 o                         
   2   2   3        110.68        140.27        20.67 o                         
   3   2   3       2471.46       2330.21        91.41 o                         
   4   2   3         98.09        108.30        18.95 o                         
   5   2   3        632.24        652.14        20.51 o                         
   6   2   3         98.09         95.94        14.78 o                         
   7   2   3        132.50        135.00        18.14 o                         
   8   2   3         24.57         29.94        14.85 o                         
   9   2   3          9.78         44.45        21.30 o                         
 -10   3   3         21.82         25.86        14.43 o                         
  -9   3   3          0.09         29.14        12.92 o                         
  -8   3   3         74.82         72.79        12.27 o                         
  -7   3   3         91.77        124.77        12.92 o                         
  -6   3   3        142.97        140.88        13.00 o                         
  -5   3   3        194.91        199.55        12.31 o                         
  -4   3   3       2427.15       2422.67        28.18 o                         
  -3   3   3        517.94        600.47        13.86 o                         
  -2   3   3        852.26        869.94        20.45 o                         
  -1   3   3       1923.31       2106.85        33.91 o                         
   0   3   3        939.00        873.16        30.48 o                         
   1   3   3          0.47         12.06        23.67 o                         
   2   3   3        119.99        138.57        22.39 o                         
   3   3   3          3.28         -7.89        17.93 o                         
   4   3   3       6982.71       6824.96       212.51 o                         
   5   3   3          0.18          6.63        15.03 o                         
   6   3   3         32.26         13.14        14.54 o                         
   7   3   3          9.63         34.40        14.73 o                         
   8   3   3         74.34        103.26        17.40 o                         
   9   3   3          0.97          2.05        17.73 o                         
 -10   4   3          5.77          9.33        13.73 o                         
  -9   4   3         18.97         21.27        14.11 o                         
  -8   4   3         10.31         23.14        11.53 o                         
  -7   4   3        281.08        307.16        13.94 o                         
  -6   4   3        266.70        264.92        13.50 o                         
  -5   4   3        404.07        380.04        13.53 o                         
  -4   4   3        842.91        787.42        13.84 o                         
  -3   4   3       3190.73       3248.82        36.77 o                         
  -2   4   3        741.79        721.49        19.69 o                         
  -1   4   3          9.66         20.34        17.11 o                         
   0   4   3         11.71         16.51        21.70 o                         
   1   4   3       1074.23        875.09        29.11 o                         
   2   4   3       3247.31       3317.43       137.37 o                         
   3   4   3       1554.61       1557.70        66.05 o                         
   4   4   3        914.49        993.70        34.39 o                         
   5   4   3       1118.13       1089.11        24.64 o                         
   6   4   3         12.73         15.44        17.85 o                         
   7   4   3          4.22         10.53        16.69 o                         
   8   4   3         77.45         74.04        15.03 o                         
   9   4   3         39.03         33.78        19.31 o                         
 -10   5   3          2.08          0.89        13.80 o                         
  -9   5   3         19.66          8.79        13.69 o                         
  -8   5   3        190.89        230.20        14.45 o                         
  -7   5   3         43.45         39.75        13.23 o                         
  -6   5   3        420.47        374.41        13.54 o                         
  -5   5   3          0.98         17.48        13.98 o                         
  -4   5   3        249.01        253.48        12.88 o                         
  -3   5   3        915.21        875.37        15.53 o                         
  -2   5   3       4849.42       4788.47        95.00 o                         
  -1   5   3       1931.31       1842.66        47.58 o                         
   0   5   3        182.08        199.46        20.76 o                         
   1   5   3       2202.74       2085.97        68.89 o                         
   2   5   3       1007.76       1049.85        39.13 o                         
   3   5   3          0.06          3.76        17.47 o                         
   4   5   3       1724.98       1648.53        51.58 o                         
   5   5   3         87.36         95.30        17.37 o                         
   6   5   3         89.95        125.04        18.23 o                         
   7   5   3         15.12         24.72        14.16 o                         
   8   5   3          0.28         -1.06        21.13 o                         
   9   5   3          1.64          1.85        16.28 o                         
 -10   6   3          0.19          3.68        15.00 o                         
  -9   6   3        176.19        151.13        12.95 o                         
  -8   6   3         17.90         26.90        12.32 o                         
  -7   6   3          5.43          4.60        13.54 o                         
  -6   6   3        187.17        174.85        13.06 o                         
  -5   6   3       1584.87       1413.10       162.77 o                         
  -4   6   3        297.99        320.91        13.24 o                         
  -3   6   3        363.60        410.67        16.53 o                         
  -2   6   3         40.55         39.01        15.28 o                         
  -1   6   3       3247.04       3146.62        95.96 o                         
   0   6   3        259.02        240.00        33.14 o                         
   1   6   3        430.12        387.10        24.91 o                         
   2   6   3        401.08        405.13        26.22 o                         
   3   6   3        483.16        480.58        21.23 o                         
   4   6   3        101.66        119.13        16.35 o                         
   5   6   3        416.34        422.49        19.54 o                         
   6   6   3          0.00         10.19        14.71 o                         
   7   6   3          0.57          8.77        18.27 o                         
   8   6   3          0.00         18.13        18.34 o                         
   9   6   3         80.31         72.95        19.79 o                         
  -9   7   3          6.84         20.75        14.02 o                         
  -8   7   3         63.86         64.48        13.34 o                         
  -7   7   3         39.78         50.53        12.40 o                         
  -6   7   3        435.52        434.97        12.53 o                         
  -5   7   3         52.46         59.18        13.55 o                         
  -4   7   3        320.25        344.28        14.29 o                         
  -3   7   3          0.45         14.78        14.01 o                         
  -2   7   3       4486.59       4323.18       121.20 o                         
  -1   7   3         55.12         59.17        17.41 o                         
   0   7   3         59.44         67.90        21.14 o                         
   1   7   3        721.99        718.77        30.81 o                         
   2   7   3       2529.51       2569.35        75.67 o                         
   3   7   3         60.17         43.32        22.16 o                         
   4   7   3        135.35        124.40        16.93 o                         
   5   7   3        434.50        408.47        29.30 o                         
   6   7   3          7.41         16.03        19.41 o                         
   7   7   3         83.09         82.88        21.13 o                         
   8   7   3         32.98         46.09        19.08 o                         
   9   7   3          3.44         -5.39        17.03 o                         
  -9   8   3        106.43         92.04        14.65 o                         
  -8   8   3          2.12          6.22        13.51 o                         
  -7   8   3        341.19        335.14        13.20 o                         
  -6   8   3          0.54          4.41        13.30 o                         
  -5   8   3          9.28          3.90        11.52 o                         
  -4   8   3        337.52        339.93        16.60 o                         
  -3   8   3       1936.51       2000.68        21.15 o                         
  -2   8   3        844.14        789.63        18.90 o                         
  -1   8   3       1783.89       1636.47        30.44 o                         
   0   8   3         38.13         27.88        23.75 o                         
   1   8   3        589.68        589.33        30.92 o                         
   2   8   3          2.33         37.08        22.96 o                         
   3   8   3        396.67        390.24        48.82 o                         
   4   8   3         25.04         28.41        18.69 o                         
   5   8   3          6.27         38.82        20.89 o                         
   6   8   3         34.72         33.43        15.22 o                         
   7   8   3        254.04        267.50        19.34 o                         
   8   8   3          1.16         14.03        19.72 o                         
   9   8   3         13.10         13.26        18.64 o                         
  -9   9   3         16.93         27.22        15.53 o                         
  -8   9   3        142.57        154.55        14.89 o                         
  -7   9   3          0.29         12.58        12.11 o                         
  -6   9   3        327.92        340.03        14.39 o                         
  -5   9   3        175.46        157.08        12.76 o                         
  -4   9   3        516.71        580.20        15.86 o                         
  -3   9   3        833.03        719.59        88.37 o                         
  -2   9   3         56.80         73.75        14.86 o                         
  -1   9   3         62.16         71.32        19.17 o                         
   0   9   3       6300.06       5868.00       195.06 o                         
   1   9   3        253.97        234.09        22.36 o                         
   2   9   3         60.23         72.95        24.97 o                         
   3   9   3        110.44         90.78        25.78 o                         
   4   9   3         71.46         76.36        21.54 o                         
   5   9   3          8.37         15.05        18.13 o                         
   6   9   3         44.99         51.42        18.08 o                         
   7   9   3          5.46         22.83        18.42 o                         
   8   9   3         88.58         58.36        20.25 o                         
  -9  10   3         12.31          5.66        15.12 o                         
  -8  10   3          1.43         17.88        14.30 o                         
  -7  10   3        834.23        852.14        16.57 o                         
  -6  10   3          0.69          4.09        14.27 o                         
  -5  10   3        173.83        191.93        14.82 o                         
  -4  10   3         21.38         40.37        18.57 o                         
  -3  10   3       1590.82       1493.00        35.01 o                         
  -2  10   3          9.27          7.13        14.10 o                         
  -1  10   3        727.71        706.24        26.29 o                         
   0  10   3        336.54        338.05        27.05 o                         
   1  10   3       1387.33       1335.47        45.91 o                         
   2  10   3         45.41         41.10        63.34 o                         
   3  10   3         52.40         44.88        24.68 o                         
   4  10   3        128.13        130.93        20.01 o                         
   5  10   3          5.26         32.81        17.50 o                         
   6  10   3         17.00         24.11        16.40 o                         
   7  10   3        134.90        109.13        19.76 o                         
   8  10   3          3.32          5.24        22.25 o                         
  -8  11   3        165.68        161.41        16.41 o                         
  -7  11   3          4.29         16.84        15.44 o                         
  -6  11   3        143.87        167.75        15.21 o                         
  -5  11   3         81.72         71.76        15.60 o                         
  -4  11   3         48.56         42.76        19.35 o                         
  -3  11   3          1.94          9.84        14.22 o                         
  -2  11   3        386.54        393.24        18.29 o                         
  -1  11   3        556.93        574.40        18.92 o                         
   0  11   3       2016.24       1893.13        47.58 o                         
   1  11   3          0.90          5.96        26.42 o                         
   2  11   3        300.70        264.05        32.58 o                         
   3  11   3          5.31          8.35        23.08 o                         
   4  11   3         13.72         27.90        24.63 o                         
   5  11   3          5.36         23.69        22.17 o                         
   6  11   3        224.70        219.80        19.72 o                         
   7  11   3          3.66         -3.10        21.50 o                         
   8  11   3         51.29         52.68        18.81 o                         
  -8  12   3          3.83         29.10        15.26 o                         
  -7  12   3        145.94        142.30        14.70 o                         
  -6  12   3          1.30          1.10        14.82 o                         
  -5  12   3        163.57        182.72        18.34 o                         
  -4  12   3         75.06         85.93        16.40 o                         
  -3  12   3         18.30         37.72        15.29 o                         
  -2  12   3         44.74         43.42        14.55 o                         
  -1  12   3        944.67        938.08        22.19 o                         
   0  12   3       1202.28       1172.87        61.75 o                         
   1  12   3       1132.34       1050.09        29.39 o                         
   2  12   3        112.64        144.68        29.67 o                         
   3  12   3          1.95         30.83        24.43 o                         
   4  12   3          4.97         42.41        21.65 o                         
   5  12   3        166.84        167.55        19.00 o                         
   6  12   3          2.13          5.78        22.51 o                         
   7  12   3         66.13         87.26        19.88 o                         
   8  12   3          0.97         23.48        17.46 o                         
  -8  13   3         40.02         29.30        16.02 o                         
  -7  13   3          3.81          7.27        14.50 o                         
  -6  13   3        210.13        231.10        17.91 o                         
  -5  13   3         42.95         50.21        17.80 o                         
  -4  13   3         28.90         33.23        17.68 o                         
  -3  13   3        461.18        401.55        44.69 o                         
  -2  13   3        781.33        746.01        26.02 o                         
  -1  13   3        194.40        202.56        17.84 o                         
   0  13   3        478.37        446.78        22.56 o                         
   1  13   3        426.86        422.43        28.39 o                         
   2  13   3        179.82        187.66        19.64 o                         
   3  13   3        314.53        299.84        24.43 o                         
   4  13   3         55.73         94.91        23.62 o                         
   5  13   3         18.52         44.07        18.02 o                         
   6  13   3        143.57        149.49        18.81 o                         
   7  13   3          6.76         30.45        17.62 o                         
  -7  14   3         30.13         29.11        15.74 o                         
  -6  14   3         50.52         44.62        15.68 o                         
  -5  14   3        194.76        182.37        19.13 o                         
  -4  14   3        256.68        214.71        43.20 o                         
  -3  14   3         26.29         14.76        20.54 o                         
  -2  14   3         48.39         49.58        18.15 o                         
  -1  14   3        284.28        294.85        20.10 o                         
   0  14   3        103.19         70.66        19.70 o                         
   1  14   3        115.19        122.10        24.38 o                         
   2  14   3         22.89         24.82        23.56 o                         
   3  14   3        470.74        485.05        21.80 o                         
   4  14   3          0.23         -4.99        23.69 o                         
   5  14   3         35.22         60.27        18.34 o                         
   6  14   3         11.82         18.27        21.60 o                         
   7  14   3         42.10         45.28        18.99 o                         
  -7  15   3         18.66         13.82        21.10 o                         
  -6  15   3         24.55         44.45        21.04 o                         
  -5  15   3         32.68         23.12        21.59 o                         
  -4  15   3        172.67        212.29        21.26 o                         
  -3  15   3         78.33         74.01        18.90 o                         
  -2  15   3         37.50         38.99        15.57 o                         
  -1  15   3         91.94         93.56        19.88 o                         
   0  15   3        353.36        354.78        19.86 o                         
   1  15   3         17.82         38.79        20.83 o                         
   2  15   3         48.42         53.71        20.11 o                         
   3  15   3         28.66          9.58        23.35 o                         
   4  15   3        227.16        219.25        22.10 o                         
   5  15   3          7.92         22.14        21.46 o                         
   6  15   3         54.12         44.83        19.57 o                         
  -7  16   3         57.37         47.06        23.82 o                         
  -6  16   3          5.71         10.94        17.48 o                         
  -5  16   3         26.97          9.66        20.78 o                         
  -4  16   3         82.50         73.01        21.28 o                         
  -3  16   3        197.32        210.29        20.29 o                         
  -2  16   3         69.69         62.60        17.08 o                         
  -1  16   3          8.36         23.15        19.28 o                         
   0  16   3        100.28        102.47        21.10 o                         
   1  16   3        135.45        154.26        23.81 o                         
   2  16   3         21.06          8.77        20.08 o                         
   3  16   3        207.31        192.76        25.46 o                         
   4  16   3          2.94         16.02        20.55 o                         
   5  16   3        113.18        126.62        20.19 o                         
   6  16   3          0.02         40.02        25.56 o                         
  -6  17   3         10.93         13.43        21.13 o                         
  -5  17   3          5.97         -1.47        22.17 o                         
  -4  17   3        239.24        236.36        21.60 o                         
  -3  17   3          3.32          8.73        19.00 o                         
  -2  17   3         42.66         53.02        22.46 o                         
  -1  17   3          9.97          9.91        17.96 o                         
   0  17   3          3.00         12.90        20.51 o                         
   1  17   3          7.28          6.65        23.71 o                         
   2  17   3        235.59        233.42        20.22 o                         
   3  17   3         19.88         38.25        21.14 o                         
   4  17   3        143.07        153.90        19.99 o                         
   5  17   3         17.24         26.74        25.33 o                         
  -5  18   3        115.08        100.86        26.85 o                         
  -4  18   3          0.01         -1.63        21.20 o                         
  -3  18   3        135.12        107.96        22.22 o                         
  -2  18   3          0.33          4.50        21.68 o                         
  -1  18   3          3.59         21.76        17.01 o                         
   0  18   3         44.73         45.00        24.42 o                         
   1  18   3        138.31        145.37        25.84 o                         
   2  18   3         12.00          6.20        20.80 o                         
   3  18   3         57.30         42.50        21.71 o                         
   4  18   3         39.04         42.09        25.44 o                         
   5  18   3         55.60         26.04        20.51 o                         
  -5  19   3          4.99          0.15        32.82 o                         
  -4  19   3         57.77         55.41        22.26 o                         
  -3  19   3          0.64         21.39        22.34 o                         
  -2  19   3         65.69         68.47        23.58 o                         
  -1  19   3         52.03         68.84        32.09 o                         
   0  19   3         16.30         28.65        24.75 o                         
   1  19   3          6.41          6.16        21.75 o                         
   2  19   3        122.83        107.47        25.89 o                         
   3  19   3         17.85         36.67        25.96 o                         
   4  19   3         22.23         39.59        27.94 o                         
  -3  20   3         14.86          8.73        24.22 o                         
  -2  20   3         84.49         62.89        25.87 o                         
  -1  20   3        115.90        102.06        33.30 o                         
   0  20   3          0.02         15.14        26.18 o                         
   1  20   3         16.70         37.24        22.84 o                         
   2  20   3          1.86         20.82        19.57 o                         
   3  20   3         56.27         62.19        22.73 o                         
  -2  21   3          6.47          9.75        27.42 o                         
  -1  21   3         35.09         20.77        33.66 o                         
   0  21   3         74.95         75.08        33.52 o                         
   1  21   3          0.72         40.67        34.27 o                         
 -10   0   4          0.34         -3.89        19.48 o                         
  -8   0   4         44.14         51.77        16.64 o                         
  -6   0   4        698.04        643.78        20.47 o                         
  -4   0   4        202.78        180.77        16.58 o                         
  -2   0   4      12165.35      12720.38        71.75 o                         
   0   0   4       1108.80       1018.67        57.99 o                         
   2   0   4       3753.71       3613.55        45.94 o                         
   4   0   4       1249.19       1163.17       117.27 o                         
   6   0   4         41.11         36.17        22.78 o                         
   8   0   4        148.38        140.40        39.96 o                         
 -10   1   4          2.13         11.79        14.28 o                         
  -9   1   4          8.79         12.28        12.00 o                         
  -8   1   4         85.90         80.87        13.47 o                         
  -7   1   4        176.48        174.77        12.95 o                         
  -6   1   4        394.85        398.98        12.79 o                         
  -5   1   4        462.54        427.58        16.89 o                         
  -4   1   4          9.73         14.52        11.22 o                         
  -3   1   4       3815.89       3740.88       114.96 o                         
  -2   1   4        220.42        262.56        20.07 o                         
  -1   1   4          8.10          6.72        24.52 o                         
   0   1   4        276.17        284.89        23.09 o                         
   1   1   4       2867.21       2550.69        42.81 o                         
   2   1   4        507.16        475.49        26.18 o                         
   3   1   4        771.83        783.48        28.37 o                         
   4   1   4        160.98        152.01        21.19 o                         
   5   1   4       1069.08       1015.82        25.05 o                         
   6   1   4          2.70         16.74        14.36 o                         
   7   1   4         12.27         15.76        15.58 o                         
   8   1   4         13.26         31.38        16.84 o                         
   9   1   4         18.42         20.51        15.48 o                         
 -10   2   4         13.29          8.28        13.90 o                         
  -9   2   4         11.77         -1.23        13.42 o                         
  -8   2   4         38.54         62.35        14.58 o                         
  -7   2   4         38.98         51.51        11.73 o                         
  -6   2   4        536.08        525.16        13.16 o                         
  -5   2   4        233.10        246.66        14.00 o                         
  -4   2   4        658.29        665.47        14.35 o                         
  -3   2   4        821.76        911.48        17.55 o                         
  -2   2   4        690.10        614.91        18.87 o                         
  -1   2   4       1341.16       1369.72        29.46 o                         
   0   2   4       3625.15       3453.22        67.96 o                         
   1   2   4        119.28         89.63        20.98 o                         
   2   2   4        653.14        634.65        21.35 o                         
   3   2   4         57.74         43.97        19.62 o                         
   4   2   4       1889.49       1811.02        42.84 o                         
   5   2   4         78.24         64.75        16.67 o                         
   6   2   4          3.21         32.13        16.20 o                         
   7   2   4         30.73         23.18        15.40 o                         
   8   2   4         68.04         59.42        15.63 o                         
   9   2   4         66.73         40.32        18.70 o                         
 -10   3   4         19.78          5.10        16.70 o                         
  -9   3   4         16.66         23.46        12.84 o                         
  -8   3   4         59.58         80.64        12.53 o                         
  -7   3   4        168.70        149.30        13.58 o                         
  -6   3   4       1057.27       1074.40        15.46 o                         
  -5   3   4        582.21        565.44        13.87 o                         
  -4   3   4         25.41         40.84        10.38 o                         
  -3   3   4       1074.01       1195.54        17.96 o                         
  -2   3   4       3138.48       3429.44        32.36 o                         
  -1   3   4       2629.30       2456.88        34.55 o                         
   0   3   4        617.18        631.04        22.38 o                         
   1   3   4       1208.13       1218.82        25.72 o                         
   2   3   4       1222.58       1154.37        35.56 o                         
   3   3   4        558.79        501.97        21.90 o                         
   4   3   4         71.70         67.77        17.81 o                         
   5   3   4        283.17        299.38        19.16 o                         
   6   3   4        466.51        456.46        22.76 o                         
   7   3   4        115.75        133.11        16.40 o                         
   8   3   4         20.01         16.91        20.55 o                         
   9   3   4          0.42          0.05        18.38 o                         
 -10   4   4         26.95         13.43        14.74 o                         
  -9   4   4         15.87         36.07        14.70 o                         
  -8   4   4         88.50         88.75        16.40 o                         
  -7   4   4        388.49        407.94        14.20 o                         
  -6   4   4        355.84        374.89        14.13 o                         
  -5   4   4          0.50         11.35        12.27 o                         
  -4   4   4        631.53        645.12        24.68 o                         
  -3   4   4         29.94         42.27        13.52 o                         
  -2   4   4        666.33        667.93        17.02 o                         
  -1   4   4        600.44        599.11        24.12 o                         
   0   4   4       4001.44       3870.13        98.75 o                         
   1   4   4       2168.63       2126.72        43.51 o                         
   2   4   4         42.56         25.84        18.94 o                         
   3   4   4        121.59        125.12        20.47 o                         
   4   4   4        984.00        951.29        38.87 o                         
   5   4   4       1139.05       1098.21        20.56 o                         
   6   4   4        109.51        111.12        15.79 o                         
   7   4   4         25.01         33.59        17.42 o                         
   8   4   4          0.57          9.30        20.89 o                         
   9   4   4          1.27          9.99        18.03 o                         
 -10   5   4         64.03         56.01        14.32 o                         
  -9   5   4         31.80         29.59        12.64 o                         
  -8   5   4        182.14        192.10        13.23 o                         
  -7   5   4        161.84        156.28        13.25 o                         
  -6   5   4         10.41         10.43        13.30 o                         
  -5   5   4       1002.65       1026.13        16.16 o                         
  -4   5   4        351.63        347.95        16.69 o                         
  -3   5   4         19.38         25.61        12.63 o                         
  -2   5   4       2693.21       2801.32        34.81 o                         
  -1   5   4       2511.35       2393.97        59.28 o                         
   0   5   4        948.43        886.47        27.28 o                         
   1   5   4        549.37        491.56        23.50 o                         
   2   5   4         27.85         62.92        23.97 o                         
   3   5   4        563.03        465.74        25.70 o                         
   4   5   4        170.55        164.73        17.45 o                         
   5   5   4        572.92        569.24        26.21 o                         
   6   5   4        890.71        888.86        23.44 o                         
   7   5   4          7.58         27.08        15.20 o                         
   8   5   4         43.73         24.24        14.66 o                         
   9   5   4         81.92         53.16        26.93 o                         
  -9   6   4          0.47         11.09        13.86 o                         
  -8   6   4         46.12         55.80        14.15 o                         
  -7   6   4        273.22        239.13        12.35 o                         
  -6   6   4        676.62        697.37        15.81 o                         
  -5   6   4         15.10         13.47        12.80 o                         
  -4   6   4        383.63        358.23        14.66 o                         
  -3   6   4        163.81        170.79        14.25 o                         
  -2   6   4        574.65        568.77        17.14 o                         
  -1   6   4          6.64         22.66        20.64 o                         
   0   6   4        182.14        136.83        21.91 o                         
   1   6   4        912.98        990.04        31.84 o                         
   2   6   4        630.71        557.51        22.05 o                         
   3   6   4        159.38        138.79        18.76 o                         
   4   6   4        510.46        483.52        19.87 o                         
   5   6   4       1167.30       1186.92        36.56 o                         
   6   6   4        112.45        114.67        18.44 o                         
   7   6   4        105.37        119.34        20.08 o                         
   8   6   4         23.74         21.07        20.83 o                         
   9   6   4          0.33         10.99        19.83 o                         
  -9   7   4         56.62         66.09        14.44 o                         
  -8   7   4        112.62         92.94        12.95 o                         
  -7   7   4        650.52        658.76        16.35 o                         
  -6   7   4          5.94         23.63        14.25 o                         
  -5   7   4         14.34         28.76        13.90 o                         
  -4   7   4         98.75        110.38        12.58 o                         
  -3   7   4       1119.13        955.52        36.83 o                         
  -2   7   4          2.64         14.82        12.16 o                         
  -1   7   4        294.92        289.29        21.06 o                         
   0   7   4        481.75        528.21        23.08 o                         
   1   7   4        450.69        344.88        24.54 o                         
   2   7   4         26.04         27.20        19.70 o                         
   3   7   4        390.61        366.54        21.26 o                         
   4   7   4        400.81        433.81        21.99 o                         
   5   7   4        199.71        219.29        19.53 o                         
   6   7   4         32.68         47.21        16.60 o                         
   7   7   4         31.54         51.29        18.92 o                         
   8   7   4          3.01          2.64        22.02 o                         
  -9   8   4         34.70         13.84        15.64 o                         
  -8   8   4        123.10        137.89        14.69 o                         
  -7   8   4          5.68         11.61        11.94 o                         
  -6   8   4        250.48        265.01        13.72 o                         
  -5   8   4         17.13         27.41        15.01 o                         
  -4   8   4        466.47        419.14        15.79 o                         
  -3   8   4         21.89         33.49        14.27 o                         
  -2   8   4        602.23        577.73        15.35 o                         
  -1   8   4          0.00         15.42        16.01 o                         
   0   8   4        132.76        105.89        21.26 o                         
   1   8   4          5.13          9.00        22.80 o                         
   2   8   4        212.57        204.91        20.29 o                         
   3   8   4          0.67         20.05        20.66 o                         
   4   8   4        278.98        264.88        19.88 o                         
   5   8   4          1.51          1.38        15.92 o                         
   6   8   4        176.18        150.35        18.72 o                         
   7   8   4         12.50          4.84        22.86 o                         
   8   8   4         32.53         41.19        20.19 o                         
  -9   9   4         80.59         71.06        15.14 o                         
  -8   9   4          0.14          3.70        14.42 o                         
  -7   9   4        239.44        232.38        12.40 o                         
  -6   9   4          8.41         23.05        13.64 o                         
  -5   9   4        179.46        188.28        14.60 o                         
  -4   9   4        286.94        294.01        14.31 o                         
  -3   9   4        101.16        109.65        13.08 o                         
  -2   9   4        223.79        209.79        16.56 o                         
  -1   9   4        869.31        754.98        22.00 o                         
   0   9   4        107.04         84.08        24.01 o                         
   1   9   4         94.44         85.46        21.79 o                         
   2   9   4         30.08         22.28        32.41 o                         
   3   9   4       1005.13       1007.39        35.81 o                         
   4   9   4         82.21        114.49        24.14 o                         
   5   9   4         12.61         26.33        19.45 o                         
   6   9   4         60.38         45.90        18.95 o                         
   7   9   4        221.58        208.71        18.21 o                         
   8   9   4          2.46         27.12        22.41 o                         
  -9  10   4          2.62         15.35        13.97 o                         
  -8  10   4        314.65        287.60        15.98 o                         
  -7  10   4          8.28          7.46        14.98 o                         
  -6  10   4         14.81         27.02        15.92 o                         
  -5  10   4         70.67         71.38        14.77 o                         
  -4  10   4        245.31        250.17        14.43 o                         
  -3  10   4         16.88         13.09        12.43 o                         
  -2  10   4        803.26        788.99        20.52 o                         
  -1  10   4          8.38         15.19        14.85 o                         
   0  10   4        319.82        294.22        23.78 o                         
   1  10   4         83.54         84.57        32.96 o                         
   2  10   4        329.36        313.50        23.42 o                         
   3  10   4         23.90         27.63        24.36 o                         
   4  10   4          0.78        -11.35        17.50 o                         
   5  10   4         11.95         26.90        18.72 o                         
   6  10   4        429.15        419.98        23.32 o                         
   7  10   4          2.29         -8.64        17.28 o                         
   8  10   4          9.75          1.66        23.56 o                         
  -8  11   4          3.39         17.69        14.19 o                         
  -7  11   4         55.00         74.00        16.19 o                         
  -6  11   4         93.08         89.89        17.42 o                         
  -5  11   4        508.76        533.72        17.17 o                         
  -4  11   4         43.69         63.83        13.54 o                         
  -3  11   4         63.93         64.78        16.08 o                         
  -2  11   4         13.08          2.31        15.07 o                         
  -1  11   4       2823.86       2775.93       119.87 o                         
   0  11   4         46.98         62.48        26.81 o                         
   1  11   4         48.71         59.35        25.94 o                         
   2  11   4        456.71        436.49        24.72 o                         
   3  11   4          7.85         25.97        41.09 o                         
   4  11   4        458.29        411.05        27.47 o                         
   5  11   4        332.34        306.25        19.72 o                         
   6  11   4         11.60         13.70        21.61 o                         
   7  11   4         50.49         77.83        18.53 o                         
  -8  12   4         62.41         48.49        14.66 o                         
  -7  12   4          3.76         11.76        18.93 o                         
  -6  12   4        159.72        146.84        19.08 o                         
  -5  12   4        124.58        128.20        16.78 o                         
  -4  12   4          3.83         11.01        13.40 o                         
  -3  12   4        241.19        242.92        20.17 o                         
  -2  12   4        619.77        608.66        20.11 o                         
  -1  12   4         79.99         74.52        17.44 o                         
   0  12   4        669.64        551.29        33.58 o                         
   1  12   4        202.31        234.11        33.04 o                         
   2  12   4        341.11        315.58        23.54 o                         
   3  12   4        237.53        240.45        25.18 o                         
   4  12   4          9.22         32.43        28.48 o                         
   5  12   4         11.56         24.87        20.93 o                         
   6  12   4        128.78        122.13        21.20 o                         
   7  12   4          5.12         23.38        23.35 o                         
  -8  13   4          0.79          6.07        22.28 o                         
  -7  13   4         85.20         93.41        20.39 o                         
  -6  13   4          7.23         15.01        20.59 o                         
  -5  13   4         51.73         49.76        16.51 o                         
  -4  13   4          4.73         29.90        16.03 o                         
  -3  13   4        215.71        231.25        16.05 o                         
  -2  13   4        267.74        244.37        15.84 o                         
  -1  13   4        589.09        542.69        18.67 o                         
   0  13   4        640.17        584.26        26.79 o                         
   1  13   4        541.30        577.19        24.35 o                         
   2  13   4        109.71        139.45        22.51 o                         
   3  13   4          2.23         44.82        23.11 o                         
   4  13   4         33.92         36.27        33.51 o                         
   5  13   4        257.91        253.56        33.62 o                         
   6  13   4          4.18         12.60        25.33 o                         
   7  13   4         36.09         36.29        22.42 o                         
  -7  14   4         64.00         51.15        16.90 o                         
  -6  14   4         58.93         72.09        24.11 o                         
  -5  14   4         16.35         27.39        17.77 o                         
  -4  14   4         50.88         40.27        16.43 o                         
  -3  14   4         35.71         53.71        14.78 o                         
  -2  14   4        165.10        182.94        18.98 o                         
  -1  14   4         24.29         25.06        16.88 o                         
   0  14   4       1257.98       1241.36        81.55 o                         
   1  14   4          9.35         15.51        23.21 o                         
   2  14   4         26.75         48.40        21.16 o                         
   3  14   4          0.29          4.94        17.28 o                         
   4  14   4         69.55         70.66        31.92 o                         
   5  14   4         80.82         57.59        31.45 o                         
   6  14   4         67.91         50.16        19.42 o                         
  -7  15   4         35.33         27.00        19.21 o                         
  -6  15   4          2.17         23.32        19.08 o                         
  -5  15   4          5.72         28.93        18.31 o                         
  -4  15   4          0.08          9.58        16.57 o                         
  -3  15   4        379.24        377.40        16.02 o                         
  -2  15   4        333.90        303.88        18.36 o                         
  -1  15   4        328.66        358.53        19.39 o                         
   0  15   4        653.15        649.64        24.06 o                         
   1  15   4         69.61         75.73        20.59 o                         
   2  15   4         97.78        122.27        24.62 o                         
   3  15   4        358.36        379.08        20.73 o                         
   4  15   4          9.19         24.35        20.99 o                         
   5  15   4          3.93         32.39        24.79 o                         
   6  15   4          0.60          6.59        27.88 o                         
  -6  16   4          4.43          1.62        21.41 o                         
  -5  16   4          0.00         -9.20        19.86 o                         
  -4  16   4        194.23        204.30        20.89 o                         
  -3  16   4         39.57         36.81        16.59 o                         
  -2  16   4         71.45         72.89        19.26 o                         
  -1  16   4          0.78          8.43        16.99 o                         
   0  16   4        309.79        287.42        22.35 o                         
   1  16   4          0.09         -6.40        16.87 o                         
   2  16   4        209.40        218.67        22.86 o                         
   3  16   4          9.57         33.13        33.95 o                         
   4  16   4         40.10         47.94        22.49 o                         
   5  16   4          1.15         -6.01        17.92 o                         
  -6  17   4          7.23         24.04        22.90 o                         
  -5  17   4         31.34         50.95        19.25 o                         
  -4  17   4         98.66         89.32        21.21 o                         
  -3  17   4        177.87        185.14        22.71 o                         
  -2  17   4         18.42         26.38        17.86 o                         
  -1  17   4        148.72        162.18        19.90 o                         
   0  17   4         34.07         45.39        21.02 o                         
   1  17   4         98.45         90.88        19.21 o                         
   2  17   4         21.37         47.36        20.70 o                         
   3  17   4        138.14        117.28        20.26 o                         
   4  17   4          0.23          3.06        25.54 o                         
   5  17   4          6.80         38.93        21.49 o                         
  -5  18   4          0.70          6.66        21.06 o                         
  -4  18   4         50.26         58.08        22.72 o                         
  -3  18   4         20.17         13.89        21.77 o                         
  -2  18   4        222.58        245.47        18.60 o                         
  -1  18   4         67.37         89.61        25.27 o                         
   0  18   4         15.29         24.55        18.46 o                         
   1  18   4         39.58         57.88        18.57 o                         
   2  18   4         95.55        100.21        19.65 o                         
   3  18   4          4.87         28.67        26.11 o                         
   4  18   4         62.93         79.99        22.66 o                         
  -4  19   4          1.12         29.98        23.51 o                         
  -3  19   4        112.99        116.52        23.65 o                         
  -2  19   4         53.53         58.47        21.96 o                         
  -1  19   4          2.35          1.80        27.00 o                         
   0  19   4          6.87         18.78        25.46 o                         
   1  19   4        152.02        167.58        20.23 o                         
   2  19   4          0.33         -9.73        21.66 o                         
   3  19   4         23.29         34.20        28.19 o                         
  -3  20   4          1.64         11.96        23.84 o                         
  -2  20   4         41.57         40.82        26.38 o                         
  -1  20   4         21.64         26.47        22.51 o                         
   0  20   4          9.31          5.80        25.57 o                         
   1  20   4          0.92          4.09        25.99 o                         
   2  20   4         29.10          4.67        23.44 o                         
  -9   0   5         35.80         40.95        18.36 o                         
  -7   0   5        305.47        296.01        17.56 o                         
  -5   0   5       1829.00       1772.95        27.98 o                         
  -3   0   5        231.95        214.56        23.21 o                         
  -1   0   5        744.12        720.74        45.70 o                         
   1   0   5       2747.33       2606.89        56.59 o                         
   3   0   5       2954.59       2818.06       132.89 o                         
   5   0   5        696.18        652.18        24.49 o                         
   7   0   5        255.93        303.59        32.00 o                         
   9   0   5         27.80         14.74        25.70 o                         
 -10   1   5          2.10         10.98        13.16 o                         
  -9   1   5        116.26        110.95        14.14 o                         
  -8   1   5        225.93        229.63        14.41 o                         
  -7   1   5        422.93        424.82        14.50 o                         
  -6   1   5       1232.21       1163.21        31.44 o                         
  -5   1   5          0.48         -0.21        16.88 o                         
  -4   1   5        284.59        316.71        13.87 o                         
  -3   1   5        270.82        322.23        14.85 o                         
  -2   1   5         92.92         96.60        17.90 o                         
  -1   1   5       1143.48       1082.20        22.37 o                         
   0   1   5       2832.23       2618.23        67.05 o                         
   1   1   5        593.05        606.43        21.14 o                         
   2   1   5       2252.53       2130.80        26.69 o                         
   3   1   5        229.24        232.37        22.87 o                         
   4   1   5        209.29        180.11        18.24 o                         
   5   1   5        290.65        326.98        16.73 o                         
   6   1   5          5.58         13.00        16.19 o                         
   7   1   5          3.94         15.16        20.84 o                         
   8   1   5         36.60         58.45        21.78 o                         
   9   1   5          9.12         23.25        20.44 o                         
 -10   2   5          2.24         18.86        14.11 o                         
  -9   2   5         34.92         47.75        13.98 o                         
  -8   2   5         10.39         19.40        11.66 o                         
  -7   2   5        604.03        570.98        15.53 o                         
  -6   2   5         70.17         79.80        11.48 o                         
  -5   2   5        242.07        227.89        12.83 o                         
  -4   2   5        292.29        290.36        13.72 o                         
  -3   2   5       1191.97       1181.31        16.83 o                         
  -2   2   5       2828.77       2917.88       137.96 o                         
  -1   2   5        542.63        515.17        21.08 o                         
   0   2   5       1442.22       1297.35        37.11 o                         
   1   2   5       4879.56       4636.23       117.09 o                         
   2   2   5        966.47        932.96        26.99 o                         
   3   2   5          3.82         42.97        19.84 o                         
   4   2   5        250.83        293.44        18.44 o                         
   5   2   5        240.77        261.03        19.59 o                         
   6   2   5         61.59         49.06        18.24 o                         
   7   2   5         61.77         80.73        15.46 o                         
   8   2   5          0.48          7.73        17.23 o                         
   9   2   5          8.28         47.85        18.74 o                         
 -10   3   5        206.74        179.53        14.77 o                         
  -9   3   5         38.25         51.07        12.70 o                         
  -8   3   5        195.86        200.96        13.53 o                         
  -7   3   5        303.28        291.69        14.22 o                         
  -6   3   5       2535.71       2541.12        21.70 o                         
  -5   3   5         52.16         56.57        16.67 o                         
  -4   3   5        254.70        251.85        13.65 o                         
  -3   3   5        413.55        429.02        29.97 o                         
  -2   3   5        995.15        873.37        28.04 o                         
  -1   3   5        853.52        940.40        21.27 o                         
   0   3   5        822.19        775.68        27.44 o                         
   1   3   5        229.24        216.22        20.67 o                         
   2   3   5        383.21        353.02        24.39 o                         
   3   3   5        293.79        280.11        19.67 o                         
   4   3   5        595.97        590.84        25.86 o                         
   5   3   5        363.62        348.58        22.14 o                         
   6   3   5         97.43         92.62        15.18 o                         
   7   3   5          9.94         23.13        15.38 o                         
   8   3   5         12.78         28.65        15.04 o                         
 -10   4   5          4.55         20.08        15.71 o                         
  -9   4   5         14.17         32.95        13.63 o                         
  -8   4   5          2.17          5.50        12.73 o                         
  -7   4   5        133.53        149.53        11.76 o                         
  -6   4   5        478.86        503.09        18.95 o                         
  -5   4   5        880.81        923.49        18.36 o                         
  -4   4   5        115.41        115.30        12.74 o                         
  -3   4   5        722.84        613.82        13.94 o                         
  -2   4   5        816.51        940.18        26.95 o                         
  -1   4   5        173.24        191.23        21.55 o                         
   0   4   5         37.35         53.00        19.93 o                         
   1   4   5       2129.75       1883.43        63.42 o                         
   2   4   5         25.72         40.55        18.98 o                         
   3   4   5         19.99         39.84        20.04 o                         
   4   4   5        110.55        143.48        19.12 o                         
   5   4   5       1483.12       1508.86        78.31 o                         
   6   4   5         12.03         11.64        17.83 o                         
   7   4   5          4.17         19.48        16.69 o                         
   8   4   5         12.18          7.81        18.49 o                         
  -9   5   5          4.86         14.27        13.28 o                         
  -8   5   5         82.53         78.12        14.39 o                         
  -7   5   5         56.74         42.03        13.33 o                         
  -6   5   5         17.35         22.78        14.94 o                         
  -5   5   5        174.08        184.87        16.14 o                         
  -4   5   5       1510.84       1440.69        21.88 o                         
  -3   5   5        513.79        514.86        15.73 o                         
  -2   5   5        199.07        175.54        15.81 o                         
  -1   5   5        218.83        221.58        20.33 o                         
   0   5   5       1820.85       1726.68        62.69 o                         
   1   5   5        277.10        307.62        20.78 o                         
   2   5   5        245.35        190.59        23.81 o                         
   3   5   5          0.94        -20.87        20.87 o                         
   4   5   5         99.22        112.60        18.97 o                         
   5   5   5         99.70         74.18        16.34 o                         
   6   5   5        804.31        821.15        26.67 o                         
   7   5   5          3.68         21.24        16.97 o                         
   8   5   5          0.34         20.35        19.34 o                         
  -9   6   5         24.58         11.82        16.02 o                         
  -8   6   5         29.53         20.96        13.82 o                         
  -7   6   5         11.83         30.91        12.52 o                         
  -6   6   5          6.26          4.75        13.79 o                         
  -5   6   5       1201.74       1195.26        17.08 o                         
  -4   6   5         13.53         34.15        12.61 o                         
  -3   6   5         92.85        114.38        13.72 o                         
  -2   6   5         15.69         16.77        14.63 o                         
  -1   6   5       3670.57       3621.60       122.64 o                         
   0   6   5        453.91        434.05        26.96 o                         
   1   6   5         85.85        141.57        19.24 o                         
   2   6   5        211.20        196.43        19.70 o                         
   3   6   5       1575.14       1601.45        73.77 o                         
   4   6   5         53.75         67.13        19.28 o                         
   5   6   5        163.41        176.96        21.76 o                         
   6   6   5          0.02          4.09        16.67 o                         
   7   6   5        100.22         90.47        17.22 o                         
   8   6   5          2.79          6.25        19.06 o                         
  -9   7   5         22.45         19.39        14.10 o                         
  -8   7   5        251.03        258.53        13.12 o                         
  -7   7   5        218.25        236.77        14.49 o                         
  -6   7   5         70.23         90.42        13.33 o                         
  -5   7   5        247.20        245.09        13.26 o                         
  -4   7   5       1198.72       1160.83        18.90 o                         
  -3   7   5        139.34        120.51        12.57 o                         
  -2   7   5        683.27        670.86        19.15 o                         
  -1   7   5          2.57         18.05        20.92 o                         
   0   7   5        320.72        319.41        23.15 o                         
   1   7   5         61.17         67.55        19.12 o                         
   2   7   5        464.57        435.92        20.61 o                         
   3   7   5          7.23          9.97        17.67 o                         
   4   7   5        337.99        341.03        23.18 o                         
   5   7   5          0.46          3.24        17.60 o                         
   6   7   5        174.25        169.84        15.37 o                         
   7   7   5          0.07          9.42        17.16 o                         
   8   7   5         55.28         53.63        18.85 o                         
  -9   8   5         49.77         43.18        15.54 o                         
  -8   8   5         20.14         25.37        15.00 o                         
  -7   8   5         69.66         75.11        18.52 o                         
  -6   8   5          0.43          6.55        14.39 o                         
  -5   8   5         64.20         68.74        14.01 o                         
  -4   8   5         36.13         46.80        13.29 o                         
  -3   8   5        823.75        861.80        16.73 o                         
  -2   8   5        452.57        441.10        16.09 o                         
  -1   8   5        154.50        134.80        25.42 o                         
   0   8   5        491.29        477.42        22.42 o                         
   1   8   5        378.48        323.21        23.00 o                         
   2   8   5         91.96        114.92        19.79 o                         
   3   8   5        739.95        753.45        30.11 o                         
   4   8   5         38.80         47.82        17.42 o                         
   5   8   5        100.56        109.22        17.49 o                         
   6   8   5         12.26         31.93        18.50 o                         
   7   8   5        186.55        197.67        19.87 o                         
   8   8   5          4.69         13.65        23.26 o                         
  -9   9   5          2.00         14.60        13.70 o                         
  -8   9   5         69.01         72.71        17.12 o                         
  -7   9   5          6.40         17.00        14.75 o                         
  -6   9   5        306.74        327.27        29.19 o                         
  -5   9   5        142.84        159.69        14.24 o                         
  -4   9   5        137.86        125.47        14.77 o                         
  -3   9   5        141.52        124.93        15.25 o                         
  -2   9   5       1777.71       1712.68        34.12 o                         
  -1   9   5        114.92        132.23        21.04 o                         
   0   9   5        566.84        472.56        28.78 o                         
   1   9   5          6.11         22.16        21.55 o                         
   2   9   5        142.29        170.47        23.80 o                         
   3   9   5         57.68         61.71        20.83 o                         
   4   9   5        363.62        382.17        31.88 o                         
   5   9   5        102.64        107.44        18.77 o                         
   6   9   5         75.12         80.74        19.90 o                         
   7   9   5          1.53        -12.90        19.31 o                         
   8   9   5        102.60         75.65        21.67 o                         
  -8  10   5          5.68         -3.45        17.08 o                         
  -7  10   5        148.02        185.87        17.43 o                         
  -6  10   5          0.44          7.69        14.17 o                         
  -5  10   5         90.67         99.42        13.52 o                         
  -4  10   5        182.89        213.61        15.51 o                         
  -3  10   5        483.81        453.39        16.40 o                         
  -2  10   5        364.36        409.42        17.91 o                         
  -1  10   5        148.12        145.79        21.55 o                         
   0  10   5        143.88        143.26        19.54 o                         
   1  10   5        910.51        875.59        47.74 o                         
   2  10   5         77.46        106.72        29.88 o                         
   3  10   5          9.64         10.45        20.24 o                         
   4  10   5         31.88         26.03        21.44 o                         
   5  10   5        375.50        360.68        27.95 o                         
   6  10   5          0.73         23.07        17.49 o                         
   7  10   5         24.85         21.84        18.90 o                         
  -8  11   5         93.36        121.60        19.22 o                         
  -7  11   5          4.45         24.88        18.17 o                         
  -6  11   5         68.11         86.64        14.42 o                         
  -5  11   5          1.19          1.07        12.89 o                         
  -4  11   5        353.02        350.41        14.71 o                         
  -3  11   5         96.16         97.06        15.85 o                         
  -2  11   5         31.90         18.60        15.03 o                         
  -1  11   5        813.86        777.15        25.77 o                         
   0  11   5        900.00        896.83        26.39 o                         
   1  11   5         57.69         83.87        22.26 o                         
   2  11   5        219.94        217.60        33.35 o                         
   3  11   5          3.52         18.73        23.04 o                         
   4  11   5         28.78         58.43        23.63 o                         
   5  11   5         14.48         41.87        20.23 o                         
   6  11   5        173.47        144.92        20.63 o                         
   7  11   5          0.29         -6.25        20.35 o                         
  -8  12   5          0.62          4.48        16.05 o                         
  -7  12   5        129.93        103.69        21.36 o                         
  -6  12   5          1.54          6.67        14.25 o                         
  -5  12   5        131.88        161.40        16.27 o                         
  -4  12   5        175.80        150.72        14.05 o                         
  -3  12   5         19.32         33.73        14.23 o                         
  -2  12   5        320.52        337.65        16.61 o                         
  -1  12   5       2495.45       2485.07        52.70 o                         
   0  12   5         82.76         69.03        23.06 o                         
   1  12   5         12.19         28.46        30.54 o                         
   2  12   5          0.14         32.54        24.04 o                         
   3  12   5         79.02        107.43        30.74 o                         
   4  12   5         28.54         41.96        28.75 o                         
   5  12   5         89.52         93.48        22.20 o                         
   6  12   5         33.46         39.77        19.75 o                         
   7  12   5         67.64         55.20        24.73 o                         
  -8  13   5         83.47         66.00        22.81 o                         
  -7  13   5          3.06         15.30        17.50 o                         
  -6  13   5         25.14         39.64        18.46 o                         
  -5  13   5         67.93         66.20        17.53 o                         
  -4  13   5        564.41        566.82        17.96 o                         
  -3  13   5         15.24         31.81        13.66 o                         
  -2  13   5          1.60         -5.18        16.57 o                         
  -1  13   5        374.91        359.60        20.58 o                         
   0  13   5       1018.22       1024.56       122.55 o                         
   1  13   5         48.34         57.05        24.53 o                         
   2  13   5         22.17          1.83        36.20 o                         
   3  13   5          1.18         48.37        30.91 o                         
   4  13   5         44.98         41.51        23.54 o                         
   5  13   5          2.97          8.76        29.24 o                         
   6  13   5        115.67        132.48        27.28 o                         
  -7  14   5         11.38          9.77        19.67 o                         
  -6  14   5         20.79         40.84        21.48 o                         
  -5  14   5        124.78        133.39        21.40 o                         
  -4  14   5         15.29          9.55        15.08 o                         
  -3  14   5        206.92        213.73        15.99 o                         
  -2  14   5        150.26        174.35        18.29 o                         
  -1  14   5        503.82        503.97        21.01 o                         
   0  14   5         13.08         14.46        22.37 o                         
   1  14   5         77.43        106.62        30.74 o                         
   2  14   5         24.99         53.69        26.32 o                         
   3  14   5         68.74        128.67        29.80 o                         
   4  14   5          9.50         40.28        48.30 o                         
   5  14   5         10.59         27.61        24.85 o                         
   6  14   5          0.68         12.87        26.00 o                         
  -7  15   5          0.03         21.20        22.41 o                         
  -6  15   5         63.46         72.84        17.74 o                         
  -5  15   5          3.48         34.12        17.88 o                         
  -4  15   5         56.18         55.48        18.70 o                         
  -3  15   5          0.32         12.48        13.87 o                         
  -2  15   5        798.49        829.50        20.69 o                         
  -1  15   5          3.18         11.95        15.99 o                         
   0  15   5          0.62          5.94        19.79 o                         
   1  15   5         25.73         32.68        20.38 o                         
   2  15   5        179.67        221.71        25.15 o                         
   3  15   5         20.81         22.16        33.07 o                         
   4  15   5         39.09         70.51        31.29 o                         
   5  15   5          1.94         15.36        25.98 o                         
  -6  16   5          6.17         24.68        22.72 o                         
  -5  16   5         23.32         38.87        21.55 o                         
  -4  16   5         13.84         12.97        21.12 o                         
  -3  16   5        404.68        433.45        18.85 o                         
  -2  16   5         45.04         36.11        16.30 o                         
  -1  16   5         65.76         72.30        17.86 o                         
   0  16   5         40.94         21.94        18.35 o                         
   1  16   5        167.62        201.39        25.62 o                         
   2  16   5          6.53         36.13        26.37 o                         
   3  16   5          2.01         13.72        21.16 o                         
   4  16   5         11.49         27.90        20.30 o                         
   5  16   5         75.69         92.90        27.81 o                         
  -5  17   5         19.01         27.41        20.31 o                         
  -4  17   5        129.01        127.15        18.47 o                         
  -3  17   5          1.12         -5.23        16.36 o                         
  -2  17   5        335.41        322.81        19.33 o                         
  -1  17   5          0.19         15.36        24.14 o                         
   0  17   5          0.47         23.60        23.01 o                         
   1  17   5         18.21          7.34        17.25 o                         
   2  17   5        111.49        135.96        21.16 o                         
   3  17   5          1.73         18.75        19.41 o                         
   4  17   5         43.44         66.91        22.47 o                         
  -5  18   5         51.64         48.77        19.40 o                         
  -4  18   5          0.52         22.14        20.70 o                         
  -3  18   5        161.59        145.07        20.58 o                         
  -2  18   5         15.72         12.02        16.92 o                         
  -1  18   5         41.17         50.22        22.43 o                         
   0  18   5         78.52         72.10        22.09 o                         
   1  18   5         11.59         25.68        21.77 o                         
   2  18   5          0.42         18.08        22.15 o                         
   3  18   5        123.35        115.36        24.37 o                         
   4  18   5          0.09          8.73        32.79 o                         
  -4  19   5         50.56         44.70        19.89 o                         
  -3  19   5          2.62          0.41        23.09 o                         
  -2  19   5         43.40         56.70        20.12 o                         
  -1  19   5         19.45         32.64        19.50 o                         
   0  19   5         92.25        102.55        25.46 o                         
   1  19   5         11.01         23.20        22.48 o                         
   2  19   5          8.36         -5.67        22.61 o                         
   3  19   5          1.30        -22.46        44.74 o                         
  -2  20   5          2.34         13.19        25.13 o                         
  -1  20   5         10.70         25.19        23.53 o                         
   0  20   5         26.26         -1.17        21.23 o                         
   1  20   5         29.71          3.21        26.73 o                         
 -10   0   6         13.34         27.91        31.18 o                         
  -8   0   6        253.16        232.54        21.50 o                         
  -6   0   6        391.99        388.88        29.54 o                         
  -4   0   6        272.91        234.51        16.49 o                         
  -2   0   6       3122.84       2749.79       342.25 o                         
   0   0   6        272.22        276.02        28.01 o                         
   2   0   6       1580.56       1403.54        37.37 o                         
   4   0   6         68.64         73.42        29.84 o                         
   6   0   6        415.59        408.19        29.49 o                         
   8   0   6         71.45         43.03        31.85 o                         
  -9   1   6         24.57         20.28        13.65 o                         
  -8   1   6          0.01          2.52        13.99 o                         
  -7   1   6        677.83        716.99        17.13 o                         
  -6   1   6         20.53         25.45        17.38 o                         
  -5   1   6        362.08        376.13        15.97 o                         
  -4   1   6          7.26         18.50        12.63 o                         
  -3   1   6         14.27          9.97        12.13 o                         
  -2   1   6         30.01         58.95        18.26 o                         
  -1   1   6       1682.50       1717.63        64.79 o                         
   0   1   6        131.81        105.20        22.51 o                         
   1   1   6        635.18        522.01        21.30 o                         
   2   1   6        362.60        323.21        23.02 o                         
   3   1   6        319.64        311.84        20.80 o                         
   4   1   6        168.19        185.55        18.11 o                         
   5   1   6          3.04         -8.89        17.25 o                         
   6   1   6         82.32         99.61        14.97 o                         
   7   1   6        144.41        134.01        18.14 o                         
   8   1   6          7.14         25.85        20.28 o                         
  -9   2   6          2.15          2.35        13.12 o                         
  -8   2   6         78.28         76.09        15.50 o                         
  -7   2   6        423.53        434.88        18.22 o                         
  -6   2   6        268.87        227.52        14.94 o                         
  -5   2   6       1039.72       1073.56        17.47 o                         
  -4   2   6       1430.75       1391.09        17.76 o                         
  -3   2   6       1196.17       1268.51        17.70 o                         
  -2   2   6         40.64         60.06        15.12 o                         
  -1   2   6        931.75        864.40        34.22 o                         
   0   2   6       2211.34       2032.63        79.20 o                         
   1   2   6       1415.54       1405.09        27.26 o                         
   2   2   6        355.50        267.98        17.49 o                         
   3   2   6        372.85        391.60        18.30 o                         
   4   2   6        117.69        112.39        18.01 o                         
   5   2   6          0.23         31.22        20.63 o                         
   6   2   6        163.15        180.72        19.40 o                         
   7   2   6          0.81          2.39        16.81 o                         
   8   2   6         23.50         11.67        16.39 o                         
  -9   3   6        114.62        118.04        13.57 o                         
  -8   3   6         98.74         96.01        18.38 o                         
  -7   3   6         75.50         71.43        14.60 o                         
  -6   3   6         31.94         23.32        13.62 o                         
  -5   3   6       1066.25       1066.57        17.16 o                         
  -4   3   6         72.28         65.10        12.78 o                         
  -3   3   6        256.06        266.50        14.25 o                         
  -2   3   6        159.07        172.66        18.39 o                         
  -1   3   6        141.62        107.48        16.97 o                         
   0   3   6        391.52        383.42        19.94 o                         
   1   3   6       1041.89       1019.44        25.05 o                         
   2   3   6        181.51        160.79        21.26 o                         
   3   3   6        951.56        903.27        19.48 o                         
   4   3   6         22.29         32.38        17.44 o                         
   5   3   6          1.42          8.18        15.98 o                         
   6   3   6         47.11         48.21        17.82 o                         
   7   3   6        159.56        167.98        17.13 o                         
   8   3   6          0.66          1.96        19.75 o                         
  -9   4   6         17.14         27.71        15.75 o                         
  -8   4   6         31.04         45.47        15.16 o                         
  -7   4   6         45.65         36.08        17.19 o                         
  -6   4   6        288.12        284.01        15.14 o                         
  -5   4   6          1.70         12.01        11.37 o                         
  -4   4   6       1222.10       1207.75       100.80 o                         
  -3   4   6        498.37        475.27        13.48 o                         
  -2   4   6         81.56        106.33        17.38 o                         
  -1   4   6       2167.93       2241.86        60.45 o                         
   0   4   6       3834.02       3655.66       113.36 o                         
   1   4   6         42.55         51.08        16.24 o                         
   2   4   6         83.21         84.19        23.23 o                         
   3   4   6         14.03         51.88        21.63 o                         
   4   4   6        458.95        511.58        19.52 o                         
   5   4   6        478.52        455.00        18.51 o                         
   6   4   6         93.28         90.24        15.79 o                         
   7   4   6         54.53         26.06        16.95 o                         
   8   4   6          3.90         30.88        18.56 o                         
  -9   5   6        100.77         85.47        18.12 o                         
  -8   5   6         24.23         31.38        16.20 o                         
  -7   5   6         35.08         44.89        17.33 o                         
  -6   5   6          5.69         11.67        11.62 o                         
  -5   5   6       1263.79       1220.00        28.05 o                         
  -4   5   6         82.86         91.50        13.62 o                         
  -3   5   6        701.63        744.76        19.87 o                         
  -2   5   6         49.93         28.21        19.95 o                         
  -1   5   6         85.90         61.11        18.83 o                         
   0   5   6         48.33         90.59        19.83 o                         
   1   5   6       1764.31       1603.39        77.44 o                         
   2   5   6         65.39         65.95        21.23 o                         
   3   5   6        283.81        285.46        18.54 o                         
   4   5   6        159.06        171.41        19.50 o                         
   5   5   6        264.67        298.49        19.74 o                         
   6   5   6          4.42          8.73        17.03 o                         
   7   5   6         36.25         57.08        21.33 o                         
   8   5   6          1.18          4.74        19.75 o                         
  -9   6   6         23.91         29.11        15.88 o                         
  -8   6   6         13.58         -8.37        17.95 o                         
  -7   6   6         55.50         75.03        18.92 o                         
  -6   6   6        257.02        290.73        13.82 o                         
  -5   6   6         35.32         44.23        13.08 o                         
  -4   6   6        176.47        183.45        13.09 o                         
  -3   6   6          1.65         -2.61        14.61 o                         
  -2   6   6       1364.45       1378.88        24.81 o                         
  -1   6   6          1.98         -8.70        17.25 o                         
   0   6   6        162.72        141.93        20.97 o                         
   1   6   6         61.53         77.58        19.22 o                         
   2   6   6       1896.68       1813.93        50.84 o                         
   3   6   6          0.05         -5.39        17.69 o                         
   4   6   6        103.73        132.09        19.37 o                         
   5   6   6         98.34        123.15        17.59 o                         
   6   6   6         45.95         57.14        15.75 o                         
   7   6   6          8.09         13.12        19.30 o                         
   8   6   6         40.96         34.43        22.81 o                         
  -9   7   6         14.21         38.10        19.95 o                         
  -8   7   6         13.28         22.19        15.73 o                         
  -7   7   6        106.09        122.35        17.36 o                         
  -6   7   6         71.45         67.38        13.05 o                         
  -5   7   6          7.43         14.52        13.90 o                         
  -4   7   6         64.31         70.49        12.05 o                         
  -3   7   6       2687.32       2748.86        51.22 o                         
  -2   7   6          4.86         -9.50        17.82 o                         
  -1   7   6        105.26        111.10        19.98 o                         
   0   7   6          0.43          6.36        17.96 o                         
   1   7   6        956.96        952.28        46.47 o                         
   2   7   6         21.11         13.11        22.34 o                         
   3   7   6        106.78        123.40        22.74 o                         
   4   7   6         73.70         91.11        18.60 o                         
   5   7   6        303.23        348.43        24.62 o                         
   6   7   6        127.60        126.22        19.62 o                         
   7   7   6         49.51         57.56        20.16 o                         
   8   7   6         33.48         32.36        18.82 o                         
  -9   8   6         41.51         61.74        16.67 o                         
  -8   8   6         53.98         50.55        14.67 o                         
  -7   8   6          1.69        -17.67        22.32 o                         
  -6   8   6         89.96        120.07        15.05 o                         
  -5   8   6          3.54         14.34        12.49 o                         
  -4   8   6        253.51        247.08        14.42 o                         
  -3   8   6        241.45        255.45        13.61 o                         
  -2   8   6        923.19        896.64        24.82 o                         
  -1   8   6        990.69       1039.11        25.92 o                         
   0   8   6        385.89        366.97        21.21 o                         
   1   8   6        339.56        339.38        19.68 o                         
   2   8   6        968.22        900.73        39.87 o                         
   3   8   6         81.02         74.34        18.58 o                         
   4   8   6        119.34        117.11        19.20 o                         
   5   8   6         39.07         44.97        18.48 o                         
   6   8   6         19.97         32.89        19.35 o                         
   7   8   6          9.78        -15.13        20.37 o                         
  -8   9   6          5.75         25.29        15.46 o                         
  -7   9   6        103.58        130.89        20.77 o                         
  -6   9   6         53.73         57.96        15.04 o                         
  -5   9   6         29.29         45.39        15.75 o                         
  -4   9   6        299.41        302.21        16.21 o                         
  -3   9   6        381.05        363.41        14.12 o                         
  -2   9   6        448.02        460.91        17.47 o                         
  -1   9   6       1356.74       1296.30        78.59 o                         
   0   9   6          5.83         12.27        19.48 o                         
   1   9   6        318.38        265.16        24.44 o                         
   2   9   6         19.45         25.92        20.93 o                         
   3   9   6        248.61        287.82        24.66 o                         
   4   9   6         14.79         24.93        19.31 o                         
   5   9   6         56.51         55.57        17.58 o                         
   6   9   6          4.40         25.28        21.59 o                         
   7   9   6         71.58         56.21        26.81 o                         
  -8  10   6        146.84        149.99        29.66 o                         
  -7  10   6         12.41         37.78        18.11 o                         
  -6  10   6         27.67         35.30        16.65 o                         
  -5  10   6          2.84         10.71        16.76 o                         
  -4  10   6        225.46        249.62        15.35 o                         
  -3  10   6          0.27          0.71        13.65 o                         
  -2  10   6        335.73        335.73        15.17 o                         
  -1  10   6        133.04        120.75        18.77 o                         
   0  10   6       1031.94       1090.17        30.22 o                         
   1  10   6        207.53        233.74        21.69 o                         
   2  10   6         65.88         64.53        19.33 o                         
   3  10   6        352.50        349.75        23.82 o                         
   4  10   6        121.63        126.01        18.40 o                         
   5  10   6          0.14          0.13        21.27 o                         
   6  10   6         65.59         66.62        20.10 o                         
   7  10   6          7.97        -15.88        18.77 o                         
  -8  11   6          9.06         22.34        18.76 o                         
  -7  11   6         64.56         79.00        18.27 o                         
  -6  11   6         15.96         17.80        18.24 o                         
  -5  11   6        291.40        261.41        15.33 o                         
  -4  11   6         12.24         19.34        14.62 o                         
  -3  11   6          6.54         17.44        14.69 o                         
  -2  11   6         15.20         24.69        15.61 o                         
  -1  11   6       1224.30       1277.59        29.95 o                         
   0  11   6        214.53        220.84        19.41 o                         
   1  11   6        386.11        367.11        21.09 o                         
   2  11   6        140.39        113.17        25.86 o                         
   3  11   6          3.04        -12.66        22.33 o                         
   4  11   6          2.65         16.25        21.65 o                         
   5  11   6        156.45        111.90        31.15 o                         
   6  11   6          4.19         31.55        19.45 o                         
   7  11   6         23.83          9.61        19.63 o                         
  -8  12   6          1.44          3.44        19.90 o                         
  -7  12   6         53.21        106.27        40.24 o                         
  -6  12   6        180.53        184.91        19.20 o                         
  -5  12   6          3.28         33.42        14.01 o                         
  -4  12   6        103.41         96.47        16.30 o                         
  -3  12   6          1.67         12.35        15.83 o                         
  -2  12   6        229.38        267.37        17.92 o                         
  -1  12   6        183.77        184.72        20.44 o                         
   0  12   6        449.48        407.75        25.27 o                         
   1  12   6         35.08         29.82        21.55 o                         
   2  12   6         59.21         87.89        22.80 o                         
   3  12   6        220.16        222.14        24.74 o                         
   4  12   6         44.59        123.88        28.76 o                         
   5  12   6         13.15         11.88        21.42 o                         
   6  12   6         86.74         73.43        25.39 o                         
  -7  13   6         58.73         68.41        19.80 o                         
  -6  13   6         12.99         21.37        18.55 o                         
  -5  13   6        102.98        104.82        15.48 o                         
  -4  13   6         22.98         23.86        15.04 o                         
  -3  13   6        282.73        320.44        15.30 o                         
  -2  13   6         58.10         95.16        15.13 o                         
  -1  13   6          4.26         18.97        15.28 o                         
   0  13   6        356.12        351.32        25.25 o                         
   1  13   6        488.98        564.75        31.96 o                         
   2  13   6         53.06          8.59        25.83 o                         
   3  13   6          5.98         10.04        19.98 o                         
   4  13   6         35.66         58.31        24.38 o                         
   5  13   6         87.03        128.21        24.46 o                         
   6  13   6          6.14         11.18        25.91 o                         
  -7  14   6          0.06         21.49        19.87 o                         
  -6  14   6         93.72         89.46        15.70 o                         
  -5  14   6         35.44         42.11        16.93 o                         
  -4  14   6         83.36         92.70        17.04 o                         
  -3  14   6         38.42         21.80        16.45 o                         
  -2  14   6        401.94        424.82        18.95 o                         
  -1  14   6        115.67        114.73        18.01 o                         
   0  14   6          2.72          1.86        25.05 o                         
   1  14   6          6.64         31.91        28.92 o                         
   2  14   6         88.28        123.92        25.20 o                         
   3  14   6          1.17          7.43        21.49 o                         
   4  14   6         66.88         48.10        22.10 o                         
   5  14   6          2.20         21.69        23.35 o                         
  -6  15   6         20.69         46.18        21.57 o                         
  -5  15   6        148.93        156.99        16.89 o                         
  -4  15   6          3.85        -11.59        16.29 o                         
  -3  15   6        277.47        292.45        17.11 o                         
  -2  15   6          2.21         -0.12        14.58 o                         
  -1  15   6         15.09         33.89        16.94 o                         
   0  15   6          9.37         10.85        27.30 o                         
   1  15   6         96.34        105.50        26.39 o                         
   2  15   6          0.03         -8.80        47.11 o                         
   3  15   6         93.02         88.05        22.54 o                         
   4  15   6          3.17         22.79        21.31 o                         
   5  15   6         48.72         42.17        53.63 o                         
  -6  16   6          1.90         -6.61        17.10 o                         
  -5  16   6          1.64          9.53        19.59 o                         
  -4  16   6        269.81        299.43        17.42 o                         
  -3  16   6          1.52         16.05        18.38 o                         
  -2  16   6        120.30        104.50        17.79 o                         
  -1  16   6         28.36         31.98        16.27 o                         
   0  16   6         41.96         74.97        20.70 o                         
   1  16   6         18.98         32.71        20.26 o                         
   2  16   6        122.51        118.40        24.97 o                         
   3  16   6          4.14         30.43        22.46 o                         
   4  16   6        117.88         76.17        24.02 o                         
  -5  17   6         80.34         50.94        23.67 o                         
  -4  17   6          0.44          5.72        15.60 o                         
  -3  17   6         91.04        113.81        16.79 o                         
  -2  17   6          6.08          4.99        19.93 o                         
  -1  17   6         78.22         99.67        18.08 o                         
   0  17   6          6.15         11.16        18.58 o                         
   1  17   6         29.17         53.98        22.21 o                         
   2  17   6          0.00          7.64        22.90 o                         
   3  17   6        194.36        195.94        21.22 o                         
   4  17   6          3.38        -15.30        20.95 o                         
  -4  18   6         84.15         72.10        23.87 o                         
  -3  18   6         15.24         18.41        18.31 o                         
  -2  18   6         18.67         39.68        21.22 o                         
  -1  18   6         87.88         76.85        17.94 o                         
   0  18   6         43.74         59.58        21.87 o                         
   1  18   6         11.90         26.92        21.76 o                         
   2  18   6          6.01         12.55        23.87 o                         
   3  18   6          7.38        -14.35        26.82 o                         
  -3  19   6         65.98         60.53        20.65 o                         
  -2  19   6         11.81         20.03        20.34 o                         
  -1  19   6         60.85         45.17        18.47 o                         
   0  19   6          4.28         -8.51        21.47 o                         
   1  19   6          0.43         39.40        25.85 o                         
  -9   0   7          2.27         33.08        30.61 o                         
  -7   0   7        522.34        498.66        35.37 o                         
  -5   0   7         15.52          6.30        19.02 o                         
  -3   0   7       1390.88       1278.84        23.04 o                         
  -1   0   7         29.44         45.84        21.97 o                         
   1   0   7          1.08        -26.22        26.22 o                         
   3   0   7       1758.86       1787.45        34.61 o                         
   5   0   7        105.94        107.07        22.94 o                         
   7   0   7        142.96        187.38        22.47 o                         
  -9   1   7         54.17         41.65        16.82 o                         
  -8   1   7        381.65        339.42        16.90 o                         
  -7   1   7         52.21         59.68        17.05 o                         
  -6   1   7         59.90         68.39        12.97 o                         
  -5   1   7         98.04        100.67        11.29 o                         
  -4   1   7       1014.22        955.78        16.01 o                         
  -3   1   7        315.53        307.61        12.86 o                         
  -2   1   7        154.29        193.20        17.84 o                         
  -1   1   7        453.82        357.63        19.07 o                         
   0   1   7       2027.40       1842.77        60.33 o                         
   1   1   7        450.81        451.58        24.80 o                         
   2   1   7          1.22         27.20        15.83 o                         
   3   1   7        124.46        169.96        20.79 o                         
   4   1   7        567.21        562.42        23.46 o                         
   5   1   7         42.44         24.53        17.47 o                         
   6   1   7        151.22        145.70        17.95 o                         
   7   1   7          2.32          1.12        17.71 o                         
   8   1   7         70.29         73.32        19.47 o                         
  -9   2   7         92.45         76.59        16.14 o                         
  -8   2   7         75.68         84.60        16.60 o                         
  -7   2   7         69.84         97.05        17.09 o                         
  -6   2   7         17.73         32.86        12.00 o                         
  -5   2   7        122.28        143.69        14.31 o                         
  -4   2   7        436.88        435.97        13.01 o                         
  -3   2   7        461.15        439.38        14.36 o                         
  -2   2   7          4.58          9.88        14.92 o                         
  -1   2   7       1600.06       1530.27        53.50 o                         
   0   2   7         98.01        131.29        16.44 o                         
   1   2   7         49.33         23.37        18.86 o                         
   2   2   7         19.00         42.42        18.47 o                         
   3   2   7        297.53        261.63        17.88 o                         
   4   2   7        196.66        213.75        17.95 o                         
   5   2   7        339.16        373.02        20.45 o                         
   6   2   7         84.76         91.70        15.53 o                         
   7   2   7         62.77         90.02        19.70 o                         
   8   2   7         11.25         31.06        18.34 o                         
  -9   3   7          2.37         18.44        17.86 o                         
  -8   3   7         24.18         44.78        15.45 o                         
  -7   3   7        175.17        155.20        19.95 o                         
  -6   3   7        365.55        391.57        15.06 o                         
  -5   3   7         85.17        103.99        13.07 o                         
  -4   3   7         25.60         31.30        11.82 o                         
  -3   3   7        339.68        397.45        14.88 o                         
  -2   3   7       2359.16       2270.27        23.92 o                         
  -1   3   7        126.47        112.11        16.05 o                         
   0   3   7          1.89         23.68        16.43 o                         
   1   3   7         13.44         -2.28        19.00 o                         
   2   3   7       1557.86       1493.07        46.73 o                         
   3   3   7          5.12         15.56        16.19 o                         
   4   3   7          8.08         35.42        17.06 o                         
   5   3   7         37.38         30.96        18.35 o                         
   6   3   7        290.24        292.05        20.03 o                         
   7   3   7          0.00         16.87        17.35 o                         
   8   3   7         26.08         -1.77        18.64 o                         
  -9   4   7        177.29        164.37        20.28 o                         
  -8   4   7          8.65         18.42        16.52 o                         
  -7   4   7          1.46         52.78        19.41 o                         
  -6   4   7         25.42         11.36        12.34 o                         
  -5   4   7        569.95        599.27        17.21 o                         
  -4   4   7         88.95         92.03        12.96 o                         
  -3   4   7        594.25        566.51        14.47 o                         
  -2   4   7          0.68         18.47        14.37 o                         
  -1   4   7        329.37        315.83        22.41 o                         
   0   4   7         18.10         31.70        17.39 o                         
   1   4   7       1394.91       1330.06        44.94 o                         
   2   4   7        334.66        344.28        20.58 o                         
   3   4   7         28.57          8.06        18.82 o                         
   4   4   7         16.70         22.58        16.17 o                         
   5   4   7         76.29         82.26        27.74 o                         
   6   4   7         25.07         31.11        17.18 o                         
   7   4   7         64.99         52.91        17.89 o                         
  -9   5   7         51.54         33.12        16.42 o                         
  -8   5   7        166.53        135.68        16.41 o                         
  -7   5   7        629.92        606.41        20.27 o                         
  -6   5   7         11.48         23.98        15.56 o                         
  -5   5   7        706.69        709.64        15.42 o                         
  -4   5   7       1058.90       1049.10        15.85 o                         
  -3   5   7        542.90        519.09        14.34 o                         
  -2   5   7        291.89        278.41        18.35 o                         
  -1   5   7       1678.50       1557.88        45.55 o                         
   0   5   7        768.59        733.41        21.89 o                         
   1   5   7        680.74        656.14        41.87 o                         
   2   5   7        310.51        275.92        22.73 o                         
   3   5   7        122.06        126.13        21.66 o                         
   4   5   7        182.24        178.04        18.40 o                         
   5   5   7         19.52         19.04        16.67 o                         
   6   5   7         17.28          4.18        16.90 o                         
   7   5   7          0.13          4.74        16.46 o                         
  -9   6   7         49.97         43.89        16.32 o                         
  -8   6   7          1.51         34.52        16.78 o                         
  -7   6   7        318.99        307.13        16.15 o                         
  -6   6   7        161.52        199.23        14.77 o                         
  -5   6   7         15.58         37.02        11.86 o                         
  -4   6   7         18.13         19.88        14.12 o                         
  -3   6   7       1026.47        996.43        26.47 o                         
  -2   6   7        560.89        517.23        19.37 o                         
  -1   6   7        557.36        576.67        19.12 o                         
   0   6   7         98.98         87.79        17.20 o                         
   1   6   7        484.51        467.58        23.59 o                         
   2   6   7          3.13         -0.87        19.28 o                         
   3   6   7        577.66        637.58        21.84 o                         
   4   6   7          4.05         11.53        19.39 o                         
   5   6   7         54.40         66.01        15.03 o                         
   6   6   7         74.45         87.21        16.94 o                         
   7   6   7        116.57        118.94        18.07 o                         
  -9   7   7         10.52         32.47        18.42 o                         
  -8   7   7        125.45        120.55        16.44 o                         
  -7   7   7         11.96         25.26        17.45 o                         
  -6   7   7         32.45         33.00        15.10 o                         
  -5   7   7        120.56         92.90        14.52 o                         
  -4   7   7       1972.88       1945.02        28.84 o                         
  -3   7   7        429.15        443.40        16.24 o                         
  -2   7   7         29.67         30.01        14.09 o                         
  -1   7   7         27.05         24.89        16.98 o                         
   0   7   7        871.41        891.94        36.66 o                         
   1   7   7         78.04         91.82        22.09 o                         
   2   7   7        388.75        363.15        23.27 o                         
   3   7   7         35.75         51.09        21.82 o                         
   4   7   7        183.39        254.53        19.70 o                         
   5   7   7         87.43        116.71        21.43 o                         
   6   7   7          6.42         29.97        17.22 o                         
   7   7   7          0.36         18.02        20.06 o                         
  -8   8   7          5.38         21.57        16.83 o                         
  -7   8   7        163.30        141.07        16.50 o                         
  -6   8   7          8.61         24.10        13.59 o                         
  -5   8   7        150.25        154.86        12.68 o                         
  -4   8   7         16.90         17.56        12.74 o                         
  -3   8   7        342.80        332.05        15.72 o                         
  -2   8   7        142.88        142.98        18.46 o                         
  -1   8   7        610.78        588.72        31.01 o                         
   0   8   7         53.95         55.71        19.40 o                         
   1   8   7        456.58        419.63        23.33 o                         
   2   8   7        362.95        378.66        21.24 o                         
   3   8   7        262.42        286.20        17.68 o                         
   4   8   7         25.92         29.46        16.89 o                         
   5   8   7          3.33         16.51        21.85 o                         
   6   8   7          9.53         -2.82        17.75 o                         
   7   8   7          4.22         -2.90        19.33 o                         
  -8   9   7         12.08         32.71        21.78 o                         
  -7   9   7          5.03         18.97        14.83 o                         
  -6   9   7        756.05        798.85        23.39 o                         
  -5   9   7         56.81         71.06        15.45 o                         
  -4   9   7         88.91         91.30        14.66 o                         
  -3   9   7        216.27        221.28        14.33 o                         
  -2   9   7       2572.09       2485.57        99.31 o                         
  -1   9   7         20.91         38.56        16.89 o                         
   0   9   7         53.35         57.82        17.52 o                         
   1   9   7          1.13         31.16        19.96 o                         
   2   9   7       1107.22       1145.35        24.26 o                         
   3   9   7         42.33         44.47        20.74 o                         
   4   9   7          9.60         31.99        21.95 o                         
   5   9   7          6.11         27.99        17.67 o                         
   6   9   7         10.89         35.62        19.51 o                         
   7   9   7          1.21          7.94        20.79 o                         
  -8  10   7         30.63         54.24        19.65 o                         
  -7  10   7         12.30         19.29        14.68 o                         
  -6  10   7         33.66         26.57        16.57 o                         
  -5  10   7        824.35        828.78        17.43 o                         
  -4  10   7         52.32         49.13        14.60 o                         
  -3  10   7         70.47         95.86        12.79 o                         
  -2  10   7         50.64         51.72        15.85 o                         
  -1  10   7         51.15         65.78        19.24 o                         
   0  10   7        164.56        166.06        20.61 o                         
   1  10   7        997.85        996.28        21.83 o                         
   2  10   7          6.53         22.18        18.53 o                         
   3  10   7          0.78         12.17        17.47 o                         
   4  10   7         46.65         62.69        17.49 o                         
   5  10   7        163.32        158.96        21.02 o                         
   6  10   7         22.25         21.80        20.60 o                         
  -8  11   7          1.45         16.48        17.49 o                         
  -7  11   7          0.08        -10.76        15.26 o                         
  -6  11   7        445.06        459.62        18.24 o                         
  -5  11   7        284.72        323.85        16.35 o                         
  -4  11   7         29.84         43.58        14.00 o                         
  -3  11   7        683.43        697.68        16.82 o                         
  -2  11   7        276.93        272.71        16.71 o                         
  -1  11   7        135.69        149.40        21.57 o                         
   0  11   7        184.71        180.36        20.76 o                         
   1  11   7          3.23         31.31        20.19 o                         
   2  11   7        205.41        276.74        19.36 o                         
   3  11   7          5.18         30.26        19.88 o                         
   4  11   7         93.26         88.94        23.62 o                         
   5  11   7          5.54          9.76        20.23 o                         
   6  11   7          3.83         21.22        20.56 o                         
  -7  12   7         79.66         65.03        16.73 o                         
  -6  12   7         89.09         82.59        14.72 o                         
  -5  12   7        158.09        180.25        16.16 o                         
  -4  12   7         16.71         16.18        13.73 o                         
  -3  12   7        216.27        222.34        15.94 o                         
  -2  12   7        216.70        213.66        15.33 o                         
  -1  12   7         14.49          5.10        18.40 o                         
   0  12   7         31.87         24.17        18.10 o                         
   1  12   7        264.36        274.42        22.85 o                         
   2  12   7          1.32         35.59        24.25 o                         
   3  12   7        131.85        114.58        20.97 o                         
   4  12   7         49.86         50.66        19.92 o                         
   5  12   7         38.35         28.64        21.73 o                         
   6  12   7          8.74          9.20        22.39 o                         
  -7  13   7         18.95         18.81        16.89 o                         
  -6  13   7         50.48         34.87        19.31 o                         
  -5  13   7         22.34         33.52        18.22 o                         
  -4  13   7        305.22        352.63        19.29 o                         
  -3  13   7          2.89          8.26        15.43 o                         
  -2  13   7         14.29         30.49        13.89 o                         
  -1  13   7        333.70        296.85        19.72 o                         
   0  13   7        488.47        461.23        37.54 o                         
   1  13   7        254.82        285.86        30.44 o                         
   2  13   7         21.02         64.13        24.46 o                         
   3  13   7         19.58         52.38        25.14 o                         
   4  13   7        133.82         97.97        27.72 o                         
   5  13   7         13.51          8.92        23.09 o                         
  -6  14   7        191.82        144.76        23.05 o                         
  -5  14   7        186.32        193.47        16.70 o                         
  -4  14   7          4.50         12.47        17.06 o                         
  -3  14   7        151.29        164.57        19.36 o                         
  -2  14   7        254.60        254.36        18.85 o                         
  -1  14   7          1.22         28.25        20.24 o                         
   0  14   7        250.19        235.47        58.27 o                         
   1  14   7         83.56        113.24        22.62 o                         
   2  14   7         37.99         90.72        31.76 o                         
   3  14   7        220.08        206.55        31.81 o                         
   4  14   7         10.93          1.33        23.71 o                         
   5  14   7         25.34         19.90        32.35 o                         
  -6  15   7         14.65         24.53        16.75 o                         
  -5  15   7          0.17         -8.88        17.50 o                         
  -4  15   7         44.10         41.96        15.97 o                         
  -3  15   7         15.33         31.44        15.82 o                         
  -2  15   7        258.68        261.61        16.49 o                         
  -1  15   7        165.77        158.45        19.52 o                         
   0  15   7         19.29         26.10        25.13 o                         
   1  15   7        189.33        190.51        40.24 o                         
   2  15   7        270.42        271.07        27.46 o                         
   3  15   7          7.27         57.98        31.94 o                         
   4  15   7         33.27         38.64        33.17 o                         
  -5  16   7         11.36         15.66        18.23 o                         
  -4  16   7          6.89         17.44        18.12 o                         
  -3  16   7        122.61        145.67        18.58 o                         
  -2  16   7         11.79         24.51        18.40 o                         
  -1  16   7         62.17         56.01        18.67 o                         
   0  16   7          0.01        -13.43        26.42 o                         
   1  16   7          3.23         30.97        31.28 o                         
   2  16   7         81.73         56.47        26.76 o                         
   3  16   7         96.03        116.08        31.82 o                         
  -4  17   7         99.76         90.15        19.36 o                         
  -3  17   7          0.32         14.52        17.22 o                         
  -2  17   7         40.97         34.02        17.46 o                         
  -1  17   7         35.06         41.66        19.59 o                         
   0  17   7         16.94         28.23        22.10 o                         
   1  17   7          5.43         19.58        23.82 o                         
   2  17   7         30.79         52.97        21.97 o                         
   3  17   7         18.60         50.43        27.35 o                         
  -3  18   7         98.56         93.58        17.10 o                         
  -2  18   7          3.41         11.27        17.62 o                         
  -1  18   7         81.78         75.94        20.95 o                         
   0  18   7          1.79         27.09        21.00 o                         
   1  18   7          0.38         25.17        28.86 o                         
  -8   0   8         44.81         36.88        23.01 o                         
  -6   0   8        782.10        803.60        27.41 o                         
  -4   0   8        748.63        741.71        20.22 o                         
  -2   0   8       4312.06       4311.67       120.07 o                         
   0   0   8        420.03        491.43        27.44 o                         
   2   0   8        411.73        395.03        28.22 o                         
   4   0   8         34.68         53.42        21.95 o                         
   6   0   8        171.24        158.40        26.04 o                         
  -9   1   8        106.49         90.24        17.05 o                         
  -8   1   8         24.48         29.50        16.44 o                         
  -7   1   8         91.51        133.05        18.01 o                         
  -6   1   8        117.08        119.83        20.72 o                         
  -5   1   8         11.55         30.85        13.57 o                         
  -4   1   8        197.56        210.08        14.04 o                         
  -3   1   8        986.90        922.89        40.41 o                         
  -2   1   8         63.78         56.98        20.64 o                         
  -1   1   8       1974.56       1994.65        78.09 o                         
   0   1   8         16.22         16.22        18.42 o                         
   1   1   8        550.52        504.50        20.46 o                         
   2   1   8        158.12        135.83        22.34 o                         
   3   1   8          1.19          6.70        16.27 o                         
   4   1   8         33.32         57.15        21.80 o                         
   5   1   8        348.56        383.36        19.31 o                         
   6   1   8          1.05         -7.86        19.66 o                         
   7   1   8         47.66         49.69        18.90 o                         
  -9   2   8         13.81         46.74        16.62 o                         
  -8   2   8        172.63        142.29        14.80 o                         
  -7   2   8         18.14         51.01        16.80 o                         
  -6   2   8          1.62         24.57        12.58 o                         
  -5   2   8         78.69         89.24        13.04 o                         
  -4   2   8        397.57        369.18        24.17 o                         
  -3   2   8         85.17         96.75        18.00 o                         
  -2   2   8        703.43        692.52        18.75 o                         
  -1   2   8        439.84        394.56        18.65 o                         
   0   2   8       1285.28       1241.28        54.37 o                         
   1   2   8        195.83        180.54        19.85 o                         
   2   2   8         91.21         96.40        18.33 o                         
   3   2   8        254.27        262.44        25.20 o                         
   4   2   8        190.52        192.38        16.16 o                         
   5   2   8        290.15        262.68        21.89 o                         
   6   2   8         91.27        103.44        20.73 o                         
   7   2   8         20.30         50.45        25.55 o                         
  -9   3   8         25.68         24.41        19.57 o                         
  -8   3   8          0.40         20.87        15.59 o                         
  -7   3   8        234.42        221.80        17.57 o                         
  -6   3   8          9.56         29.96        15.25 o                         
  -5   3   8          8.11         32.46        13.10 o                         
  -4   3   8        192.10        216.33        13.33 o                         
  -3   3   8        676.92        677.05        20.04 o                         
  -2   3   8          3.21         27.84        15.47 o                         
  -1   3   8       1654.40       1569.26        41.01 o                         
   0   3   8          6.74          5.85        17.24 o                         
   1   3   8         13.75         -0.82        17.12 o                         
   2   3   8         19.65         18.94        16.31 o                         
   3   3   8        407.64        430.95        17.75 o                         
   4   3   8         45.48         40.85        16.93 o                         
   5   3   8        155.53        138.96        17.48 o                         
   6   3   8          1.72         10.31        17.64 o                         
   7   3   8         43.92         30.61        20.68 o                         
  -9   4   8          7.75         14.61        15.52 o                         
  -8   4   8        301.66        272.05        18.98 o                         
  -7   4   8          5.33         23.63        14.03 o                         
  -6   4   8         67.93         68.63        11.49 o                         
  -5   4   8         44.79         49.26        12.72 o                         
  -4   4   8       1278.97       1242.75        16.85 o                         
  -3   4   8        723.75        723.82        29.96 o                         
  -2   4   8        446.38        486.85        18.29 o                         
  -1   4   8        174.20        181.95        17.33 o                         
   0   4   8        318.28        273.23        17.29 o                         
   1   4   8        251.04        257.85        23.10 o                         
   2   4   8         27.52         21.71        17.79 o                         
   3   4   8        109.85        122.82        19.11 o                         
   4   4   8        361.07        394.20        17.52 o                         
   5   4   8          1.38          4.03        17.37 o                         
   6   4   8         30.63         16.43        18.64 o                         
   7   4   8          1.04         39.78        18.29 o                         
  -9   5   8         88.44         70.62        18.57 o                         
  -8   5   8         10.67         23.47        17.92 o                         
  -7   5   8         27.22         37.71        13.16 o                         
  -6   5   8          2.01         13.09        12.55 o                         
  -5   5   8        398.54        400.38        16.22 o                         
  -4   5   8         48.03         52.27        12.58 o                         
  -3   5   8        420.30        435.33        14.54 o                         
  -2   5   8        114.04        133.67        16.52 o                         
  -1   5   8        165.18        152.11        19.34 o                         
   0   5   8          3.51          9.93        17.09 o                         
   1   5   8        243.05        225.09        16.82 o                         
   2   5   8        101.08        111.65        19.52 o                         
   3   5   8        232.78        216.59        20.47 o                         
   4   5   8         59.79         82.35        18.69 o                         
   5   5   8         93.26         95.36        15.39 o                         
   6   5   8         15.75         29.51        17.70 o                         
   7   5   8          4.27         -6.49        20.29 o                         
  -8   6   8         34.52         34.84        17.71 o                         
  -7   6   8          7.85         20.72        14.05 o                         
  -6   6   8        218.76        234.00        15.08 o                         
  -5   6   8          9.43         11.72        11.96 o                         
  -4   6   8         27.81         52.95        14.60 o                         
  -3   6   8        211.00        212.44        13.07 o                         
  -2   6   8       2481.43       2425.24        66.93 o                         
  -1   6   8         25.78         31.84        15.82 o                         
   0   6   8        413.07        445.44        28.92 o                         
   1   6   8         67.85         62.41        18.00 o                         
   2   6   8        814.14        836.34        24.31 o                         
   3   6   8        238.49        243.41        20.40 o                         
   4   6   8         41.74         60.13        20.81 o                         
   5   6   8         99.42        109.10        18.32 o                         
   6   6   8         44.86         72.26        19.29 o                         
   7   6   8         20.04         22.32        20.49 o                         
  -8   7   8          9.39         -0.34        25.32 o                         
  -7   7   8        114.54        120.84        14.13 o                         
  -6   7   8         36.28         39.47        14.07 o                         
  -5   7   8        247.71        228.65        15.83 o                         
  -4   7   8         94.53         77.83        14.82 o                         
  -3   7   8        440.21        434.22        16.08 o                         
  -2   7   8         98.27         97.05        17.68 o                         
  -1   7   8          5.71         29.99        15.48 o                         
   0   7   8        106.97         88.92        17.87 o                         
   1   7   8        147.72        216.59        26.10 o                         
   2   7   8         27.98         24.39        17.77 o                         
   3   7   8        344.93        308.21        24.50 o                         
   4   7   8        127.75        125.93        18.04 o                         
   5   7   8         30.96         43.45        21.79 o                         
   6   7   8         24.32         21.09        18.13 o                         
  -8   8   8         47.39         67.83        19.22 o                         
  -7   8   8         29.38         33.43        17.00 o                         
  -6   8   8        335.51        332.03        15.52 o                         
  -5   8   8         16.61         24.61        13.62 o                         
  -4   8   8        263.62        263.94        12.11 o                         
  -3   8   8          3.87          9.79        14.75 o                         
  -2   8   8         46.15         62.00        15.02 o                         
  -1   8   8         33.95         51.46        17.26 o                         
   0   8   8        195.13        195.37        18.42 o                         
   1   8   8        372.88        366.16        19.92 o                         
   2   8   8        126.00        169.62        20.10 o                         
   3   8   8        193.18        196.44        17.80 o                         
   4   8   8        124.49        127.04        18.33 o                         
   5   8   8          0.04        -19.68        19.68 o                         
   6   8   8         11.53         20.96        18.77 o                         
  -8   9   8          4.37         14.85        20.35 o                         
  -7   9   8        192.76        183.66        17.09 o                         
  -6   9   8          6.10         20.95        13.81 o                         
  -5   9   8        327.05        326.63        16.24 o                         
  -4   9   8          0.01         -9.53        12.82 o                         
  -3   9   8        126.00        126.54        13.38 o                         
  -2   9   8         65.21         74.60        16.81 o                         
  -1   9   8          9.30         40.56        17.15 o                         
   0   9   8        101.25        111.57        20.01 o                         
   1   9   8        164.09        134.40        20.01 o                         
   2   9   8          2.86          3.78        19.24 o                         
   3   9   8        517.66        543.52        29.22 o                         
   4   9   8         13.27         21.24        25.29 o                         
   5   9   8          8.37         14.36        17.86 o                         
   6   9   8          0.04        -10.44        27.13 o                         
  -7  10   8          0.10          8.61        16.34 o                         
  -6  10   8        249.93        216.04        14.58 o                         
  -5  10   8          3.42         -5.38        14.32 o                         
  -4  10   8        386.13        408.68        24.94 o                         
  -3  10   8        101.28         99.30        16.01 o                         
  -2  10   8        177.59        171.31        21.29 o                         
  -1  10   8        213.15        233.75        18.16 o                         
   0  10   8        857.23        933.71        28.02 o                         
   1  10   8          1.37         18.07        19.82 o                         
   2  10   8         12.03         37.55        18.69 o                         
   3  10   8         42.94         52.60        22.60 o                         
   4  10   8        290.03        293.64        19.42 o                         
   5  10   8          0.79         12.55        23.55 o                         
   6  10   8          9.83         34.26        21.14 o                         
  -7  11   8        123.98         98.08        16.70 o                         
  -6  11   8          1.52         -2.08        17.50 o                         
  -5  11   8        338.05        304.06        23.03 o                         
  -4  11   8          3.62         34.12        14.72 o                         
  -3  11   8          0.67         29.96        15.52 o                         
  -2  11   8         15.57         23.03        14.49 o                         
  -1  11   8        100.39        106.38        18.70 o                         
   0  11   8         26.69         20.88        17.66 o                         
   1  11   8        288.21        286.69        23.48 o                         
   2  11   8         97.09         58.43        22.84 o                         
   3  11   8        166.52        180.50        18.48 o                         
   4  11   8         17.31         39.37        23.86 o                         
   5  11   8          1.12         20.98        19.60 o                         
  -7  12   8          0.12          9.03        16.37 o                         
  -6  12   8        283.77        281.97        17.02 o                         
  -5  12   8          3.16         21.30        15.22 o                         
  -4  12   8         98.26         96.43        15.82 o                         
  -3  12   8          2.59         11.91        17.00 o                         
  -2  12   8          5.25         22.00        15.70 o                         
  -1  12   8        139.13        136.49        21.52 o                         
   0  12   8        128.49        118.66        20.25 o                         
   1  12   8         76.10         61.95        20.19 o                         
   2  12   8        500.99        475.03        70.00 o                         
   3  12   8          4.20         -0.46        22.13 o                         
   4  12   8         12.76         18.29        21.34 o                         
   5  12   8         10.56          4.63        24.43 o                         
  -6  13   8          6.59         17.64        14.78 o                         
  -5  13   8         88.64        125.67        19.25 o                         
  -4  13   8         13.00         41.09        15.93 o                         
  -3  13   8         86.51        112.81        15.34 o                         
  -2  13   8        204.94        195.97        15.50 o                         
  -1  13   8        111.91        127.23        19.01 o                         
   0  13   8         88.87         84.27        21.00 o                         
   1  13   8        164.75        191.95        25.12 o                         
   2  13   8          5.85         53.02        30.31 o                         
   3  13   8         96.02         81.02        23.91 o                         
   4  13   8         13.04         14.86        25.81 o                         
  -6  14   8         36.74         39.55        16.10 o                         
  -5  14   8         61.08         85.61        17.87 o                         
  -4  14   8         48.50         55.92        16.65 o                         
  -3  14   8         50.74         57.17        14.96 o                         
  -2  14   8        188.73        206.13        16.34 o                         
  -1  14   8          0.12         12.81        21.99 o                         
   0  14   8         31.25         50.16        21.76 o                         
   1  14   8         16.58          8.43        46.71 o                         
   2  14   8        255.79        265.88        26.69 o                         
   3  14   8          8.79         31.51        40.12 o                         
   4  14   8         13.33         17.17        32.00 o                         
  -5  15   8         11.92         25.06        16.48 o                         
  -4  15   8          2.21         21.73        20.10 o                         
  -3  15   8        227.81        232.97        17.98 o                         
  -2  15   8          0.58         14.85        16.53 o                         
  -1  15   8         76.33         83.28        15.58 o                         
   0  15   8          5.84          8.02        25.61 o                         
   1  15   8         81.66         90.10        32.12 o                         
   2  15   8         43.21         44.44        32.91 o                         
   3  15   8         49.42         90.37        32.37 o                         
  -4  16   8        128.71        125.51        21.25 o                         
  -3  16   8          4.98          2.68        17.14 o                         
  -2  16   8        105.32        108.00        17.70 o                         
  -1  16   8         28.93         18.36        20.24 o                         
   0  16   8        102.45         95.66        56.45 o                         
   1  16   8          0.07         -5.32        26.67 o                         
   2  16   8          9.82        -26.34        47.98 o                         
  -3  17   8        137.06         87.26        19.00 o                         
  -2  17   8         26.98         39.76        22.65 o                         
  -1  17   8        111.82         88.05        24.20 o                         
   0  17   8         28.96         62.57        24.99 o                         
   1  17   8         12.97         32.97        26.05 o                         
  -7   0   9        252.01        210.48        21.40 o                         
  -5   0   9        106.28         99.76        18.02 o                         
  -3   0   9        121.53        134.21        23.75 o                         
  -1   0   9       1299.82       1368.53        28.82 o                         
   1   0   9       1155.75       1198.32        32.43 o                         
   3   0   9        294.54        268.79        24.34 o                         
   5   0   9        204.61        163.39        42.67 o                         
  -8   1   9        144.30        145.52        18.27 o                         
  -7   1   9          1.59          7.75        18.20 o                         
  -6   1   9        160.29        163.85        15.08 o                         
  -5   1   9         91.79        101.03        12.43 o                         
  -4   1   9         63.37         74.92        12.82 o                         
  -3   1   9        506.75        523.23        16.57 o                         
  -2   1   9       1007.01       1028.57        22.52 o                         
  -1   1   9        907.37        908.23        36.31 o                         
   0   1   9       1291.68       1228.00        58.26 o                         
   1   1   9        595.59        570.55        17.96 o                         
   2   1   9         36.77         37.79        17.45 o                         
   3   1   9        268.51        270.72        18.35 o                         
   4   1   9        102.52         89.51        17.40 o                         
   5   1   9         41.51         58.80        18.02 o                         
   6   1   9         88.26        111.46        20.16 o                         
  -8   2   9         47.86         58.48        18.08 o                         
  -7   2   9         78.36         60.80        18.12 o                         
  -6   2   9        119.14        153.00        16.23 o                         
  -5   2   9        248.16        234.31        12.32 o                         
  -4   2   9         51.63         68.23        11.74 o                         
  -3   2   9         26.78         37.43        15.75 o                         
  -2   2   9        411.54        433.27        27.49 o                         
  -1   2   9       2341.29       2330.16       106.52 o                         
   0   2   9        755.38        728.89        18.76 o                         
   1   2   9        113.01         84.00        18.52 o                         
   2   2   9         49.83         56.32        18.23 o                         
   3   2   9          5.54         14.87        15.56 o                         
   4   2   9          0.01         13.60        17.03 o                         
   5   2   9        130.55        138.12        16.19 o                         
   6   2   9         24.96         51.23        18.71 o                         
  -8   3   9         79.44         56.77        18.42 o                         
  -7   3   9          0.03         10.70        13.96 o                         
  -6   3   9        257.10        264.26        15.26 o                         
  -5   3   9          1.98         38.41        13.25 o                         
  -4   3   9          1.54          9.85        11.53 o                         
  -3   3   9        572.71        566.74        19.53 o                         
  -2   3   9       1786.31       1777.45        46.05 o                         
  -1   3   9       1275.43       1240.99        54.78 o                         
   0   3   9          6.75         22.37        16.05 o                         
   1   3   9         68.33        101.90        19.63 o                         
   2   3   9        940.59        977.88        36.42 o                         
   3   3   9          4.05          7.44        15.09 o                         
   4   3   9          6.41          9.78        16.48 o                         
   5   3   9         13.74         32.78        17.57 o                         
   6   3   9        109.92        109.69        26.81 o                         
  -8   4   9          0.91          7.25        19.05 o                         
  -7   4   9         43.77         44.30        13.86 o                         
  -6   4   9          3.56         15.54        15.05 o                         
  -5   4   9        197.69        216.40        12.53 o                         
  -4   4   9        232.68        254.04        15.53 o                         
  -3   4   9        360.10        362.45        19.01 o                         
  -2   4   9        140.85        150.72        18.68 o                         
  -1   4   9        355.30        377.19        26.94 o                         
   0   4   9         14.77         10.76        16.31 o                         
   1   4   9         31.82         43.82        16.34 o                         
   2   4   9         20.17         26.67        19.44 o                         
   3   4   9        412.54        412.50        18.06 o                         
   4   4   9          6.21          4.70        17.37 o                         
   5   4   9         44.10         78.87        21.19 o                         
   6   4   9          0.25         21.10        18.50 o                         
  -8   5   9         17.95          7.65        19.02 o                         
  -7   5   9          1.93         17.41        15.03 o                         
  -6   5   9        180.09        189.46        15.27 o                         
  -5   5   9        224.05        224.80        22.81 o                         
  -4   5   9        107.94        103.18        13.19 o                         
  -3   5   9        306.93        323.08        22.16 o                         
  -2   5   9        522.84        498.11        28.32 o                         
  -1   5   9         73.92         67.90        20.35 o                         
   0   5   9         92.04        111.61        20.96 o                         
   1   5   9        313.09        310.11        22.19 o                         
   2   5   9         62.81         82.75        17.53 o                         
   3   5   9        186.66        181.22        21.68 o                         
   4   5   9        509.53        479.40        23.00 o                         
   5   5   9         34.64         46.72        21.83 o                         
   6   5   9          0.37        -11.82        20.05 o                         
  -8   6   9          2.19         40.55        25.55 o                         
  -7   6   9        133.09        118.46        13.86 o                         
  -6   6   9         19.63         30.34        13.35 o                         
  -5   6   9          6.15         44.07        16.09 o                         
  -4   6   9          7.62         30.32        13.70 o                         
  -3   6   9       1500.35       1456.53        52.27 o                         
  -2   6   9          3.32         10.54        16.80 o                         
  -1   6   9         88.27         93.43        15.11 o                         
   0   6   9         16.06         18.55        16.33 o                         
   1   6   9         85.70         96.10        15.46 o                         
   2   6   9         16.58         38.29        17.12 o                         
   3   6   9        409.97        385.46        29.32 o                         
   4   6   9         40.83         30.30        17.87 o                         
   5   6   9        131.23        147.79        22.22 o                         
   6   6   9         23.96         24.85        17.23 o                         
  -8   7   9         34.17         27.95        28.72 o                         
  -7   7   9         27.83         21.80        16.95 o                         
  -6   7   9         52.11         63.55        15.45 o                         
  -5   7   9         12.66         22.58        12.93 o                         
  -4   7   9        710.28        676.13        66.64 o                         
  -3   7   9         51.20         60.35        16.12 o                         
  -2   7   9         95.55        108.94        18.38 o                         
  -1   7   9        131.92        163.29        19.21 o                         
   0   7   9        562.89        630.37        47.60 o                         
   1   7   9        106.55        116.24        16.50 o                         
   2   7   9          6.15         13.36        15.98 o                         
   3   7   9         63.56         46.58        19.12 o                         
   4   7   9        463.99        480.64        20.38 o                         
   5   7   9         41.14         34.68        21.97 o                         
   6   7   9          5.59         25.23        17.45 o                         
  -7   8   9         34.12         45.76        16.19 o                         
  -6   8   9        142.33        135.85        13.78 o                         
  -5   8   9        314.30        304.03        14.00 o                         
  -4   8   9        309.63        315.10        16.54 o                         
  -3   8   9         35.84         37.49        12.31 o                         
  -2   8   9        156.88        137.51        20.58 o                         
  -1   8   9        144.41        153.59        21.99 o                         
   0   8   9          1.34         10.82        21.00 o                         
   1   8   9         15.11          6.90        17.41 o                         
   2   8   9          1.63         30.52        16.99 o                         
   3   8   9        276.96        309.24        23.19 o                         
   4   8   9         32.21         32.01        19.49 o                         
   5   8   9        164.73        153.91        18.13 o                         
  -7   9   9         25.54         23.64        14.05 o                         
  -6   9   9         61.40         47.85        14.58 o                         
  -5   9   9        229.41        229.54        13.76 o                         
  -4   9   9        123.84        131.27        15.32 o                         
  -3   9   9        472.92        460.22        16.34 o                         
  -2   9   9        139.53        153.18        18.81 o                         
  -1   9   9         58.02         66.93        15.66 o                         
   0   9   9         36.08         49.05        20.61 o                         
   1   9   9          0.88          0.93        18.07 o                         
   2   9   9        237.94        245.99        20.07 o                         
   3   9   9         19.39         -2.05        19.59 o                         
   4   9   9         54.37         48.53        18.29 o                         
   5   9   9          1.26          5.77        17.54 o                         
  -7  10   9         65.44         45.75        16.95 o                         
  -6  10   9         44.69         53.91        15.22 o                         
  -5  10   9        247.11        229.58        16.84 o                         
  -4  10   9         56.97         77.86        14.35 o                         
  -3  10   9          0.58         14.11        13.22 o                         
  -2  10   9          3.15         32.21        20.73 o                         
  -1  10   9        188.46        193.83        17.80 o                         
   0  10   9          0.01          6.19        19.17 o                         
   1  10   9        127.57        123.64        19.37 o                         
   2  10   9         45.22         69.22        21.71 o                         
   3  10   9        107.30         78.17        18.16 o                         
   4  10   9          1.11         34.10        23.38 o                         
   5  10   9         29.81         32.92        23.05 o                         
  -6  11   9        173.68        173.81        17.21 o                         
  -5  11   9          3.55         16.87        16.99 o                         
  -4  11   9         87.09         66.75        13.03 o                         
  -3  11   9          4.11         34.87        14.42 o                         
  -2  11   9         24.50         47.15        16.16 o                         
  -1  11   9        170.32        131.09        25.19 o                         
   0  11   9        230.26        246.07        19.05 o                         
   1  11   9         70.20         75.85        21.92 o                         
   2  11   9         98.31        102.37        19.85 o                         
   3  11   9         83.95         46.67        23.05 o                         
   4  11   9         25.41         24.23        19.78 o                         
  -6  12   9         13.92         32.48        18.12 o                         
  -5  12   9          0.73         13.25        17.31 o                         
  -4  12   9         40.21         57.07        14.40 o                         
  -3  12   9        241.86        228.85        15.18 o                         
  -2  12   9          1.51         20.80        15.63 o                         
  -1  12   9         77.39         80.73        19.13 o                         
   0  12   9          4.23          5.12        18.69 o                         
   1  12   9        166.10        143.10        20.89 o                         
   2  12   9         53.72         67.53        18.86 o                         
   3  12   9         61.56         73.67        21.80 o                         
   4  12   9          0.24         34.34        25.31 o                         
  -5  13   9         46.11         29.41        14.74 o                         
  -4  13   9        206.64        201.00        16.06 o                         
  -3  13   9          1.43         -0.07        15.98 o                         
  -2  13   9          3.42          6.79        14.61 o                         
  -1  13   9          0.45         14.85        18.98 o                         
   0  13   9        295.04        380.53        49.90 o                         
   1  13   9         23.56         16.23        18.77 o                         
   2  13   9         29.38         26.32        25.63 o                         
   3  13   9          0.30         20.89        27.05 o                         
  -5  14   9         55.25         44.86        16.48 o                         
  -4  14   9          0.40         23.17        18.11 o                         
  -3  14   9         63.29         72.24        20.88 o                         
  -2  14   9         17.27         16.41        15.53 o                         
  -1  14   9         89.47         70.85        19.63 o                         
   0  14   9          1.97         13.08        18.58 o                         
   1  14   9        167.88        150.90        25.78 o                         
   2  14   9          7.35         39.53        22.98 o                         
   3  14   9         19.97         31.95        23.14 o                         
  -4  15   9         44.57         49.36        16.25 o                         
  -3  15   9          0.06          3.93        18.30 o                         
  -2  15   9        128.61        122.72        20.10 o                         
  -1  15   9          2.38         15.23        21.65 o                         
   0  15   9         72.25        104.39        26.20 o                         
   1  15   9          1.03         32.70        26.63 o                         
   2  15   9         38.36         58.44        23.39 o                         
  -3  16   9         36.97         20.14        18.50 o                         
  -2  16   9          0.65          1.61        17.07 o                         
  -1  16   9        108.43         90.18        18.99 o                         
   0  16   9          0.61         22.91        38.72 o                         
   1  16   9         67.22         71.29        26.97 o                         
  -8   0  10         45.02         35.59        22.39 o                         
  -6   0  10        661.33        638.40        23.19 o                         
  -4   0  10          0.92         -2.33        16.83 o                         
  -2   0  10        276.63        321.13        27.86 o                         
   0   0  10        132.19        132.41        26.39 o                         
   2   0  10        208.46        220.07        26.98 o                         
   4   0  10          0.84          4.98        41.04 o                         
   6   0  10         85.49         56.19        23.66 o                         
  -8   1  10         40.52         22.80        15.50 o                         
  -7   1  10         38.91         50.53        16.34 o                         
  -6   1  10         59.96         73.76        12.50 o                         
  -5   1  10       1157.30       1118.67        19.98 o                         
  -4   1  10         31.29         59.32        11.49 o                         
  -3   1  10         48.79         29.73        14.99 o                         
  -2   1  10          3.66         20.62        18.49 o                         
  -1   1  10        122.17        134.53        15.89 o                         
   0   1  10        121.50        116.65        15.28 o                         
   1   1  10        582.17        611.97        25.53 o                         
   2   1  10         71.52         66.00        15.81 o                         
   3   1  10          7.69        -17.80        17.80 o                         
   4   1  10          8.51          4.11        18.01 o                         
   5   1  10         44.78         56.49        20.44 o                         
   6   1  10         10.93         32.57        21.01 o                         
  -8   2  10         42.83         48.34        22.34 o                         
  -7   2  10         11.93          3.86        16.03 o                         
  -6   2  10        264.11        260.49        14.23 o                         
  -5   2  10        128.04        138.92        14.06 o                         
  -4   2  10        332.75        341.53        13.88 o                         
  -3   2  10         76.46        100.04        15.70 o                         
  -2   2  10          0.93         16.57        15.08 o                         
  -1   2  10         58.14         59.29        15.84 o                         
   0   2  10        636.11        634.30        37.11 o                         
   1   2  10         35.36         52.81        19.24 o                         
   2   2  10         50.85         90.26        16.01 o                         
   3   2  10        201.53        178.44        18.30 o                         
   4   2  10         42.39         57.33        19.61 o                         
   5   2  10         30.81         52.69        20.13 o                         
  -8   3  10          3.13         20.93        19.66 o                         
  -7   3  10        350.14        325.98        16.24 o                         
  -6   3  10          2.71         17.35        12.54 o                         
  -5   3  10          3.36         15.38        13.83 o                         
  -4   3  10          0.08         -1.62        13.35 o                         
  -3   3  10        546.05        552.24        19.33 o                         
  -2   3  10        139.12        123.95        15.64 o                         
  -1   3  10         80.09         74.95        17.56 o                         
   0   3  10          2.23         -4.33        14.87 o                         
   1   3  10        144.35        181.51        17.67 o                         
   2   3  10         39.91         78.86        20.58 o                         
   3   3  10        124.63        118.47        16.46 o                         
   4   3  10          2.36         18.11        17.38 o                         
   5   3  10         22.62         13.26        18.14 o                         
  -8   4  10         55.77         59.99        19.78 o                         
  -7   4  10          2.86         29.78        15.81 o                         
  -6   4  10         74.65         62.29        15.54 o                         
  -5   4  10          7.30         18.74        14.99 o                         
  -4   4  10        292.43        286.06        16.80 o                         
  -3   4  10         62.10         46.28        18.68 o                         
  -2   4  10         88.08         85.57        16.99 o                         
  -1   4  10        413.66        410.60        18.09 o                         
   0   4  10        396.38        428.79        31.71 o                         
   1   4  10          8.75         15.96        16.52 o                         
   2   4  10         11.31          0.46        14.43 o                         
   3   4  10         88.20         58.93        17.71 o                         
   4   4  10        239.53        223.64        17.87 o                         
   5   4  10          1.83         39.01        18.24 o                         
  -7   5  10         15.14         45.63        15.19 o                         
  -6   5  10        141.00        131.55        15.10 o                         
  -5   5  10        109.13        111.86        13.18 o                         
  -4   5  10         95.23         95.80        13.00 o                         
  -3   5  10        331.28        329.80        16.69 o                         
  -2   5  10         12.53         -6.91        19.92 o                         
  -1   5  10        233.94        274.39        18.99 o                         
   0   5  10          0.41         19.81        15.20 o                         
   1   5  10         99.10         98.35        21.35 o                         
   2   5  10          5.62         -7.33        15.83 o                         
   3   5  10        204.12        171.59        19.63 o                         
   4   5  10          1.13         21.64        19.63 o                         
   5   5  10         17.11         45.82        20.34 o                         
  -7   6  10          8.52         -4.28        15.33 o                         
  -6   6  10         95.37        104.02        13.61 o                         
  -5   6  10          0.69         14.89        16.52 o                         
  -4   6  10         43.66         71.73        14.24 o                         
  -3   6  10         17.55        -12.32        16.97 o                         
  -2   6  10        720.62        687.63        50.31 o                         
  -1   6  10         12.25         12.53        15.78 o                         
   0   6  10          2.94         37.48        20.82 o                         
   1   6  10          1.11        -17.30        17.30 o                         
   2   6  10        400.65        390.93        22.94 o                         
   3   6  10         15.85         42.47        19.03 o                         
   4   6  10         43.74         48.23        19.54 o                         
   5   6  10         44.72         35.81        24.42 o                         
  -7   7  10          2.96         16.92        16.54 o                         
  -6   7  10          5.41          7.96        15.98 o                         
  -5   7  10        241.37        266.55        14.73 o                         
  -4   7  10          3.63         20.93        12.21 o                         
  -3   7  10         29.78         24.09        15.42 o                         
  -2   7  10          0.54          1.03        17.90 o                         
  -1   7  10        879.32        924.52        20.43 o                         
   0   7  10          7.46         19.11        18.83 o                         
   1   7  10         10.81         24.22        16.36 o                         
   2   7  10         14.78         11.87        17.49 o                         
   3   7  10         59.21         43.34        16.58 o                         
   4   7  10          4.35         14.01        19.97 o                         
   5   7  10        192.09        162.85        21.67 o                         
  -7   8  10          0.08         11.53        14.89 o                         
  -6   8  10         20.62         20.65        13.55 o                         
  -5   8  10          3.31         10.77        14.60 o                         
  -4   8  10        268.17        261.35        18.07 o                         
  -3   8  10         55.37         47.57        13.74 o                         
  -2   8  10        136.78        146.53        17.74 o                         
  -1   8  10        332.33        331.25        22.09 o                         
   0   8  10        213.59        233.34        19.84 o                         
   1   8  10        135.09        133.76        16.06 o                         
   2   8  10        109.57        113.42        19.97 o                         
   3   8  10         15.13          7.70        22.16 o                         
   4   8  10         57.13         53.90        18.61 o                         
  -6   9  10          2.59         15.37        16.79 o                         
  -5   9  10         20.41         39.16        14.46 o                         
  -4   9  10          1.29          4.81        14.32 o                         
  -3   9  10        413.97        415.06        16.63 o                         
  -2   9  10         33.00         33.27        16.85 o                         
  -1   9  10         69.35         74.16        17.92 o                         
   0   9  10          7.29         -2.10        19.35 o                         
   1   9  10        267.62        276.03        24.96 o                         
   2   9  10         26.88         50.71        27.17 o                         
   3   9  10          1.08         15.84        20.12 o                         
   4   9  10          3.73          9.91        20.49 o                         
  -6  10  10         24.28         32.75        14.80 o                         
  -5  10  10         11.78          6.35        15.00 o                         
  -4  10  10        198.13        217.07        14.31 o                         
  -3  10  10         14.77         29.70        16.67 o                         
  -2  10  10         58.98         56.04        16.91 o                         
  -1  10  10         14.05         42.85        18.35 o                         
   0  10  10        311.56        308.45        20.97 o                         
   1  10  10         14.28         -3.84        18.07 o                         
   2  10  10          0.83         32.06        27.08 o                         
   3  10  10          3.66         13.00        21.60 o                         
   4  10  10        123.97        120.86        19.67 o                         
  -6  11  10         13.33         31.88        16.52 o                         
  -5  11  10         26.46         18.28        16.39 o                         
  -4  11  10          1.43         -0.90        14.79 o                         
  -3  11  10        206.15        179.79        15.13 o                         
  -2  11  10         91.24         95.31        20.14 o                         
  -1  11  10         43.61         44.21        19.61 o                         
   0  11  10         12.33         27.61        19.12 o                         
   1  11  10        119.63        121.93        21.13 o                         
   2  11  10          5.24         12.53        19.04 o                         
   3  11  10         33.80         43.78        21.41 o                         
  -5  12  10          0.47         16.17        15.06 o                         
  -4  12  10         13.96         13.14        13.76 o                         
  -3  12  10         25.65         22.33        16.72 o                         
  -2  12  10        182.68        213.55        16.79 o                         
  -1  12  10          9.71         35.37        25.55 o                         
   0  12  10         25.13         51.15        23.41 o                         
   1  12  10         70.11         70.58        21.46 o                         
   2  12  10        131.73        156.61        22.17 o                         
   3  12  10          3.90         24.87        22.60 o                         
  -4  13  10          7.10         11.25        17.16 o                         
  -3  13  10          0.70         16.77        14.59 o                         
  -2  13  10          8.71         17.35        14.51 o                         
  -1  13  10        151.66        119.73        18.71 o                         
   0  13  10         30.52         45.13        19.14 o                         
   1  13  10         21.45         49.46        19.81 o                         
   2  13  10          0.97         15.80        24.34 o                         
  -3  14  10         10.11          7.66        17.38 o                         
  -2  14  10         76.33         87.37        18.54 o                         
  -1  14  10         14.17          6.65        20.83 o                         
   0  14  10         64.32         58.00        20.70 o                         
   1  14  10          1.71         10.10        23.77 o                         
  -2  15  10         10.93         14.69        16.09 o                         
  -1  15  10         60.16         78.46        20.64 o                         
   0  15  10         18.86         30.97        30.93 o                         
  -7   0  11        223.11        205.06        23.19 o                         
  -5   0  11        117.48         92.03        18.54 o                         
  -3   0  11        132.89        169.84        41.29 o                         
  -1   0  11        156.95        147.83        23.92 o                         
   1   0  11       1035.08       1064.64        27.03 o                         
   3   0  11         30.63         72.16        25.02 o                         
   5   0  11         13.83         37.04        26.54 o                         
  -7   1  11          3.85         17.80        16.30 o                         
  -6   1  11        320.78        298.31        14.02 o                         
  -5   1  11          0.89         25.98        13.65 o                         
  -4   1  11        317.09        293.37        15.50 o                         
  -3   1  11          6.21         19.17        18.42 o                         
  -2   1  11        345.86        348.95        17.14 o                         
  -1   1  11         29.76         23.23        14.78 o                         
   0   1  11        821.42        856.25        42.96 o                         
   1   1  11         22.01         23.06        15.15 o                         
   2   1  11        127.44        141.65        17.64 o                         
   3   1  11         27.90         52.13        17.66 o                         
   4   1  11         43.96         46.25        18.79 o                         
   5   1  11         10.54         34.94        20.90 o                         
  -7   2  11         82.23         90.05        16.01 o                         
  -6   2  11          6.85          6.87        13.22 o                         
  -5   2  11        240.07        251.50        13.30 o                         
  -4   2  11         16.48         36.37        13.35 o                         
  -3   2  11         71.75         70.81        21.95 o                         
  -2   2  11         66.60         86.22        19.00 o                         
  -1   2  11          3.63          2.01        15.65 o                         
   0   2  11         61.50         69.98        17.24 o                         
   1   2  11        231.87        225.97        19.32 o                         
   2   2  11        243.28        248.23        20.06 o                         
   3   2  11        198.00        187.60        17.76 o                         
   4   2  11         74.90         80.02        20.03 o                         
  -7   3  11          1.98         13.16        15.57 o                         
  -6   3  11         90.12         62.36        15.92 o                         
  -5   3  11         45.96         38.20        13.06 o                         
  -4   3  11        159.62        189.03        12.97 o                         
  -3   3  11          0.03         23.81        19.18 o                         
  -2   3  11        108.26        120.38        16.30 o                         
  -1   3  11        141.47        136.61        17.13 o                         
   0   3  11          4.48         21.50        21.16 o                         
   1   3  11          5.11         22.72        16.63 o                         
   2   3  11        475.62        458.06        24.70 o                         
   3   3  11          4.92         16.05        18.12 o                         
   4   3  11         13.53          2.72        18.52 o                         
  -7   4  11         14.49         38.31        14.44 o                         
  -6   4  11         54.25         52.88        15.52 o                         
  -5   4  11        228.91        251.35        13.35 o                         
  -4   4  11         65.75         75.77        14.96 o                         
  -3   4  11        134.01        156.79        18.80 o                         
  -2   4  11        120.50         92.52        19.22 o                         
  -1   4  11        117.65        126.67        24.25 o                         
   0   4  11        284.97        324.24        28.74 o                         
   1   4  11         59.54         70.20        16.42 o                         
   2   4  11         14.73         37.56        21.39 o                         
   3   4  11        197.63        166.33        18.56 o                         
   4   4  11          1.82         21.54        18.14 o                         
  -7   5  11          3.12         20.44        17.07 o                         
  -6   5  11         50.16         64.72        16.46 o                         
  -5   5  11         12.13         33.55        16.99 o                         
  -4   5  11        118.03        116.68        14.73 o                         
  -3   5  11          9.01         17.77        16.60 o                         
  -2   5  11        639.18        644.88        24.84 o                         
  -1   5  11        178.86        185.68        16.88 o                         
   0   5  11          6.24         -1.91        16.27 o                         
   1   5  11         14.20         62.22        21.65 o                         
   2   5  11         47.81         55.06        16.97 o                         
   3   5  11         11.89         -4.93        16.04 o                         
   4   5  11        130.11        140.35        21.44 o                         
  -6   6  11          0.01          7.19        13.93 o                         
  -5   6  11         40.84         49.27        15.38 o                         
  -4   6  11          4.50         16.28        16.44 o                         
  -3   6  11        505.63        563.59        43.66 o                         
  -2   6  11         22.66         42.77        18.65 o                         
  -1   6  11         97.43        120.97        17.63 o                         
   0   6  11        132.81        128.50        19.80 o                         
   1   6  11        177.72        222.45        21.46 o                         
   2   6  11         34.32         32.31        18.37 o                         
   3   6  11          0.67         19.62        16.85 o                         
   4   6  11         12.29         31.57        22.97 o                         
  -6   7  11         17.07         19.29        14.39 o                         
  -5   7  11         41.42         39.11        15.55 o                         
  -4   7  11        316.04        292.24        14.80 o                         
  -3   7  11         71.61         69.81        14.95 o                         
  -2   7  11        175.07        193.30        27.34 o                         
  -1   7  11         38.94         55.16        17.74 o                         
   0   7  11        205.61        243.18        20.88 o                         
   1   7  11         16.75         15.20        15.55 o                         
   2   7  11          4.17         12.40        19.60 o                         
   3   7  11         20.29         14.54        18.77 o                         
   4   7  11         37.44         59.44        23.44 o                         
  -6   8  11         23.15         28.08        15.94 o                         
  -5   8  11        100.70        110.50        13.84 o                         
  -4   8  11         56.69         39.12        15.17 o                         
  -3   8  11        104.93        113.97        15.29 o                         
  -2   8  11         32.32         31.14        18.85 o                         
  -1   8  11        418.56        400.99        21.07 o                         
   0   8  11          6.78          8.36        17.54 o                         
   1   8  11         61.28         58.39        18.34 o                         
   2   8  11          0.52         27.44        20.30 o                         
   3   8  11          0.86         15.23        18.96 o                         
  -5   9  11          0.11         24.11        15.59 o                         
  -4   9  11        172.25        192.30        18.27 o                         
  -3   9  11          3.29         11.93        15.16 o                         
  -2   9  11        152.01        147.13        26.69 o                         
  -1   9  11          0.00          3.38        15.90 o                         
   0   9  11        158.81        141.54        20.74 o                         
   1   9  11          2.91         24.13        18.39 o                         
   2   9  11         42.92         47.53        18.35 o                         
   3   9  11          3.33         -8.53        17.39 o                         
  -5  10  11        103.19         95.14        16.14 o                         
  -4  10  11          7.91          8.36        15.32 o                         
  -3  10  11         22.17         31.73        16.44 o                         
  -2  10  11         25.45         36.19        17.32 o                         
  -1  10  11        279.89        301.06        21.25 o                         
   0  10  11         36.65         31.89        18.41 o                         
   1  10  11         41.85         38.52        20.59 o                         
   2  10  11         19.63         25.49        20.59 o                         
  -4  11  11          3.15         17.24        13.68 o                         
  -3  11  11          2.75         21.48        14.89 o                         
  -2  11  11        216.85        175.04        20.37 o                         
  -1  11  11          0.06         -2.01        18.04 o                         
   0  11  11         44.42         41.55        19.02 o                         
   1  11  11          0.04         33.07        18.78 o                         
   2  11  11        100.32        111.74        21.03 o                         
  -4  12  11          0.03          2.87        18.66 o                         
  -3  12  11         47.66         36.63        15.24 o                         
  -2  12  11          4.71         37.69        16.89 o                         
  -1  12  11         99.73        115.20        20.91 o                         
   0  12  11          1.92         24.66        18.33 o                         
   1  12  11         39.94         44.25        21.13 o                         
  -2  13  11         81.98         74.39        16.52 o                         
  -1  13  11          0.06         -5.72        20.96 o                         
   0  13  11         35.05         53.30        24.60 o                         
  -6   0  12         43.97         68.04        25.19 o                         
  -4   0  12        191.72        239.87        21.78 o                         
  -2   0  12         21.75         48.52        24.72 o                         
   0   0  12        151.96        158.02        36.93 o                         
   2   0  12        250.03        216.51        33.54 o                         
  -6   1  12         23.62         28.24        15.47 o                         
  -5   1  12        191.16        192.77        16.53 o                         
  -4   1  12         84.68         99.38        14.80 o                         
  -3   1  12         45.47         46.31        15.41 o                         
  -2   1  12         22.29         51.82        20.75 o                         
  -1   1  12        145.85        170.68        24.57 o                         
   0   1  12         34.86         47.88        16.32 o                         
   1   1  12        156.86        181.79        17.01 o                         
   2   1  12         30.59         59.34        22.56 o                         
   3   1  12        119.36         82.81        19.49 o                         
  -6   2  12        127.65        112.18        13.82 o                         
  -5   2  12         16.08         39.20        13.52 o                         
  -4   2  12        108.56        107.95        15.04 o                         
  -3   2  12          6.06         -6.40        17.02 o                         
  -2   2  12         66.63         71.21        16.41 o                         
  -1   2  12         24.83         21.80        18.41 o                         
   0   2  12         69.73         79.12        19.13 o                         
   1   2  12          1.06         20.52        19.93 o                         
   2   2  12        283.54        256.87        21.35 o                         
   3   2  12          5.05         27.24        19.50 o                         
  -6   3  12          1.84         -2.58        13.55 o                         
  -5   3  12          1.07         25.95        14.10 o                         
  -4   3  12         15.56         33.51        13.32 o                         
  -3   3  12        458.70        479.31        19.11 o                         
  -2   3  12          4.15         11.81        19.27 o                         
  -1   3  12          0.84         10.68        16.05 o                         
   0   3  12         41.37         65.91        17.58 o                         
   1   3  12        276.29        261.69        24.44 o                         
   2   3  12         22.45         19.54        17.64 o                         
   3   3  12         38.71         31.96        21.14 o                         
  -6   4  12         55.24         32.16        16.13 o                         
  -5   4  12          0.16          7.55        13.90 o                         
  -4   4  12        114.38        153.55        17.02 o                         
  -3   4  12          1.24         22.49        21.30 o                         
  -2   4  12        144.57        157.38        17.58 o                         
  -1   4  12         17.30         30.93        17.20 o                         
   0   4  12         19.40         48.09        19.29 o                         
   1   4  12         44.40         24.14        18.30 o                         
   2   4  12        103.98        119.13        19.05 o                         
   3   4  12         24.64         29.61        18.69 o                         
  -5   5  12         68.80         44.38        13.97 o                         
  -4   5  12         54.72         43.75        13.10 o                         
  -3   5  12        141.19        117.02        19.47 o                         
  -2   5  12        143.81        144.16        20.15 o                         
  -1   5  12         31.56         57.31        17.92 o                         
   0   5  12          0.93         18.97        19.86 o                         
   1   5  12         32.34         56.55        17.93 o                         
   2   5  12         20.08         54.17        18.43 o                         
   3   5  12        146.45        135.88        21.33 o                         
  -5   6  12          1.57         11.32        14.68 o                         
  -4   6  12        211.60        215.61        15.40 o                         
  -3   6  12         12.26         57.02        17.49 o                         
  -2   6  12         28.62         54.85        20.48 o                         
  -1   6  12         53.12         76.77        17.90 o                         
   0   6  12         95.37        113.34        18.33 o                         
   1   6  12         48.49         59.83        18.03 o                         
   2   6  12         18.98         20.18        16.86 o                         
  -5   7  12        187.96        148.44        19.00 o                         
  -4   7  12          2.62         13.69        13.32 o                         
  -3   7  12          8.05        -14.03        15.36 o                         
  -2   7  12         20.53          2.83        17.73 o                         
  -1   7  12        185.37        191.12        25.10 o                         
   0   7  12        159.40        179.91        22.84 o                         
   1   7  12          0.31         15.71        18.43 o                         
   2   7  12          7.80         34.34        19.03 o                         
  -4   8  12         32.60         46.58        14.45 o                         
  -3   8  12          7.33          0.70        16.24 o                         
  -2   8  12        123.50        145.17        18.73 o                         
  -1   8  12         40.70         52.82        16.97 o                         
   0   8  12         65.04         75.26        18.77 o                         
   1   8  12          0.38          9.77        18.88 o                         
   2   8  12         10.38          8.89        19.47 o                         
  -4   9  12          6.10          7.49        18.65 o                         
  -3   9  12        130.50        127.78        17.79 o                         
  -2   9  12         71.14         63.50        26.46 o                         
  -1   9  12         18.78         48.91        18.53 o                         
   0   9  12        116.43        103.84        21.59 o                         
   1   9  12        114.06         86.90        20.01 o                         
  -3  10  12          7.95         21.49        14.89 o                         
  -2  10  12        175.32        161.78        19.34 o                         
  -1  10  12          2.78         -0.05        19.02 o                         
   0  10  12         26.84         26.76        19.40 o                         
  -5   0  13         72.42         18.21        20.36 o                         
  -3   0  13         84.43         78.81        26.17 o                         
  -1   0  13         92.23         98.44        31.22 o                         
   1   0  13        181.87        188.26        28.81 o                         
  -5   1  13         24.45         37.48        15.92 o                         
  -4   1  13         53.42         74.37        15.60 o                         
  -3   1  13         42.62         64.34        21.96 o                         
  -2   1  13        245.37        231.60        22.59 o                         
  -1   1  13          7.51         36.18        20.21 o                         
   0   1  13         34.75         56.69        20.08 o                         
   1   1  13          1.24         -0.69        18.18 o                         
   2   1  13         75.98         82.41        21.25 o                         
  -4   2  13         36.13         54.38        18.45 o                         
  -3   2  13         53.26         53.55        18.36 o                         
  -2   2  13          4.48         -6.94        19.62 o                         
  -1   2  13        207.08        233.46        22.79 o                         
   0   2  13          6.38         16.54        16.41 o                         
   1   2  13         25.82         55.81        19.85 o                         
  -4   3  13        140.43        119.04        14.80 o                         
  -3   3  13         40.05         59.19        16.57 o                         
  -2   3  13         45.25         66.60        19.05 o                         
  -1   3  13          3.83         25.19        16.07 o                         
   0   3  13        122.89        122.47        18.29 o                         
   1   3  13          6.80         33.73        21.18 o                         
  -4   4  13         24.79         41.25        14.96 o                         
  -3   4  13         30.95         50.56        20.00 o                         
  -2   4  13          0.21         22.15        18.11 o                         
  -1   4  13        227.51        238.20        19.54 o                         
   0   4  13          1.97          5.75        25.45 o                         
   1   4  13          0.36         28.21        16.45 o                         
  -4   5  13         30.98         55.79        14.49 o                         
  -3   5  13          4.76         33.64        20.61 o                         
  -2   5  13         78.05         81.91        19.84 o                         
  -1   5  13         26.28         17.92        18.91 o                         
   0   5  13         52.52         60.55        20.75 o                         
   1   5  13         38.35         28.54        22.99 o                         
  -3   6  13         85.93         62.45        18.98 o                         
  -2   6  13          6.57          9.41        16.20 o                         
  -1   6  13         39.84         14.85        20.72 o                         
   0   6  13          6.32         10.44        18.96 o                         
  -2   7  13        108.23         97.99        19.61 o                         
  -1   7  13         21.65         12.25        20.49 o                         
                                                                                
