# Supplementary material for: Redetermination of the crystal structure of bis­(tri-2-pyridyl­amine)­iron(II) bis­(perchlorate), and a new refinement of the isotypic nickel(II) analogue: treatment of the perchlorate anion disorder
Source: Acta Crystallogr E Crystallogr Commun. 2018 Apr 17;74(Pt 5):668–72. doi: 10.1107/S2056989018005601 (PMC5947484; doi:10.1107/S2056989018005601)
Supplement: Supplementary file 3 [file e-74-00668-IIIsup3.hkl]

data_III                                                                        
_shelx_title ' nicg4'                                                           
_shelx_refln_list_code          4                                               
_shelx_F_calc_maximum      205.65                                               
_exptl_crystal_F_000       772.00                                               
_reflns_d_resolution_high  0.7482                                               
                                                                                
loop_                                                                           
 _space_group_symop_operation_xyz                                               
 'x, y, z'                                                                      
 '-x+1/2, y+1/2, -z+1/2'                                                        
 '-x, -y, -z'                                                                   
 'x-1/2, -y-1/2, z-1/2'                                                         
                                                                                
_cell_length_a     8.3600                                                       
_cell_length_b    17.5700                                                       
_cell_length_c    11.1650                                                       
_cell_angle_alpha  90.000                                                       
_cell_angle_beta   99.542                                                       
_cell_angle_gamma  90.000                                                       
                                                                                
_shelx_F_squared_multiplier     1.000                                           
                                                                                
loop_                                                                           
 _refln_index_h                                                                 
 _refln_index_k                                                                 
 _refln_index_l                                                                 
 _refln_F_squared_calc                                                          
 _refln_F_squared_meas                                                          
 _refln_F_squared_sigma                                                         
 _refln_observed_status                                                         
   2   0   0      42293.63      42010.23       505.78 o                         
   4   0   0         44.60         19.72         4.45 o                         
   6   0   0        954.16        944.72        28.39 o                         
   8   0   0        247.79        242.71        33.39 o                         
  10   0   0         37.96         11.56        24.83 o                         
   1   1   0      13164.24      13398.99        92.72 o                         
   2   1   0        759.57        720.55         9.18 o                         
   3   1   0        676.29        591.44         9.76 o                         
   4   1   0         27.06          7.61         3.71 o                         
   5   1   0          3.08          4.05         2.75 o                         
   6   1   0         14.34          9.59         3.83 o                         
   7   1   0       1110.87       1077.64        34.17 o                         
   8   1   0          4.40          3.99         7.97 o                         
   9   1   0          1.42          0.40        13.58 o                         
  10   1   0          0.08          6.53        16.48 o                         
   0   2   0       8986.34       8930.40        99.74 o                         
   1   2   0       4591.71       4957.31        54.84 o                         
   2   2   0       5736.81       5657.91        35.68 o                         
   3   2   0       1488.36       1455.86        14.58 o                         
   4   2   0         17.50         25.83         3.10 o                         
   5   2   0         72.46         70.48         4.74 o                         
   6   2   0        912.00        916.17        15.18 o                         
   7   2   0         90.12         95.12        12.29 o                         
   8   2   0        203.35        199.89        16.06 o                         
   9   2   0          0.22         -2.62        15.62 o                         
  10   2   0         18.65         43.66        27.40 o                         
   1   3   0       9690.00       9848.45        63.30 o                         
   2   3   0       2161.50       2281.62        26.08 o                         
   3   3   0        105.98        112.87         6.04 o                         
   4   3   0       1531.86       1693.27        21.25 o                         
   5   3   0       1647.04       1604.23        18.98 o                         
   6   3   0         75.97         84.25         6.75 o                         
   7   3   0        206.83        207.34        24.86 o                         
   8   3   0         43.01         49.72        14.21 o                         
   9   3   0         73.62         79.42        16.30 o                         
  10   3   0          0.18         11.46        34.89 o                         
   0   4   0       9407.40       9367.24        77.18 o                         
   1   4   0      27884.67      27390.33       200.32 o                         
   2   4   0      13437.26      13056.88        98.39 o                         
   3   4   0        776.99        697.29         9.62 o                         
   4   4   0        210.10        202.61        11.10 o                         
   5   4   0        164.53        165.78        11.96 o                         
   6   4   0        753.64        738.18        19.21 o                         
   7   4   0         11.68         18.82         8.77 o                         
   8   4   0         94.30         59.65        11.87 o                         
   9   4   0         12.40         11.86        10.18 o                         
  10   4   0          6.15         37.79        18.31 o                         
   1   5   0         23.17         13.85         3.78 o                         
   2   5   0        813.71        857.27        12.57 o                         
   3   5   0       4669.73       4769.71        39.99 o                         
   4   5   0        188.11        226.91         8.35 o                         
   5   5   0        159.28        147.89         7.75 o                         
   6   5   0        100.53         89.40         7.31 o                         
   7   5   0        408.90        443.26        17.64 o                         
   8   5   0        111.63         94.36        13.72 o                         
   9   5   0         32.41         28.78        12.62 o                         
  10   5   0          9.95         10.05        15.69 o                         
   0   6   0        846.38        780.24        28.98 o                         
   1   6   0        813.98        794.13        12.01 o                         
   2   6   0        365.83        331.85        14.31 o                         
   3   6   0         78.45         68.00         5.13 o                         
   4   6   0       6966.99       6853.01        64.40 o                         
   5   6   0        174.79        187.70         8.88 o                         
   6   6   0          6.87          7.22         4.65 o                         
   7   6   0         41.61         45.22         8.02 o                         
   8   6   0         39.95         70.24        12.60 o                         
   9   6   0         11.68          6.54         9.86 o                         
  10   6   0         59.05         62.31        24.67 o                         
   1   7   0       1341.79       1239.15        16.28 o                         
   2   7   0       1091.66       1203.67        16.86 o                         
   3   7   0        231.50        236.73         8.52 o                         
   4   7   0        690.76        739.42        22.24 o                         
   5   7   0       1147.15       1134.40        19.92 o                         
   6   7   0         81.83         74.34         7.42 o                         
   7   7   0         66.36         73.45        11.31 o                         
   8   7   0          6.03         24.75        10.43 o                         
   9   7   0         39.36         66.38        14.98 o                         
  10   7   0          0.03         10.80        13.08 o                         
   0   8   0        103.96        149.34         7.58 o                         
   1   8   0        352.03        461.16        10.36 o                         
   2   8   0       1129.64       1069.43        16.56 o                         
   3   8   0        433.25        346.36        16.65 o                         
   4   8   0       1236.89       1305.63        20.75 o                         
   5   8   0       1008.50       1033.98        19.61 o                         
   6   8   0        307.99        289.74        12.13 o                         
   7   8   0        278.52        304.60        24.33 o                         
   8   8   0          1.95         -4.00         9.96 o                         
   9   8   0          2.72          7.82        11.59 o                         
  10   8   0         54.67         70.09        17.08 o                         
   1   9   0        157.73        126.34         6.47 o                         
   2   9   0          1.92          1.71         2.18 o                         
   3   9   0        512.66        490.22        18.01 o                         
   4   9   0          2.46          8.17         4.22 o                         
   5   9   0       2049.69       2064.39        29.14 o                         
   6   9   0         37.54         34.16         6.69 o                         
   7   9   0         82.26         89.46        12.36 o                         
   8   9   0         18.65         11.73        11.07 o                         
   9   9   0        160.24        132.72        24.66 o                         
  10   9   0          0.00         -7.15        12.97 o                         
   0  10   0          3.16          2.86         3.85 o                         
   1  10   0        401.38        449.09        11.50 o                         
   2  10   0       2316.93       2207.10        27.08 o                         
   3  10   0        370.48        374.01        11.53 o                         
   4  10   0          1.91          0.05         4.29 o                         
   5  10   0          8.19         13.99         5.63 o                         
   6  10   0        822.94        853.59        22.13 o                         
   7  10   0         30.41         45.33         9.49 o                         
   8  10   0          0.67         -4.99        10.02 o                         
   9  10   0          7.93          6.94        13.03 o                         
   1  11   0        291.99        292.23         9.88 o                         
   2  11   0         83.98         77.48         7.88 o                         
   3  11   0        944.49        935.76        18.37 o                         
   4  11   0          0.14         -4.53         4.53 o                         
   5  11   0        206.21        236.59        11.76 o                         
   6  11   0         85.89         81.28         9.04 o                         
   7  11   0        123.14        108.74        12.08 o                         
   8  11   0          2.91         -6.14        10.52 o                         
   9  11   0          1.29        -15.14        15.14 o                         
   0  12   0        507.43        531.19        20.79 o                         
   1  12   0         10.32          6.45         4.26 o                         
   2  12   0        347.86        370.89        11.94 o                         
   3  12   0         84.37        105.32         8.52 o                         
   4  12   0        875.29        839.58        18.90 o                         
   5  12   0         47.10         76.06         8.68 o                         
   6  12   0          6.53         -0.83         6.07 o                         
   7  12   0         57.45         58.45        10.99 o                         
   8  12   0         85.52         94.01        16.80 o                         
   9  12   0          4.11         -7.50        12.95 o                         
   1  13   0        356.19        311.77        11.35 o                         
   2  13   0          2.13          7.99         4.93 o                         
   3  13   0        622.44        624.88        16.45 o                         
   4  13   0          9.77         -5.11         5.17 o                         
   5  13   0        155.40        177.46        16.80 o                         
   6  13   0         17.74         10.57         6.79 o                         
   7  13   0         48.85         69.98        11.83 o                         
   8  13   0         46.57         45.99        15.09 o                         
   9  13   0          4.02         -1.50        27.82 o                         
   0  14   0        512.21        491.65        23.52 o                         
   1  14   0        370.47        391.76        13.08 o                         
   2  14   0        597.10        592.82        16.15 o                         
   3  14   0        168.98        161.99        10.30 o                         
   4  14   0        130.60        163.51        11.43 o                         
   5  14   0         12.98          7.65         6.27 o                         
   6  14   0         69.76         43.41         9.44 o                         
   7  14   0          1.57         -0.37         9.26 o                         
   8  14   0         47.39         38.94        15.94 o                         
   1  15   0        411.09        420.86        13.83 o                         
   2  15   0         16.63         16.93         5.92 o                         
   3  15   0        176.34        214.75        11.98 o                         
   4  15   0         37.57         24.97         7.05 o                         
   5  15   0        334.14        328.66        15.23 o                         
   6  15   0         29.67         17.65         8.00 o                         
   7  15   0          1.84         -3.15         9.62 o                         
   8  15   0          1.77         -1.63        12.40 o                         
   0  16   0         32.71         30.98        14.77 o                         
   1  16   0         13.58          5.92         7.18 o                         
   2  16   0        690.55        747.14        19.09 o                         
   3  16   0         12.84         17.92         6.94 o                         
   4  16   0         57.98         54.11         8.91 o                         
   5  16   0          0.99         -1.18         6.39 o                         
   6  16   0         85.06         80.33        10.71 o                         
   7  16   0         11.32          7.48        10.53 o                         
   8  16   0          5.07        -24.83        24.83 o                         
   1  17   0        331.53        320.28        18.97 o                         
   2  17   0          0.14          2.95         6.20 o                         
   3  17   0        150.02        161.20        11.45 o                         
   4  17   0          9.07          6.57         7.25 o                         
   5  17   0         14.99         15.54         8.13 o                         
   6  17   0         55.91         37.92        10.85 o                         
   7  17   0         70.59         84.50        14.39 o                         
   0  18   0        564.85        556.75        29.67 o                         
   1  18   0         81.81         85.28        11.63 o                         
   2  18   0         26.26         26.02         9.25 o                         
   3  18   0          0.62         -5.30         7.21 o                         
   4  18   0        128.40        132.91        12.22 o                         
   5  18   0          0.56          1.54         7.69 o                         
   6  18   0         20.22         14.67        10.90 o                         
   7  18   0         21.82         39.38        30.39 o                         
   1  19   0        132.57        149.31        13.96 o                         
   2  19   0          3.97          2.75         8.62 o                         
   3  19   0        129.81        121.84        11.54 o                         
   4  19   0          4.17          1.08         7.48 o                         
   5  19   0          2.92         12.33         8.53 o                         
   6  19   0         30.70         12.12        10.93 o                         
   0  20   0        243.68        241.13        23.65 o                         
   1  20   0         10.77         12.44         9.12 o                         
   2  20   0         21.25         22.13         9.52 o                         
   3  20   0          0.68          8.73         8.59 o                         
   4  20   0         31.99         27.33         9.39 o                         
   5  20   0          4.81         12.69         9.01 o                         
   1  21   0        128.42        179.11        16.15 o                         
   2  21   0          0.05          4.33         9.62 o                         
   3  21   0          0.43          5.37         9.75 o                         
   4  21   0          4.48         19.58        10.85 o                         
   0  22   0         31.66         17.18        15.29 o                         
   1  22   0          1.63         32.11        11.23 o                         
   2  22   0         33.16         29.59        11.36 o                         
   3  22   0          0.18          0.64         9.24 o                         
  -9   0   1        251.14        246.13        35.96 o                         
  -7   0   1         18.90         29.47        12.41 o                         
  -5   0   1       3334.61       2997.42        39.36 o                         
  -3   0   1        322.93        384.87        14.54 o                         
  -1   0   1      10550.60      10911.31       101.67 o                         
   1   0   1       9067.88       9171.10       142.12 o                         
   3   0   1       3116.70       3322.58        35.35 o                         
   5   0   1       1023.35        956.60        26.84 o                         
   7   0   1        730.11        631.08        26.43 o                         
   9   0   1          9.57         16.69        20.97 o                         
 -10   1   1         61.79         56.92        21.62 o                         
  -9   1   1         22.05         23.91        15.28 o                         
  -8   1   1         11.07         10.64         8.62 o                         
  -7   1   1        151.93        143.57         7.84 o                         
  -6   1   1       2473.56       2480.05        26.49 o                         
  -5   1   1        309.64        337.22        12.28 o                         
  -4   1   1       1351.11       1333.61        15.61 o                         
  -3   1   1        186.20        170.38         5.00 o                         
  -2   1   1        272.53        305.04         5.24 o                         
  -1   1   1        393.21        508.96        14.13 o                         
   1   1   1       2770.70       3026.59        25.34 o                         
   2   1   1       3840.35       3836.23        25.74 o                         
   3   1   1        848.02        773.20         9.87 o                         
   4   1   1        236.21        289.39         6.94 o                         
   5   1   1        528.33        496.79        10.05 o                         
   6   1   1       1439.85       1437.66        25.90 o                         
   7   1   1        178.97        217.22        12.40 o                         
   8   1   1         16.62         -6.91        10.88 o                         
   9   1   1          9.80         17.41        14.79 o                         
  10   1   1         23.48         42.59        19.74 o                         
 -10   2   1          5.23        -15.41        20.55 o                         
  -9   2   1         38.16         34.42        16.14 o                         
  -8   2   1          6.39          7.91         8.69 o                         
  -7   2   1        677.23        687.18        18.52 o                         
  -6   2   1         76.65         60.76         5.44 o                         
  -5   2   1       1186.48       1204.56        16.17 o                         
  -4   2   1        568.36        530.94         9.54 o                         
  -3   2   1         88.14         79.42         3.64 o                         
  -2   2   1       3098.48       2997.50        23.04 o                         
  -1   2   1       6126.81       5925.52        39.57 o                         
   0   2   1        239.08        231.89         3.57 o                         
   1   2   1      11244.50      11390.51        95.08 o                         
   2   2   1       1229.89       1226.64        11.44 o                         
   3   2   1        376.38        404.46         7.44 o                         
   4   2   1         23.95         36.25         3.31 o                         
   5   2   1        528.37        557.64        12.32 o                         
   6   2   1         21.09         17.35         4.52 o                         
   7   2   1        492.26        503.91        20.91 o                         
   8   2   1         20.19         18.94        10.04 o                         
   9   2   1         21.74         32.60        15.94 o                         
  10   2   1          1.58        -10.14        15.87 o                         
 -10   3   1          8.24         36.25        23.76 o                         
  -9   3   1         10.54         21.55        13.70 o                         
  -8   3   1        602.05        602.78        28.14 o                         
  -7   3   1         15.89         25.85         6.01 o                         
  -6   3   1          4.62          4.64         4.08 o                         
  -5   3   1         10.02         13.16         3.42 o                         
  -4   3   1       3181.22       3047.89        44.04 o                         
  -3   3   1         58.03         48.80         4.08 o                         
  -2   3   1         40.02         39.26         3.14 o                         
  -1   3   1        866.22        800.65         9.70 o                         
   0   3   1      10873.06      11445.44        73.67 o                         
   1   3   1        594.46        654.93         9.16 o                         
   2   3   1       3836.39       4043.46        29.61 o                         
   3   3   1         40.02         48.95         4.20 o                         
   4   3   1        435.73        362.19         7.89 o                         
   5   3   1        155.10        169.43         6.59 o                         
   6   3   1          3.72          2.51         4.09 o                         
   7   3   1          8.22          3.80        12.02 o                         
   8   3   1        398.61        464.03        23.03 o                         
   9   3   1          0.08          5.11        10.68 o                         
  10   3   1          0.46         17.98        16.95 o                         
 -10   4   1         15.67         33.01        17.86 o                         
  -9   4   1         20.81         16.74        10.37 o                         
  -8   4   1         83.06         93.77        12.92 o                         
  -7   4   1        853.69        845.92        20.26 o                         
  -6   4   1         66.18         67.86         9.23 o                         
  -5   4   1         35.76         44.91         4.28 o                         
  -4   4   1        573.27        624.39        10.23 o                         
  -3   4   1       5128.78       5019.46        34.98 o                         
  -2   4   1        250.18        249.66         6.63 o                         
  -1   4   1        417.04        479.96         8.19 o                         
   0   4   1      11362.40      11392.43        71.94 o                         
   1   4   1        952.90        965.48        10.08 o                         
   2   4   1        472.25        403.79         6.66 o                         
   3   4   1       7483.62       7643.14        49.75 o                         
   4   4   1         38.95         44.88         5.20 o                         
   5   4   1         35.42         28.88         3.99 o                         
   6   4   1          0.41         -4.80         4.80 o                         
   7   4   1         76.95         88.14        14.40 o                         
   8   4   1          0.38         -1.90        11.44 o                         
   9   4   1        104.63        104.36        17.90 o                         
  10   4   1         14.45         29.34        21.40 o                         
 -10   5   1         86.68         79.41        15.93 o                         
  -9   5   1         12.40         26.83        11.16 o                         
  -8   5   1        119.02        133.16        14.41 o                         
  -7   5   1         75.94        116.55         9.88 o                         
  -6   5   1        219.14        205.85         9.94 o                         
  -5   5   1         61.88         58.72         5.80 o                         
  -4   5   1        113.99        114.26         4.89 o                         
  -3   5   1        564.15        527.56        10.87 o                         
  -2   5   1       3382.77       3309.74        29.19 o                         
  -1   5   1       3326.94       3326.86        24.20 o                         
   0   5   1       3016.58       3093.67        32.46 o                         
   1   5   1        135.40        102.07         5.99 o                         
   2   5   1       1506.76       1548.72        14.82 o                         
   3   5   1        776.35        748.75        10.58 o                         
   4   5   1        750.85        792.09        15.38 o                         
   5   5   1        810.98        914.41        32.27 o                         
   6   5   1        435.55        432.54        16.17 o                         
   7   5   1        112.99        127.59        23.10 o                         
   8   5   1        161.33        145.90        26.82 o                         
   9   5   1          0.88         10.60        16.17 o                         
  10   5   1          6.72         15.73        13.10 o                         
 -10   6   1          6.23         16.06        14.78 o                         
  -9   6   1        137.59        161.79        22.09 o                         
  -8   6   1          3.18         -6.94         8.09 o                         
  -7   6   1          1.64          2.88         5.16 o                         
  -6   6   1         16.01         18.69         5.39 o                         
  -5   6   1        577.07        577.68        20.36 o                         
  -4   6   1          0.53          2.69         3.46 o                         
  -3   6   1       2966.54       3052.13        44.14 o                         
  -2   6   1        591.87        540.99        10.60 o                         
  -1   6   1        112.57        139.06         4.88 o                         
   0   6   1       1260.70       1227.77        13.03 o                         
   1   6   1       2669.74       2931.96        23.18 o                         
   2   6   1       1508.63       1595.18        15.73 o                         
   3   6   1       3249.48       3082.30        28.36 o                         
   4   6   1        881.72        958.46        13.33 o                         
   5   6   1        475.57        517.29        16.76 o                         
   6   6   1         12.69         17.67         6.39 o                         
   7   6   1        123.62        136.57        18.67 o                         
   8   6   1         41.92         35.96        11.86 o                         
   9   6   1         45.15         38.96        13.01 o                         
  10   6   1          0.94         10.22        13.22 o                         
 -10   7   1        138.19        162.16        57.79 o                         
  -9   7   1          2.59         23.59        12.05 o                         
  -8   7   1          0.79         -8.31         8.88 o                         
  -7   7   1          0.03         -2.85         5.02 o                         
  -6   7   1        170.35        213.22        13.56 o                         
  -5   7   1         45.63         40.43         6.35 o                         
  -4   7   1        180.10        198.53         8.55 o                         
  -3   7   1        597.98        581.29        16.82 o                         
  -2   7   1       6434.46       6170.56        48.99 o                         
  -1   7   1       3462.93       3505.01        27.21 o                         
   0   7   1        176.34        189.97         6.49 o                         
   1   7   1       3105.74       3207.62        25.60 o                         
   2   7   1        462.24        369.85         7.48 o                         
   3   7   1          7.61          6.44         2.24 o                         
   4   7   1       1474.20       1458.99        21.25 o                         
   5   7   1         23.19         35.05         5.65 o                         
   6   7   1        651.57        711.97        19.71 o                         
   7   7   1          5.95         -1.00         8.76 o                         
   8   7   1         27.55         25.73        11.07 o                         
   9   7   1         47.46         30.39        14.23 o                         
  10   7   1         39.38         54.07        15.50 o                         
 -10   8   1          2.14         20.38        15.67 o                         
  -9   8   1        106.86        127.33        21.95 o                         
  -8   8   1         51.34         45.85        12.57 o                         
  -7   8   1         81.02         50.60         7.72 o                         
  -6   8   1        292.82        320.40        25.62 o                         
  -5   8   1       1587.51       1597.36        26.04 o                         
  -4   8   1        251.57        261.16        16.40 o                         
  -3   8   1        245.28        228.58        14.94 o                         
  -2   8   1         57.93         64.55         5.18 o                         
  -1   8   1        907.16        845.37        11.71 o                         
   0   8   1        789.46        814.50        13.18 o                         
   1   8   1       1239.85       1176.98        14.15 o                         
   2   8   1       1475.88       1520.64        16.46 o                         
   3   8   1        478.24        416.57        11.14 o                         
   4   8   1         38.91         41.28         5.53 o                         
   5   8   1       1000.96        989.45        21.64 o                         
   6   8   1         32.73         53.82         8.43 o                         
   7   8   1        290.27        291.13        32.60 o                         
   8   8   1         33.80         24.26        11.62 o                         
   9   8   1          2.76          3.30        11.28 o                         
  10   8   1          5.62         22.23        14.02 o                         
 -10   9   1         20.19         34.78        17.17 o                         
  -9   9   1          0.83         13.22        12.19 o                         
  -8   9   1         77.43         99.92        15.28 o                         
  -7   9   1         50.18         62.94         8.37 o                         
  -6   9   1          2.83          3.01         5.01 o                         
  -5   9   1         25.27         41.69         6.42 o                         
  -4   9   1       2105.96       2020.36        27.27 o                         
  -3   9   1         74.92         81.07         6.36 o                         
  -2   9   1         84.92         93.96         6.40 o                         
  -1   9   1       1723.59       1773.37        18.72 o                         
   0   9   1       1525.18       1547.70        28.40 o                         
   1   9   1        819.88        859.50        12.57 o                         
   2   9   1         97.34         89.33         5.86 o                         
   3   9   1          0.40          2.08         3.72 o                         
   4   9   1       1149.40       1106.27        19.63 o                         
   5   9   1        128.31        104.67        10.08 o                         
   6   9   1        674.40        655.72        24.96 o                         
   7   9   1         28.79         22.40        11.87 o                         
   8   9   1         20.75         41.94        12.95 o                         
   9   9   1         12.38         13.25        13.59 o                         
 -10  10   1          1.87          1.66        13.46 o                         
  -9  10   1         22.46         21.71        12.96 o                         
  -8  10   1          6.70         12.92        11.62 o                         
  -7  10   1         21.17         41.97         8.16 o                         
  -6  10   1         47.96         36.86         7.15 o                         
  -5  10   1        182.12        204.57        10.75 o                         
  -4  10   1        250.43        219.88        10.30 o                         
  -3  10   1       1101.73       1076.03        19.07 o                         
  -2  10   1         96.29         88.25         6.43 o                         
  -1  10   1       1296.99       1285.90        16.35 o                         
   0  10   1       1143.68       1274.69        18.68 o                         
   1  10   1        249.69        212.40         7.61 o                         
   2  10   1        185.10        212.83         9.07 o                         
   3  10   1        540.20        546.33        15.91 o                         
   4  10   1          6.42          8.60         4.75 o                         
   5  10   1        614.23        618.49        24.52 o                         
   6  10   1          1.96          4.26         6.76 o                         
   7  10   1        138.65        163.85        17.38 o                         
   8  10   1         14.47         22.14        12.08 o                         
   9  10   1          7.50          8.60        12.66 o                         
  -9  11   1          2.38          3.72        13.08 o                         
  -8  11   1         44.32         56.12        14.37 o                         
  -7  11   1          1.36          5.16         6.65 o                         
  -6  11   1         41.34         24.81         7.02 o                         
  -5  11   1          6.57         10.66         5.71 o                         
  -4  11   1        910.68        959.58        22.02 o                         
  -3  11   1        738.13        740.89        21.40 o                         
  -2  11   1        709.21        752.30        15.87 o                         
  -1  11   1        842.01        828.60        13.53 o                         
   0  11   1         77.93         56.78         9.06 o                         
   1  11   1       1032.55       1072.57        15.52 o                         
   2  11   1       1248.88       1225.51        24.70 o                         
   3  11   1        167.19        188.21         9.65 o                         
   4  11   1        398.76        445.47        13.97 o                         
   5  11   1         45.87         61.43         8.50 o                         
   6  11   1        127.75        138.73        19.34 o                         
   7  11   1         38.43         58.70        17.64 o                         
   8  11   1         60.23         61.36        14.72 o                         
   9  11   1          2.28         -2.52        12.26 o                         
  -9  12   1         33.92         19.60        18.99 o                         
  -8  12   1         33.22         35.95        13.92 o                         
  -7  12   1         78.12         66.60         9.48 o                         
  -6  12   1        141.69        148.01        11.18 o                         
  -5  12   1        270.60        228.00        12.08 o                         
  -4  12   1         30.27         24.25         6.18 o                         
  -3  12   1        361.20        386.32        12.72 o                         
  -2  12   1          8.87         10.04         4.51 o                         
  -1  12   1        776.86        790.47        16.35 o                         
   0  12   1          3.24          2.18         3.35 o                         
   1  12   1        483.20        467.61        12.99 o                         
   2  12   1        534.41        559.73        15.98 o                         
   3  12   1        139.06        138.31         8.96 o                         
   4  12   1         63.75         74.41         8.33 o                         
   5  12   1        325.40        330.85        17.55 o                         
   6  12   1          8.84         10.17         7.89 o                         
   7  12   1        122.16        142.87        27.82 o                         
   8  12   1          0.82         12.76        12.93 o                         
   9  12   1          4.01        -11.00        13.99 o                         
  -9  13   1          3.07         -1.03        12.93 o                         
  -8  13   1          2.50        -11.20        11.20 o                         
  -7  13   1          0.28         -3.92         7.19 o                         
  -6  13   1        573.29        602.17        20.11 o                         
  -5  13   1         32.96         21.58         7.06 o                         
  -4  13   1         62.90         52.71         7.52 o                         
  -3  13   1         18.06          5.50         5.13 o                         
  -2  13   1        914.80        904.50        24.61 o                         
  -1  13   1          5.10          6.93         4.59 o                         
   0  13   1         13.38         13.26         4.17 o                         
   1  13   1         64.39         60.08         7.39 o                         
   2  13   1       1195.95       1226.91        21.98 o                         
   3  13   1         85.18         66.03         7.42 o                         
   4  13   1        171.08        155.00        10.18 o                         
   5  13   1         39.35         29.06         7.21 o                         
   6  13   1         13.07         18.11         8.63 o                         
   7  13   1          0.33        -10.26        10.26 o                         
   8  13   1         35.51         15.15        13.23 o                         
  -8  14   1          0.02         -8.60        17.56 o                         
  -7  14   1         59.37         38.44        10.42 o                         
  -6  14   1          0.61          4.91         6.86 o                         
  -5  14   1        325.69        334.81        14.77 o                         
  -4  14   1        129.72        105.87         9.39 o                         
  -3  14   1        272.89        273.77        12.62 o                         
  -2  14   1        191.86        200.31        15.67 o                         
  -1  14   1        393.61        380.97        13.03 o                         
   0  14   1          9.07         16.33         8.28 o                         
   1  14   1        217.95        224.62        10.87 o                         
   2  14   1        253.43        227.13        11.13 o                         
   3  14   1        622.52        615.94        16.97 o                         
   4  14   1         39.89         23.45         6.89 o                         
   5  14   1          7.64          3.94         6.21 o                         
   6  14   1          9.55         -0.28         8.35 o                         
   7  14   1         15.59          7.24        12.11 o                         
   8  14   1          0.63          6.16        12.74 o                         
  -8  15   1         39.19         39.60        14.53 o                         
  -7  15   1          1.12         -5.06         8.95 o                         
  -6  15   1        207.94        201.14        13.49 o                         
  -5  15   1        114.20        118.70        10.81 o                         
  -4  15   1        313.11        315.35        14.13 o                         
  -3  15   1        215.56        210.43        14.06 o                         
  -2  15   1          4.93          5.69         5.60 o                         
  -1  15   1         40.39         34.88         8.17 o                         
   0  15   1        863.28        924.53        23.39 o                         
   1  15   1         62.21         69.06         7.70 o                         
   2  15   1        171.01        157.23        10.36 o                         
   3  15   1          0.62         -0.11         5.66 o                         
   4  15   1        190.06        181.77        11.85 o                         
   5  15   1         75.63         68.20         9.45 o                         
   6  15   1          0.75         -7.87         7.87 o                         
   7  15   1         11.76         13.76        13.29 o                         
   8  15   1         20.78         26.28        14.54 o                         
  -8  16   1         13.43          4.49        40.45 o                         
  -7  16   1        135.79        123.65        14.89 o                         
  -6  16   1         68.45         67.01        10.33 o                         
  -5  16   1        190.80        216.08        13.53 o                         
  -4  16   1         17.85         28.70         7.58 o                         
  -3  16   1        110.59        128.17        10.22 o                         
  -2  16   1          9.52         15.62         6.39 o                         
  -1  16   1         56.54         56.08         9.40 o                         
   0  16   1         98.60        115.93        11.07 o                         
   1  16   1        574.20        573.32        19.60 o                         
   2  16   1        107.27        116.09         9.71 o                         
   3  16   1        181.57        183.16        15.93 o                         
   4  16   1          7.69         -0.02         6.23 o                         
   5  16   1          4.35         10.29         7.31 o                         
   6  16   1          1.73         -1.44         9.12 o                         
   7  16   1          4.38         -2.84        12.19 o                         
  -7  17   1         29.62         16.18        11.10 o                         
  -6  17   1         98.10         77.81        11.12 o                         
  -5  17   1          8.22          9.81         7.42 o                         
  -4  17   1        136.16        145.66        13.92 o                         
  -3  17   1         20.38         19.76         7.38 o                         
  -2  17   1         64.94         77.55        10.41 o                         
  -1  17   1          7.62          2.64         7.50 o                         
   0  17   1        230.67        241.98        17.55 o                         
   1  17   1         32.36         40.74         9.60 o                         
   2  17   1        219.56        243.64        13.09 o                         
   3  17   1        114.45         87.79         9.76 o                         
   4  17   1        116.83        119.19        11.11 o                         
   5  17   1         15.26         17.26         8.12 o                         
   6  17   1          6.86          3.08         9.50 o                         
   7  17   1          6.09          5.60        13.95 o                         
  -7  18   1         58.09         59.52        16.54 o                         
  -6  18   1         39.50         51.03        10.42 o                         
  -5  18   1         78.45         76.86        10.71 o                         
  -4  18   1         36.18         34.33        10.41 o                         
  -3  18   1        106.69        113.37        13.22 o                         
  -2  18   1          1.12         -1.05         7.23 o                         
  -1  18   1         11.88          3.17         7.91 o                         
   0  18   1         28.84         20.52         8.75 o                         
   1  18   1        433.46        451.81        38.00 o                         
   2  18   1         62.74         58.42        11.00 o                         
   3  18   1         94.98        120.89        15.48 o                         
   4  18   1          5.78          9.52         7.59 o                         
   5  18   1          4.20         13.96         8.52 o                         
   6  18   1          8.50         -8.15         9.77 o                         
  -6  19   1         82.80         93.42        12.18 o                         
  -5  19   1          3.74          7.76         8.43 o                         
  -4  19   1          5.50          5.32         7.75 o                         
  -3  19   1         11.14          7.30         8.29 o                         
  -2  19   1        122.19        136.77        13.76 o                         
  -1  19   1         24.58         30.68         9.69 o                         
   0  19   1        127.76        147.17        13.59 o                         
   1  19   1         29.36         32.77        10.16 o                         
   2  19   1        143.81        152.36        14.40 o                         
   3  19   1         13.46         12.65         8.89 o                         
   4  19   1          1.82          5.49         7.89 o                         
   5  19   1          0.03         -7.05         9.27 o                         
   6  19   1         52.88         59.89        14.75 o                         
  -5  20   1         25.15         35.49        10.05 o                         
  -4  20   1          4.03          4.48         7.81 o                         
  -3  20   1         11.12          9.96        10.07 o                         
  -2  20   1          2.72          3.52         8.82 o                         
  -1  20   1        161.15        182.79        21.50 o                         
   0  20   1          0.35          1.34         8.37 o                         
   1  20   1         28.97         46.03        10.88 o                         
   2  20   1         23.03         32.73        10.64 o                         
   3  20   1        103.14        137.33        15.36 o                         
   4  20   1          1.53         -4.44         8.02 o                         
   5  20   1         21.54         36.94        12.17 o                         
  -5  21   1          0.01        -11.99        21.83 o                         
  -4  21   1         29.61         23.52        13.29 o                         
  -3  21   1          0.43          5.98         9.53 o                         
  -2  21   1         47.02         37.70        11.26 o                         
  -1  21   1          5.95          2.00        10.07 o                         
   0  21   1         71.63         69.28        12.14 o                         
   1  21   1          3.58          3.65        10.00 o                         
   2  21   1         49.59         69.41        12.50 o                         
   3  21   1          0.05          5.76         9.55 o                         
   4  21   1         13.73         13.28        10.50 o                         
  -3  22   1          4.71         23.24        11.02 o                         
  -2  22   1          1.80         11.48        10.26 o                         
  -1  22   1        140.89        134.73        15.37 o                         
   0  22   1          1.59          0.37        15.88 o                         
   1  22   1         17.76         28.81        11.11 o                         
   2  22   1          1.46          5.87        10.23 o                         
   3  22   1          9.34         11.34        13.41 o                         
  -8   0   2         75.35         50.51        20.97 o                         
  -6   0   2        754.35        731.19        27.05 o                         
  -4   0   2       2123.63       2163.78        29.59 o                         
  -2   0   2        187.79        186.11         7.75 o                         
   0   0   2       2313.95       2589.04        52.44 o                         
   2   0   2        621.73        683.47        16.76 o                         
   4   0   2       2713.13       2473.79        53.16 o                         
   6   0   2         36.56         22.26         8.71 o                         
   8   0   2        266.47        369.42        41.52 o                         
  10   0   2          8.40         22.69        26.11 o                         
  -9   1   2         92.93         80.12        18.30 o                         
  -8   1   2         85.32         86.12         8.34 o                         
  -7   1   2        293.56        269.79        12.32 o                         
  -6   1   2        134.86        118.12         7.27 o                         
  -5   1   2       2720.97       2913.93        27.46 o                         
  -4   1   2        323.00        298.62         7.44 o                         
  -3   1   2        249.76        229.95         5.64 o                         
  -2   1   2       3333.74       3362.64        28.47 o                         
  -1   1   2       3796.68       3781.77        29.60 o                         
   0   1   2       1622.90       1744.71        14.93 o                         
   1   1   2      16632.60      16700.95       116.72 o                         
   2   1   2       1076.72       1100.60        15.47 o                         
   3   1   2        828.69        807.05         9.62 o                         
   4   1   2        561.18        584.50         9.25 o                         
   5   1   2        682.80        700.92        13.40 o                         
   6   1   2         14.34          9.62         5.48 o                         
   7   1   2         64.85         74.33        11.74 o                         
   8   1   2          3.30          2.37         8.26 o                         
   9   1   2         77.58         92.16        21.19 o                         
  10   1   2          0.15         -1.72        16.19 o                         
  -9   2   2          0.80          7.71        18.41 o                         
  -8   2   2        227.35        242.91        11.92 o                         
  -7   2   2         18.72         11.39         4.98 o                         
  -6   2   2        169.14        144.55         6.96 o                         
  -5   2   2         28.21         25.85         4.42 o                         
  -4   2   2       2866.87       2969.83        27.96 o                         
  -3   2   2         55.81         62.99         4.07 o                         
  -2   2   2       2497.46       2317.82        23.14 o                         
  -1   2   2      13539.92      13778.65        85.32 o                         
   0   2   2       5520.95       5566.48        33.94 o                         
   1   2   2      18873.22      19320.22       123.34 o                         
   2   2   2      10753.37      10865.13        63.87 o                         
   3   2   2       2297.51       2088.40        18.14 o                         
   4   2   2        149.23        167.70         5.54 o                         
   5   2   2        330.14        307.17        13.33 o                         
   6   2   2        703.22        671.62        18.17 o                         
   7   2   2         10.80         14.70        10.32 o                         
   8   2   2         40.08         43.44        11.38 o                         
   9   2   2         11.88          4.91        15.43 o                         
  10   2   2         29.75         36.61        19.87 o                         
  -9   3   2        207.62        196.19        19.64 o                         
  -8   3   2         16.88          7.15         6.52 o                         
  -7   3   2          3.40          4.52         5.22 o                         
  -6   3   2          8.50          6.58         4.53 o                         
  -5   3   2       1448.05       1406.78        23.40 o                         
  -4   3   2        106.83        134.14         7.27 o                         
  -3   3   2        659.94        690.58         9.65 o                         
  -2   3   2         14.50         19.18         2.45 o                         
  -1   3   2      15559.46      15598.07       103.50 o                         
   0   3   2        204.67        232.89         5.17 o                         
   1   3   2       3455.79       3459.56        24.14 o                         
   2   3   2         18.95         18.58         4.28 o                         
   3   3   2       4137.45       4058.24        29.96 o                         
   4   3   2          4.40         14.75         2.94 o                         
   5   3   2        167.90        156.65         8.09 o                         
   6   3   2         24.08         20.76         6.18 o                         
   7   3   2        310.12        328.86        19.24 o                         
   8   3   2         55.41         45.16        11.42 o                         
   9   3   2         69.88         81.78        23.12 o                         
  10   3   2         15.23         47.00        20.97 o                         
  -9   4   2          4.44          5.09         9.96 o                         
  -8   4   2        206.33        182.54        19.76 o                         
  -7   4   2         24.96         18.79         5.57 o                         
  -6   4   2        100.90        112.77         7.81 o                         
  -5   4   2         12.54          7.93         3.18 o                         
  -4   4   2       1206.90       1229.94        19.11 o                         
  -3   4   2        526.90        449.94         7.75 o                         
  -2   4   2       8645.51       8696.17        53.57 o                         
  -1   4   2         89.97         74.61         5.02 o                         
   0   4   2          4.35          4.41         2.68 o                         
   1   4   2         60.33         63.26         3.14 o                         
   2   4   2       4464.26       4302.39        30.38 o                         
   3   4   2        382.87        345.06         7.52 o                         
   4   4   2          3.89          5.80         2.64 o                         
   5   4   2         75.47         80.42         6.13 o                         
   6   4   2       1120.07       1173.97        36.39 o                         
   7   4   2         67.01         72.03        13.88 o                         
   8   4   2          6.99         11.22        17.12 o                         
   9   4   2          5.58         19.06        11.41 o                         
  10   4   2         61.43         83.49        21.43 o                         
 -10   5   2          2.83          8.99        15.41 o                         
  -9   5   2         90.34         78.95        13.76 o                         
  -8   5   2          6.00         13.17         6.69 o                         
  -7   5   2         94.26        115.69         8.75 o                         
  -6   5   2        331.83        339.79        11.98 o                         
  -5   5   2          3.65          1.23         3.63 o                         
  -4   5   2          0.22          0.54         2.34 o                         
  -3   5   2       8738.86       8798.01        56.17 o                         
  -2   5   2        262.05        301.51         6.11 o                         
  -1   5   2       2580.57       2487.02        20.06 o                         
   0   5   2         82.88        100.94         6.83 o                         
   1   5   2        363.60        419.44         9.28 o                         
   2   5   2         27.71         43.29         3.18 o                         
   3   5   2       3128.20       3154.01        26.17 o                         
   4   5   2          1.17          3.26         2.70 o                         
   5   5   2        418.27        440.84        28.74 o                         
   6   5   2          0.11         -6.70         6.70 o                         
   7   5   2         87.65         79.04        14.87 o                         
   8   5   2         43.30         37.64        15.13 o                         
   9   5   2         94.46         83.46        14.88 o                         
  10   5   2         11.95          7.70        13.02 o                         
 -10   6   2         92.54        104.45        24.83 o                         
  -9   6   2          4.71          2.83        17.76 o                         
  -8   6   2         58.62         58.35         8.32 o                         
  -7   6   2         81.15         92.72         9.35 o                         
  -6   6   2        176.99        186.70         9.85 o                         
  -5   6   2          0.76          0.00         3.70 o                         
  -4   6   2       1222.75       1002.42        16.87 o                         
  -3   6   2         21.17         36.85         4.56 o                         
  -2   6   2       1354.60       1565.25        15.41 o                         
  -1   6   2        365.36        376.16         7.17 o                         
   0   6   2       5393.78       5291.59        38.31 o                         
   1   6   2        191.05        220.07         5.97 o                         
   2   6   2        217.90        242.74         6.29 o                         
   3   6   2          2.03          6.74         2.73 o                         
   4   6   2       2724.01       2722.90        25.68 o                         
   5   6   2         24.29         21.47         6.05 o                         
   6   6   2         29.49         30.25         9.84 o                         
   7   6   2         13.02         16.94        10.00 o                         
   8   6   2        386.82        362.94        22.74 o                         
   9   6   2          9.54         11.59        12.29 o                         
  10   6   2          0.26         18.46        13.94 o                         
 -10   7   2         22.05         11.99        17.98 o                         
  -9   7   2         79.70         56.76        15.52 o                         
  -8   7   2        128.15        137.63        13.42 o                         
  -7   7   2        176.49        193.22        14.43 o                         
  -6   7   2        180.40        219.84        11.41 o                         
  -5   7   2          4.20          2.99         4.24 o                         
  -4   7   2        292.15        289.28         9.93 o                         
  -3   7   2       2998.44       2849.69        29.93 o                         
  -2   7   2        490.76        532.61         9.23 o                         
  -1   7   2       3259.88       3479.99        27.48 o                         
   0   7   2        614.72        578.22        11.63 o                         
   1   7   2       3187.95       3226.56        42.91 o                         
   2   7   2         13.25          7.75         2.57 o                         
   3   7   2          3.81          1.85         2.52 o                         
   4   7   2         14.27          8.41         3.89 o                         
   5   7   2       1302.56       1276.27        24.82 o                         
   6   7   2         15.73         13.39         8.94 o                         
   7   7   2        121.66        147.09        15.97 o                         
   8   7   2          1.26         -2.01        10.10 o                         
   9   7   2          0.37          2.42        11.11 o                         
  10   7   2          7.26          6.83        14.23 o                         
 -10   8   2         26.26         -1.28        17.55 o                         
  -9   8   2         20.16         -0.22        11.21 o                         
  -8   8   2        241.79        258.22        13.64 o                         
  -7   8   2         70.82         64.67         8.20 o                         
  -6   8   2          4.75          0.89         4.81 o                         
  -5   8   2         15.34          8.22         4.72 o                         
  -4   8   2        953.73        930.48        19.55 o                         
  -3   8   2        713.64        657.87        14.60 o                         
  -2   8   2       1425.90       1450.48        19.56 o                         
  -1   8   2        398.54        368.99         7.95 o                         
   0   8   2       3385.92       3390.48        28.15 o                         
   1   8   2        101.35        108.27         5.01 o                         
   2   8   2       1408.81       1406.22        16.47 o                         
   3   8   2       2014.58       2114.83        25.89 o                         
   4   8   2        426.91        469.29        12.52 o                         
   5   8   2       2032.54       2154.03        33.81 o                         
   6   8   2        110.46        123.21        14.30 o                         
   7   8   2        292.54        297.24        35.55 o                         
   8   8   2        108.25        182.91        19.03 o                         
   9   8   2          0.03          2.65        12.07 o                         
 -10   9   2          1.54         28.68        19.26 o                         
  -9   9   2         73.06         95.87        43.66 o                         
  -8   9   2         44.70         35.88         8.22 o                         
  -7   9   2         51.81         49.66         8.22 o                         
  -6   9   2        237.37        274.26        16.58 o                         
  -5   9   2        618.14        602.31        16.21 o                         
  -4   9   2         30.71         37.03         5.69 o                         
  -3   9   2        434.37        499.86        12.75 o                         
  -2   9   2         36.82         61.01         5.68 o                         
  -1   9   2       1183.44       1176.33        15.06 o                         
   0   9   2        177.78        179.00         6.54 o                         
   1   9   2       2135.92       2167.89        21.98 o                         
   2   9   2         20.51         16.75         3.43 o                         
   3   9   2       1326.98       1303.16        20.41 o                         
   4   9   2          0.66         -3.47         3.95 o                         
   5   9   2         14.04         23.31         6.77 o                         
   6   9   2         18.16          7.53         9.23 o                         
   7   9   2        308.54        365.21        27.56 o                         
   8   9   2         67.75         51.15        13.99 o                         
   9   9   2          3.29          0.24        12.75 o                         
 -10  10   2         18.26         15.84        18.83 o                         
  -9  10   2          0.72          4.04        12.57 o                         
  -8  10   2        108.48         98.98        12.25 o                         
  -7  10   2          0.02         -2.66         6.15 o                         
  -6  10   2        188.02        233.29        17.46 o                         
  -5  10   2        176.66        188.02        12.83 o                         
  -4  10   2        161.58        168.82         9.38 o                         
  -3  10   2         11.37         13.66         4.59 o                         
  -2  10   2        829.18        762.65        15.31 o                         
  -1  10   2         20.78         15.27         3.17 o                         
   0  10   2       3183.75       3147.70        28.72 o                         
   1  10   2          0.22          2.73         3.12 o                         
   2  10   2        787.34        779.31        20.69 o                         
   3  10   2          0.22         -1.36         4.01 o                         
   4  10   2          2.00          1.10         4.42 o                         
   5  10   2         42.07         30.39         7.82 o                         
   6  10   2        566.64        573.11        25.14 o                         
   7  10   2          6.21          9.41        10.23 o                         
   8  10   2         12.76         18.03        15.53 o                         
   9  10   2         15.09         18.12        13.76 o                         
  -9  11   2         25.74         37.77        17.10 o                         
  -8  11   2         16.67         24.31        10.26 o                         
  -7  11   2        426.50        414.25        21.71 o                         
  -6  11   2          6.55          7.23         6.07 o                         
  -5  11   2         15.84         31.10         7.68 o                         
  -4  11   2        704.05        660.23        16.38 o                         
  -3  11   2        842.87        838.38        17.49 o                         
  -2  11   2        373.52        347.86        11.29 o                         
  -1  11   2        189.97        181.80        14.84 o                         
   0  11   2         32.51         29.33         4.18 o                         
   1  11   2       2779.47       2711.52        33.76 o                         
   2  11   2         46.94         52.08         6.10 o                         
   3  11   2        260.73        296.05        11.38 o                         
   4  11   2         85.38         83.50         7.64 o                         
   5  11   2         15.66         27.74         8.17 o                         
   6  11   2         84.30         97.18        14.91 o                         
   7  11   2        257.80        223.38        20.80 o                         
   8  11   2         26.40         28.44        12.62 o                         
   9  11   2          4.29         18.94        13.44 o                         
  -9  12   2          1.87          7.87        14.07 o                         
  -8  12   2          4.25          3.50        14.60 o                         
  -7  12   2         11.71          9.84         7.39 o                         
  -6  12   2        691.16        660.34        18.99 o                         
  -5  12   2         42.21         53.59         7.70 o                         
  -4  12   2         30.13         50.32         6.93 o                         
  -3  12   2          2.38         -2.41         4.65 o                         
  -2  12   2        280.81        282.07        19.41 o                         
  -1  12   2          1.63          1.88         4.18 o                         
   0  12   2       1375.41       1396.33        18.93 o                         
   1  12   2          3.87          9.12         4.76 o                         
   2  12   2         10.24          7.07         5.16 o                         
   3  12   2        327.61        322.02        12.35 o                         
   4  12   2       1160.35       1070.76        23.99 o                         
   5  12   2        622.25        608.38        20.33 o                         
   6  12   2         13.00         29.79        12.00 o                         
   7  12   2         19.77         21.60        17.91 o                         
   8  12   2        153.39        140.81        19.35 o                         
   9  12   2          1.86         19.69        32.96 o                         
  -9  13   2          6.36         -5.45        20.12 o                         
  -8  13   2          2.03          6.48         9.87 o                         
  -7  13   2        291.07        306.42        15.53 o                         
  -6  13   2         12.21          7.29         7.10 o                         
  -5  13   2         48.68         48.44         8.68 o                         
  -4  13   2        110.10        138.98        13.67 o                         
  -3  13   2        463.76        431.51        15.37 o                         
  -2  13   2        100.31         89.64         9.24 o                         
  -1  13   2          7.75          1.63         4.53 o                         
   0  13   2         14.31         23.31         4.61 o                         
   1  13   2       1651.70       1684.77        25.49 o                         
   2  13   2        629.90        591.03        15.87 o                         
   3  13   2         69.71         74.66         7.80 o                         
   4  13   2        256.33        216.17        13.31 o                         
   5  13   2         80.97         93.39        11.33 o                         
   6  13   2         66.02         65.69        14.35 o                         
   7  13   2         44.96         56.47        14.90 o                         
   8  13   2         23.46         12.32        12.60 o                         
  -8  14   2         58.00         56.18        13.77 o                         
  -7  14   2         13.75         20.61         8.00 o                         
  -6  14   2        141.15        119.22        10.97 o                         
  -5  14   2         35.59         21.39         7.20 o                         
  -4  14   2        277.19        301.23        13.62 o                         
  -3  14   2          1.62          7.77         5.40 o                         
  -2  14   2         35.57         36.33         7.70 o                         
  -1  14   2         63.47         58.81         6.88 o                         
   0  14   2        548.42        558.10        18.00 o                         
   1  14   2        162.77        167.92        10.56 o                         
   2  14   2         63.92         64.24         7.64 o                         
   3  14   2          1.51          5.71         5.66 o                         
   4  14   2        260.66        246.33        12.70 o                         
   5  14   2         48.20         46.09        10.06 o                         
   6  14   2         53.21         77.00        15.12 o                         
   7  14   2          5.97        -10.94        10.94 o                         
   8  14   2         21.36         32.65        14.67 o                         
  -8  15   2          0.79         -3.06        11.64 o                         
  -7  15   2         48.28         47.88         9.80 o                         
  -6  15   2          0.24         -6.39         6.39 o                         
  -5  15   2        462.63        419.10        18.58 o                         
  -4  15   2         23.29         15.31         6.44 o                         
  -3  15   2         11.45          6.47         5.89 o                         
  -2  15   2         20.14         11.07         5.75 o                         
  -1  15   2        719.41        777.78        18.31 o                         
   0  15   2         24.64         15.61         7.29 o                         
   1  15   2         13.13          9.38         5.86 o                         
   2  15   2         16.32         13.06         5.93 o                         
   3  15   2        672.20        632.00        24.50 o                         
   4  15   2         91.45         93.70         9.60 o                         
   5  15   2         18.68         24.24         9.57 o                         
   6  15   2         14.74         21.13        17.89 o                         
   7  15   2          9.11         -8.77        11.90 o                         
  -8  16   2         12.62          5.69        13.93 o                         
  -7  16   2          0.40          9.19         8.69 o                         
  -6  16   2         33.39         51.13        10.25 o                         
  -5  16   2         36.43         36.68         8.52 o                         
  -4  16   2        449.25        396.29        25.31 o                         
  -3  16   2         49.85         56.51         9.83 o                         
  -2  16   2         37.89         47.92         8.73 o                         
  -1  16   2          0.25          4.11         6.44 o                         
   0  16   2          1.35         -1.34         6.68 o                         
   1  16   2         23.33         10.95         7.57 o                         
   2  16   2        637.83        644.16        23.89 o                         
   3  16   2          1.43         -0.97         6.17 o                         
   4  16   2         11.57         20.91         7.28 o                         
   5  16   2         12.72         11.87         8.83 o                         
   6  16   2         64.52         56.07        14.90 o                         
   7  16   2          1.94          4.71        13.00 o                         
  -7  17   2          9.61          5.31         9.16 o                         
  -6  17   2          2.05          0.21         7.85 o                         
  -5  17   2        178.10        168.39        12.70 o                         
  -4  17   2         11.00          0.07         8.15 o                         
  -3  17   2         85.47         90.90         9.53 o                         
  -2  17   2        135.83        126.15        10.27 o                         
  -1  17   2         42.56         55.73         9.76 o                         
   0  17   2        381.91        407.11        18.56 o                         
   1  17   2        156.40        156.32        13.22 o                         
   2  17   2        136.05        169.36        11.71 o                         
   3  17   2         56.26         70.31         9.47 o                         
   4  17   2          2.67         -4.30         6.29 o                         
   5  17   2         82.44         78.43        12.40 o                         
   6  17   2         58.99         61.68        15.97 o                         
  -7  18   2         10.39         13.64        10.75 o                         
  -6  18   2        106.05        102.82        12.39 o                         
  -5  18   2          9.14         17.97         9.46 o                         
  -4  18   2         31.10         41.03        10.30 o                         
  -3  18   2         40.91         44.00         8.43 o                         
  -2  18   2        148.20        150.68        13.37 o                         
  -1  18   2         83.04         71.33        10.76 o                         
   0  18   2         18.80         42.17        11.49 o                         
   1  18   2         30.06         35.00         9.30 o                         
   2  18   2        169.48        183.16        15.03 o                         
   3  18   2          4.07          5.01         7.31 o                         
   4  18   2         82.34         90.98        10.97 o                         
   5  18   2         26.75         28.94        10.69 o                         
   6  18   2          4.23         15.89        13.50 o                         
  -6  19   2          7.11         19.15        10.74 o                         
  -5  19   2         66.83         66.46        12.41 o                         
  -4  19   2         21.86         12.02         8.04 o                         
  -3  19   2        176.98        154.95        12.46 o                         
  -2  19   2         39.87         44.85        10.62 o                         
  -1  19   2          0.96          0.78         8.28 o                         
   0  19   2          1.02          7.06        10.19 o                         
   1  19   2        162.93        180.23        15.38 o                         
   2  19   2          6.18         11.50         9.39 o                         
   3  19   2         60.70         67.79        12.91 o                         
   4  19   2          1.32         17.42         8.63 o                         
   5  19   2         66.67         62.29        13.07 o                         
   6  19   2          8.84          0.86        18.83 o                         
  -5  20   2         21.50         21.50         9.00 o                         
  -4  20   2         61.58         83.07        11.13 o                         
  -3  20   2          1.61          6.02         8.43 o                         
  -2  20   2         18.97         24.14         9.63 o                         
  -1  20   2          2.46          4.60         8.94 o                         
   0  20   2        123.85        143.08        14.15 o                         
   1  20   2          2.23          4.86         8.86 o                         
   2  20   2        105.70        133.58        14.26 o                         
   3  20   2          9.88         -3.76         8.62 o                         
   4  20   2         14.23         22.46         9.48 o                         
   5  20   2          3.00         -7.30        24.61 o                         
  -4  21   2          9.75          8.35        12.23 o                         
  -3  21   2          1.07          4.82         9.54 o                         
  -2  21   2         17.08         12.86        10.09 o                         
  -1  21   2        254.87        242.78        32.75 o                         
   0  21   2          1.71         11.67         9.82 o                         
   1  21   2         10.67         12.45        10.80 o                         
   2  21   2          0.09         -8.48         9.28 o                         
   3  21   2         54.51         35.83        11.45 o                         
   4  21   2          0.94          2.11        12.23 o                         
  -3  22   2         18.91         28.97        10.94 o                         
  -2  22   2         64.94         58.12        12.15 o                         
  -1  22   2          2.04          5.61         9.72 o                         
   0  22   2         73.15         91.93        13.62 o                         
   1  22   2          1.46          5.10         9.98 o                         
   2  22   2         37.68         29.52        11.49 o                         
   3  22   2          0.17         14.57        13.28 o                         
  -9   0   3        211.48        227.73        25.68 o                         
  -7   0   3        157.87        177.40        19.90 o                         
  -5   0   3       1939.35       1848.27        31.26 o                         
  -3   0   3        387.05        429.54        20.64 o                         
  -1   0   3      14403.83      14590.96       138.91 o                         
   1   0   3       3173.63       3185.45        42.85 o                         
   3   0   3       6282.62       6202.94        79.67 o                         
   5   0   3        169.93        193.03        14.73 o                         
   7   0   3        243.81        237.77        19.30 o                         
   9   0   3         70.46         47.51        25.68 o                         
  -9   1   3         18.29         16.27        14.13 o                         
  -8   1   3        205.90        227.55        17.25 o                         
  -7   1   3          0.71         -4.75         4.75 o                         
  -6   1   3          3.06          1.98         3.94 o                         
  -5   1   3        224.87        236.73         7.56 o                         
  -4   1   3       1934.34       1911.23        19.34 o                         
  -3   1   3        500.95        473.64         7.89 o                         
  -2   1   3       2893.56       2855.77        32.06 o                         
  -1   1   3         81.60         78.71         4.00 o                         
   0   1   3        286.09        285.97         7.33 o                         
   1   1   3        147.51        149.43         4.58 o                         
   2   1   3       7162.93       7144.09        59.70 o                         
   3   1   3        132.18        114.65        11.68 o                         
   4   1   3         18.73         22.89         4.84 o                         
   5   1   3        220.00        226.46        15.20 o                         
   6   1   3        708.82        735.85        19.78 o                         
   7   1   3         23.15         34.61         7.94 o                         
   8   1   3        183.88        189.08        17.24 o                         
   9   1   3          0.02         -5.16        14.98 o                         
  10   1   3          6.17          1.49        17.79 o                         
  -9   2   3         23.67         40.50        11.88 o                         
  -8   2   3         49.42         50.08        11.04 o                         
  -7   2   3        220.59        242.82        12.36 o                         
  -6   2   3         50.25         49.41         5.53 o                         
  -5   2   3        249.85        259.19         9.53 o                         
  -4   2   3          1.87          0.54         2.59 o                         
  -3   2   3       3926.21       3794.24        40.20 o                         
  -2   2   3       1342.04       1302.53        13.41 o                         
  -1   2   3        123.10        121.65         4.22 o                         
   0   2   3       5890.73       5959.94        37.51 o                         
   1   2   3       1065.63       1015.41        15.53 o                         
   2   2   3         83.09        103.34         4.43 o                         
   3   2   3       2553.96       2504.24        24.08 o                         
   4   2   3         22.96         35.52         3.95 o                         
   5   2   3        754.30        798.15        22.49 o                         
   6   2   3        186.67        169.65        12.48 o                         
   7   2   3        156.39        179.41        15.27 o                         
   8   2   3         57.27         62.13        12.93 o                         
   9   2   3         17.18          0.95        19.69 o                         
  10   2   3          0.21         -0.67        16.27 o                         
  -9   3   3          0.48         -5.80        13.06 o                         
  -8   3   3         53.66         55.07         8.59 o                         
  -7   3   3        111.75        139.28        11.33 o                         
  -6   3   3        294.25        267.06         8.99 o                         
  -5   3   3        273.61        272.41         8.10 o                         
  -4   3   3       2457.78       2435.29        24.80 o                         
  -3   3   3        312.45        362.74         7.25 o                         
  -2   3   3       1413.92       1411.72        13.72 o                         
  -1   3   3       1530.18       1679.87        14.83 o                         
   0   3   3        957.69        945.87        10.49 o                         
   1   3   3         24.99         26.13         2.94 o                         
   2   3   3         59.59         59.88         3.18 o                         
   3   3   3          6.84          6.01         2.42 o                         
   4   3   3       7625.34       7396.67        57.25 o                         
   5   3   3          0.82         -0.55         4.27 o                         
   6   3   3         12.01          6.68         5.37 o                         
   7   3   3          0.64         14.64         8.56 o                         
   8   3   3         77.97         89.02        14.36 o                         
   9   3   3          0.08         -3.42        12.03 o                         
  10   3   3         41.87         51.35        26.33 o                         
  -9   4   3          6.81          5.56        14.55 o                         
  -8   4   3         18.85         13.39         8.09 o                         
  -7   4   3        506.56        556.02        16.65 o                         
  -6   4   3        363.88        363.99        17.28 o                         
  -5   4   3        371.48        362.37         9.06 o                         
  -4   4   3        575.36        516.94        10.45 o                         
  -3   4   3       4197.89       4109.89        30.92 o                         
  -2   4   3        539.83        496.16         9.09 o                         
  -1   4   3         54.26         63.56         3.30 o                         
   0   4   3         47.06         44.61         3.19 o                         
   1   4   3       1839.80       1648.59        15.67 o                         
   2   4   3       4007.38       4144.94        30.42 o                         
   3   4   3       1990.95       2079.51        20.52 o                         
   4   4   3       1414.80       1481.20        20.96 o                         
   5   4   3       1170.08       1091.75        47.37 o                         
   6   4   3          0.01         -2.11         7.41 o                         
   7   4   3          4.22         -8.12         8.12 o                         
   8   4   3         70.81         78.38        16.46 o                         
   9   4   3         86.72         97.35        21.33 o                         
  10   4   3          3.25         13.97        39.38 o                         
  -9   5   3          8.07         15.76        11.04 o                         
  -8   5   3        218.62        259.14        13.90 o                         
  -7   5   3         12.17         12.95         5.79 o                         
  -6   5   3        577.79        508.13        14.23 o                         
  -5   5   3         10.21          8.57         4.36 o                         
  -4   5   3        348.90        322.90         8.40 o                         
  -3   5   3        973.91        886.28        11.87 o                         
  -2   5   3       5057.94       5089.46        35.75 o                         
  -1   5   3       1020.77       1049.16        15.92 o                         
   0   5   3         73.60         95.25         4.28 o                         
   1   5   3       2094.87       2242.74        19.92 o                         
   2   5   3       1038.43       1022.49        13.00 o                         
   3   5   3         19.59         22.82         3.32 o                         
   4   5   3       1976.37       1991.20        30.62 o                         
   5   5   3        125.86        105.45        20.72 o                         
   6   5   3        125.22        138.37        39.98 o                         
   7   5   3         48.01         41.15        13.73 o                         
   8   5   3          2.88         17.70        10.64 o                         
   9   5   3          0.76          0.16        10.88 o                         
  10   5   3         36.03         32.68        42.16 o                         
  -9   6   3        233.92        281.21        23.54 o                         
  -8   6   3         25.47         29.56         7.58 o                         
  -7   6   3         45.69         32.67         6.97 o                         
  -6   6   3        236.27        260.79        11.36 o                         
  -5   6   3       1838.73       1729.66        24.60 o                         
  -4   6   3        301.56        298.86         9.80 o                         
  -3   6   3        189.59        228.07         6.23 o                         
  -2   6   3         99.28         87.80         7.27 o                         
  -1   6   3       4419.48       4314.05        32.02 o                         
   0   6   3        398.35        438.00        13.18 o                         
   1   6   3        531.35        547.96        10.30 o                         
   2   6   3        228.48        231.55         6.65 o                         
   3   6   3        853.23        867.59        12.63 o                         
   4   6   3        165.56        150.84         7.32 o                         
   5   6   3        321.42        310.56        31.33 o                         
   6   6   3         21.53         10.19        11.02 o                         
   7   6   3         14.63         22.68        10.20 o                         
   8   6   3          3.03          6.81        10.99 o                         
   9   6   3         74.70         86.76        16.39 o                         
  10   6   3          0.28         12.41        18.41 o                         
  -9   7   3          4.10         12.96        11.32 o                         
  -8   7   3        122.65        116.69        11.14 o                         
  -7   7   3         69.51         81.43         8.61 o                         
  -6   7   3        583.25        551.79        15.38 o                         
  -5   7   3         56.54         64.03         6.47 o                         
  -4   7   3        372.59        370.22        10.93 o                         
  -3   7   3         11.16         13.90         2.84 o                         
  -2   7   3       4458.49       4477.33        34.02 o                         
  -1   7   3          0.16          3.30         2.40 o                         
   0   7   3          3.11          2.85         2.43 o                         
   1   7   3        645.13        740.27        11.40 o                         
   2   7   3       2624.41       2743.62        25.07 o                         
   3   7   3         64.46         54.01         4.25 o                         
   4   7   3        216.83        192.68        17.73 o                         
   5   7   3        432.63        430.70        20.58 o                         
   6   7   3          8.97         11.47         9.12 o                         
   7   7   3         82.69         77.75        14.13 o                         
   8   7   3         55.55         83.11        23.42 o                         
   9   7   3          3.12          7.04        12.60 o                         
  -9   8   3        146.98        168.36        18.83 o                         
  -8   8   3         29.86         51.30        12.79 o                         
  -7   8   3        539.15        538.65        16.62 o                         
  -6   8   3         30.03         30.74         6.57 o                         
  -5   8   3         18.82         30.36         5.78 o                         
  -4   8   3        423.42        397.49        11.85 o                         
  -3   8   3       1674.53       1668.84        22.55 o                         
  -2   8   3       1155.60       1089.48        14.21 o                         
  -1   8   3       2447.13       2379.65        22.64 o                         
   0   8   3        431.71        460.88         9.34 o                         
   1   8   3        974.89        967.28        13.76 o                         
   2   8   3         35.89         38.48         4.01 o                         
   3   8   3        343.56        305.93         9.27 o                         
   4   8   3         49.90         47.83         7.04 o                         
   5   8   3          1.50          2.24         7.24 o                         
   6   8   3         48.29         45.07        11.46 o                         
   7   8   3        316.85        345.80        25.54 o                         
   8   8   3          5.19          1.93        10.81 o                         
   9   8   3          9.89          6.61        12.67 o                         
  -9   9   3         14.57         18.05        11.45 o                         
  -8   9   3        197.79        190.00        13.83 o                         
  -7   9   3          0.51         -0.96         6.00 o                         
  -6   9   3        415.84        408.20        15.01 o                         
  -5   9   3        155.78        159.58         9.53 o                         
  -4   9   3        623.85        695.26        23.66 o                         
  -3   9   3        885.44        866.10        16.39 o                         
  -2   9   3         25.23         41.41         3.93 o                         
  -1   9   3         29.56         30.56         3.69 o                         
   0   9   3       7425.07       7487.56        52.56 o                         
   1   9   3        398.25        409.71        11.77 o                         
   2   9   3         74.91         71.98         8.19 o                         
   3   9   3        103.63         95.73         7.46 o                         
   4   9   3         43.58         54.23         8.16 o                         
   5   9   3          6.14          6.56         7.99 o                         
   6   9   3        125.76        132.69        15.26 o                         
   7   9   3         12.81         17.95        11.32 o                         
   8   9   3         83.73         68.47        15.56 o                         
   9   9   3          0.53         12.84        12.57 o                         
  -9  10   3          5.27         -4.19        10.80 o                         
  -8  10   3          4.48          6.52         7.61 o                         
  -7  10   3       1102.45       1134.01        24.71 o                         
  -6  10   3         11.21          6.98         5.86 o                         
  -5  10   3        118.24        113.88         8.83 o                         
  -4  10   3         13.66         11.82         4.81 o                         
  -3  10   3       1694.36       1562.75        35.22 o                         
  -2  10   3         21.28         18.10         5.47 o                         
  -1  10   3        855.67        863.30        13.78 o                         
   0  10   3        318.85        323.27         8.97 o                         
   1  10   3       1679.35       1884.85        21.57 o                         
   2  10   3          9.76         15.97         3.68 o                         
   3  10   3         49.19         54.25         6.19 o                         
   4  10   3         68.54         72.49        12.30 o                         
   5  10   3         43.15         57.05        18.19 o                         
   6  10   3         12.62         20.54        16.14 o                         
   7  10   3        108.55        129.99        16.93 o                         
   8  10   3          4.12         12.84        11.71 o                         
   9  10   3         39.73         42.08        16.34 o                         
  -9  11   3          1.24          5.86        11.70 o                         
  -8  11   3        214.70        211.64        21.50 o                         
  -7  11   3          4.84          7.00         6.71 o                         
  -6  11   3        204.46        211.78        12.17 o                         
  -5  11   3         50.67         62.57         7.53 o                         
  -4  11   3         80.62         75.34        12.23 o                         
  -3  11   3          9.51         22.29         5.36 o                         
  -2  11   3        544.00        543.49        13.69 o                         
  -1  11   3        686.31        696.26        12.99 o                         
   0  11   3       2162.19       2125.58        23.81 o                         
   1  11   3          0.90          1.79         4.71 o                         
   2  11   3        509.53        466.20        13.31 o                         
   3  11   3         33.56         21.57         5.55 o                         
   4  11   3         14.39         22.25         6.95 o                         
   5  11   3         31.27         29.16        10.53 o                         
   6  11   3        280.16        286.70        20.72 o                         
   7  11   3          1.41         -0.66        10.99 o                         
   8  11   3         50.89         53.41        15.45 o                         
  -9  12   3         56.08         81.76        23.54 o                         
  -8  12   3          5.64         11.50         8.88 o                         
  -7  12   3         90.50         93.80        10.40 o                         
  -6  12   3          5.17         22.58         7.42 o                         
  -5  12   3        434.12        439.87        15.14 o                         
  -4  12   3         21.82         25.23         6.93 o                         
  -3  12   3         34.71         26.39         5.98 o                         
  -2  12   3        114.13        119.43        11.77 o                         
  -1  12   3       1432.23       1420.50        22.43 o                         
   0  12   3       1397.10       1450.64        19.90 o                         
   1  12   3        982.02        960.13        16.34 o                         
   2  12   3        193.46        227.30        10.92 o                         
   3  12   3         33.32         30.90         6.26 o                         
   4  12   3         34.99         32.02         9.85 o                         
   5  12   3        186.79        209.18        17.95 o                         
   6  12   3          6.09          5.77        10.32 o                         
   7  12   3         78.69        124.48        40.68 o                         
   8  12   3          0.17          9.66        13.67 o                         
  -9  13   3          0.21         15.41        19.69 o                         
  -8  13   3         55.69         40.95        14.00 o                         
  -7  13   3          0.48         -2.73         7.53 o                         
  -6  13   3        238.85        253.12        13.80 o                         
  -5  13   3         27.55         20.76         7.72 o                         
  -4  13   3         14.27          2.05        10.22 o                         
  -3  13   3        463.01        432.69        13.93 o                         
  -2  13   3        967.23        904.12        20.03 o                         
  -1  13   3        168.37        184.55         9.74 o                         
   0  13   3        590.77        567.87        13.03 o                         
   1  13   3        625.00        605.63        15.58 o                         
   2  13   3        231.91        232.55        11.07 o                         
   3  13   3        348.69        345.80        13.56 o                         
   4  13   3        123.02        127.24        11.61 o                         
   5  13   3         14.40         19.14        10.84 o                         
   6  13   3        134.88        124.07        16.76 o                         
   7  13   3          2.45        -10.68        11.92 o                         
   8  13   3         33.57          8.79        13.05 o                         
  -8  14   3         18.75         16.98        11.52 o                         
  -7  14   3         22.53         20.08        10.70 o                         
  -6  14   3         65.64         91.27        11.94 o                         
  -5  14   3        273.99        312.13        17.30 o                         
  -4  14   3        283.82        278.14        12.97 o                         
  -3  14   3         80.97        103.08         8.89 o                         
  -2  14   3         59.73         62.99         7.37 o                         
  -1  14   3        322.21        353.64        12.91 o                         
   0  14   3         97.62         77.91         7.65 o                         
   1  14   3        153.97        140.37         9.46 o                         
   2  14   3         10.22          2.06         5.68 o                         
   3  14   3        589.79        609.52        17.41 o                         
   4  14   3          3.95         -4.26         7.35 o                         
   5  14   3         65.95         56.45        13.59 o                         
   6  14   3         16.86         16.83        12.12 o                         
   7  14   3         37.40         33.86        15.21 o                         
  -8  15   3          0.35          8.82        11.04 o                         
  -7  15   3         29.67         33.98        11.73 o                         
  -6  15   3         35.66         34.54         9.71 o                         
  -5  15   3         30.22         35.52         9.27 o                         
  -4  15   3        254.67        254.51        13.01 o                         
  -3  15   3         87.68         89.20         8.90 o                         
  -2  15   3         59.31         62.34         7.78 o                         
  -1  15   3         73.32         79.98         8.13 o                         
   0  15   3        414.94        430.43        20.39 o                         
   1  15   3         17.95         15.50         6.24 o                         
   2  15   3         95.18        103.01         9.35 o                         
   3  15   3          6.40          3.84         6.24 o                         
   4  15   3        281.88        264.37        16.05 o                         
   5  15   3          0.18          4.20        10.90 o                         
   6  15   3         65.92         73.78        16.11 o                         
   7  15   3          2.65         -0.68        13.23 o                         
  -8  16   3          1.74         -0.93        11.35 o                         
  -7  16   3         53.46         60.80        14.30 o                         
  -6  16   3          4.56         22.70         9.27 o                         
  -5  16   3         11.51          8.39         7.10 o                         
  -4  16   3         89.04         72.53         9.18 o                         
  -3  16   3        413.11        380.93        15.21 o                         
  -2  16   3         60.02         64.72         8.31 o                         
  -1  16   3          7.93         10.23         9.45 o                         
   0  16   3         75.81         74.10        10.08 o                         
   1  16   3        226.51        241.14        23.29 o                         
   2  16   3         26.32         22.92         7.08 o                         
   3  16   3        177.14        162.20        11.67 o                         
   4  16   3          7.12         -0.93         8.40 o                         
   5  16   3        202.09        192.96        19.58 o                         
   6  16   3          0.69        -11.36        11.36 o                         
   7  16   3         12.79          2.78        13.02 o                         
  -7  17   3         16.63         25.55        10.39 o                         
  -6  17   3          7.55          6.93         8.27 o                         
  -5  17   3          0.57          1.50         6.90 o                         
  -4  17   3        290.48        268.10        17.68 o                         
  -3  17   3         17.06         12.07         6.60 o                         
  -2  17   3         81.54         81.75         9.27 o                         
  -1  17   3         10.62         17.99         9.64 o                         
   0  17   3          3.09          9.06         7.92 o                         
   1  17   3          6.99          1.61         7.29 o                         
   2  17   3        331.93        314.86        14.92 o                         
   3  17   3         25.06         11.19         7.24 o                         
   4  17   3        165.53        169.01        15.76 o                         
   5  17   3         32.08         23.82        13.60 o                         
   6  17   3         22.62         20.03        13.83 o                         
  -7  18   3         11.89         12.22        12.43 o                         
  -6  18   3          0.66          3.79         8.08 o                         
  -5  18   3        146.35        125.99        12.14 o                         
  -4  18   3          0.01          8.16         7.46 o                         
  -3  18   3        130.95        107.42        10.59 o                         
  -2  18   3          8.24          9.84         8.15 o                         
  -1  18   3         30.89         39.39         9.73 o                         
   0  18   3         20.05         11.94         8.77 o                         
   1  18   3        155.55        160.07        13.74 o                         
   2  18   3         22.47         23.88        10.19 o                         
   3  18   3         75.55         85.09        10.38 o                         
   4  18   3         27.21         13.42         9.78 o                         
   5  18   3         69.18         47.40        14.05 o                         
   6  18   3          5.81          4.71        16.69 o                         
  -6  19   3          7.97         17.89        10.33 o                         
  -5  19   3         10.05         20.22         8.79 o                         
  -4  19   3         78.70         74.51        10.52 o                         
  -3  19   3          0.17          4.78         6.96 o                         
  -2  19   3        118.25        122.84        19.83 o                         
  -1  19   3         68.76         56.89        18.35 o                         
   0  19   3         22.85         19.98         9.55 o                         
   1  19   3          9.31         15.08         9.34 o                         
   2  19   3        133.68        134.54        13.88 o                         
   3  19   3         10.59          5.27         8.88 o                         
   4  19   3         29.25         27.07        11.44 o                         
   5  19   3          2.24         -0.77        11.75 o                         
  -5  20   3         58.24         68.23        11.31 o                         
  -4  20   3          2.81         13.68         8.55 o                         
  -3  20   3         22.65         17.37         9.70 o                         
  -2  20   3         84.38         61.91        13.78 o                         
  -1  20   3        174.96        236.50        18.82 o                         
   0  20   3          0.95         10.07         9.37 o                         
   1  20   3         18.66         18.52        10.04 o                         
   2  20   3          0.56         -3.40         8.72 o                         
   3  20   3         69.04         56.82        14.33 o                         
   4  20   3          0.31          5.16        10.39 o                         
  -4  21   3         82.33         79.41        22.49 o                         
  -3  21   3          4.39         17.90        10.26 o                         
  -2  21   3         16.12         14.45         9.80 o                         
  -1  21   3         31.21         33.43        11.19 o                         
   0  21   3        109.85        134.20        14.66 o                         
   1  21   3          0.56          5.29         9.89 o                         
   2  21   3         18.26         21.46        10.65 o                         
   3  21   3          7.21          9.29        10.29 o                         
  -3  22   3         35.12         21.96        16.27 o                         
  -2  22   3          9.06          4.48         9.15 o                         
  -1  22   3         58.71         46.26        11.47 o                         
   0  22   3         12.32         27.67        11.07 o                         
   1  22   3         59.66         71.29        16.43 o                         
   2  22   3          0.45          6.71        11.13 o                         
  -8   0   4          6.51        -10.27        10.27 o                         
  -6   0   4       1269.03       1178.44        24.79 o                         
  -4   0   4        486.53        429.04        15.87 o                         
  -2   0   4      11353.43      11884.35       121.43 o                         
   0   0   4        649.92        659.04        12.28 o                         
   2   0   4       3691.97       3796.05        55.02 o                         
   4   0   4       1270.54       1172.97        31.26 o                         
   6   0   4        118.15        123.89        20.33 o                         
   8   0   4        137.70        133.98        31.68 o                         
  -9   1   4          5.32         -1.59         8.56 o                         
  -8   1   4        118.69        146.55        12.14 o                         
  -7   1   4        284.64        317.33        14.04 o                         
  -6   1   4        345.42        343.68        12.15 o                         
  -5   1   4        576.20        533.41        10.67 o                         
  -4   1   4         98.09        148.56         8.43 o                         
  -3   1   4       5013.04       4916.93        34.70 o                         
  -2   1   4        701.59        822.41        13.60 o                         
  -1   1   4         75.44         79.98         6.50 o                         
   0   1   4         53.12         55.23         3.34 o                         
   1   1   4       3715.87       3613.67        27.66 o                         
   2   1   4        432.04        410.08        11.05 o                         
   3   1   4        870.65        902.56        17.81 o                         
   4   1   4        233.75        209.73        10.30 o                         
   5   1   4       1018.02        980.12        21.79 o                         
   6   1   4         11.78         11.57         6.25 o                         
   7   1   4         29.58         25.01         7.76 o                         
   8   1   4         20.27         35.26        11.98 o                         
   9   1   4         35.09         44.13        19.81 o                         
  -9   2   4          0.04         -3.64         9.08 o                         
  -8   2   4         29.22         27.91         8.22 o                         
  -7   2   4         49.27         50.07         8.24 o                         
  -6   2   4        945.55        927.98        18.58 o                         
  -5   2   4        180.48        196.34        13.20 o                         
  -4   2   4        766.73        752.28        11.48 o                         
  -3   2   4        990.97       1065.09        12.52 o                         
  -2   2   4        694.91        599.87        11.63 o                         
  -1   2   4       1439.39       1383.05        13.31 o                         
   0   2   4       4894.05       4972.89        33.76 o                         
   1   2   4        234.02        269.53         7.43 o                         
   2   2   4        795.61        786.96        11.60 o                         
   3   2   4         71.67         58.71         5.77 o                         
   4   2   4       2158.41       2194.81        35.14 o                         
   5   2   4        177.90        176.97        10.78 o                         
   6   2   4          2.23          1.98         5.91 o                         
   7   2   4          5.95         13.30         8.54 o                         
   8   2   4         84.31         91.17        14.58 o                         
   9   2   4         65.65         59.37        20.15 o                         
  -9   3   4         48.50         69.41        10.87 o                         
  -8   3   4         45.83         54.36         9.61 o                         
  -7   3   4        181.82        155.86        22.01 o                         
  -6   3   4        754.05        758.72        14.13 o                         
  -5   3   4        713.04        660.39        11.98 o                         
  -4   3   4        152.76        186.06        10.46 o                         
  -3   3   4       1424.76       1582.70        16.17 o                         
  -2   3   4       3351.50       3728.47        27.67 o                         
  -1   3   4       2543.71       2401.65        19.94 o                         
   0   3   4        708.43        751.02        10.02 o                         
   1   3   4       2191.61       2379.29        20.23 o                         
   2   3   4        868.90        916.11        11.41 o                         
   3   3   4        937.77        832.05        13.01 o                         
   4   3   4        127.95        120.63         8.44 o                         
   5   3   4        145.12        162.58        13.59 o                         
   6   3   4        313.89        323.96        18.16 o                         
   7   3   4        213.73        254.24        18.71 o                         
   8   3   4         17.82         10.73        10.64 o                         
   9   3   4          0.28         12.90        14.38 o                         
  -9   4   4         44.17         48.36        10.80 o                         
  -8   4   4        144.70        155.84        16.55 o                         
  -7   4   4        638.71        636.14        20.97 o                         
  -6   4   4        271.53        281.59        11.01 o                         
  -5   4   4          1.34         -1.61         3.15 o                         
  -4   4   4        995.72       1013.97        13.91 o                         
  -3   4   4         60.82         67.30         4.55 o                         
  -2   4   4        743.41        720.56        10.09 o                         
  -1   4   4        544.64        569.88        10.56 o                         
   0   4   4       5456.93       5432.39        37.60 o                         
   1   4   4       1970.37       2108.16        19.91 o                         
   2   4   4         79.98         58.24         4.41 o                         
   3   4   4        146.66        141.84        15.39 o                         
   4   4   4       1336.87       1354.48        26.83 o                         
   5   4   4       1217.61       1143.41        45.11 o                         
   6   4   4         52.34         96.92        14.69 o                         
   7   4   4         42.97         49.81        13.46 o                         
   8   4   4          4.92          9.63        10.46 o                         
   9   4   4          1.11         17.55        13.12 o                         
 -10   5   4         55.16         41.52        20.55 o                         
  -9   5   4         28.86         41.31        10.27 o                         
  -8   5   4        188.84        196.96        14.24 o                         
  -7   5   4        333.59        341.38        16.60 o                         
  -6   5   4          8.49          3.69         5.02 o                         
  -5   5   4        915.20        970.68        17.55 o                         
  -4   5   4        427.99        391.09         8.88 o                         
  -3   5   4          5.90          1.66         2.45 o                         
  -2   5   4       2592.16       2591.28        22.65 o                         
  -1   5   4       3912.44       4051.68        30.74 o                         
   0   5   4        857.39        832.30        11.46 o                         
   1   5   4        629.28        615.07         9.95 o                         
   2   5   4          0.88          8.22         2.64 o                         
   3   5   4        785.51        717.16        15.60 o                         
   4   5   4        112.37        111.44        12.36 o                         
   5   5   4        562.47        601.34        27.22 o                         
   6   5   4        665.13        629.95        34.24 o                         
   7   5   4          6.02         -7.96         7.96 o                         
   8   5   4         46.82         49.15        13.54 o                         
   9   5   4        119.32        133.75        27.89 o                         
 -10   6   4         61.42         31.25        19.26 o                         
  -9   6   4          6.17         -0.30         7.86 o                         
  -8   6   4         98.27         90.52        11.50 o                         
  -7   6   4        388.48        333.89        16.69 o                         
  -6   6   4        559.71        565.10        16.95 o                         
  -5   6   4         16.10         29.07         5.34 o                         
  -4   6   4        397.43        385.12        11.69 o                         
  -3   6   4        211.22        229.93         6.79 o                         
  -2   6   4        991.63        989.60        13.09 o                         
  -1   6   4          0.00          2.09         2.37 o                         
   0   6   4        561.47        508.20         9.39 o                         
   1   6   4        644.87        784.19        11.83 o                         
   2   6   4        816.43        814.38        12.28 o                         
   3   6   4        134.75        148.71         9.57 o                         
   4   6   4        391.94        410.03        13.77 o                         
   5   6   4       1083.08       1090.72        38.95 o                         
   6   6   4        184.65        166.11        24.92 o                         
   7   6   4        108.62        114.10        15.55 o                         
   8   6   4         43.71         49.52        13.62 o                         
   9   6   4          0.02          8.80        13.21 o                         
 -10   7   4         10.30         24.83        19.26 o                         
  -9   7   4         60.66         44.51        10.86 o                         
  -8   7   4        135.43        118.13        12.89 o                         
  -7   7   4        659.69        728.13        23.71 o                         
  -6   7   4          0.24         -2.76         4.94 o                         
  -5   7   4         58.00         73.10         6.85 o                         
  -4   7   4        193.82        192.84         8.74 o                         
  -3   7   4       1098.78        883.23        16.84 o                         
  -2   7   4         54.82         60.82         4.26 o                         
  -1   7   4        481.91        520.48         9.83 o                         
   0   7   4        542.80        611.79        10.70 o                         
   1   7   4        508.18        461.05        10.08 o                         
   2   7   4         12.99         13.84         3.37 o                         
   3   7   4        471.71        472.07        10.16 o                         
   4   7   4        601.91        623.74        28.77 o                         
   5   7   4        339.75        378.60        47.06 o                         
   6   7   4         87.94         72.57        12.64 o                         
   7   7   4         23.21         34.99        12.51 o                         
   8   7   4          6.25         23.66        11.94 o                         
   9   7   4         81.94         71.74        17.44 o                         
 -10   8   4          7.54         -4.71        17.12 o                         
  -9   8   4         32.46         19.40         9.61 o                         
  -8   8   4        206.79        227.81        15.73 o                         
  -7   8   4         34.52         29.28        10.05 o                         
  -6   8   4        324.36        339.85        14.53 o                         
  -5   8   4         87.50         84.08         7.77 o                         
  -4   8   4        311.31        279.12        10.27 o                         
  -3   8   4         64.11         67.71         5.94 o                         
  -2   8   4       1146.26       1108.16        21.70 o                         
  -1   8   4         72.93         92.92         5.18 o                         
   0   8   4        180.25        141.17         6.22 o                         
   1   8   4         78.35         99.16         7.69 o                         
   2   8   4        357.80        336.07         8.76 o                         
   3   8   4          1.23          2.76         3.12 o                         
   4   8   4        233.80        231.30        15.41 o                         
   5   8   4          0.20         -2.02         7.44 o                         
   6   8   4        327.17        338.30        21.76 o                         
   7   8   4          6.54         -1.27         9.49 o                         
   8   8   4         27.40         38.51        16.64 o                         
   9   8   4          7.73          0.44        12.29 o                         
 -10   9   4          3.93          3.42        17.98 o                         
  -9   9   4         68.15         88.14        13.56 o                         
  -8   9   4          6.46         10.11         8.57 o                         
  -7   9   4        250.27        265.19        16.55 o                         
  -6   9   4          0.24          2.95         5.93 o                         
  -5   9   4        428.32        457.51        13.88 o                         
  -4   9   4        229.87        233.55        15.34 o                         
  -3   9   4         63.64         79.98         6.49 o                         
  -2   9   4        224.05        212.85         7.32 o                         
  -1   9   4        991.50        920.61        19.98 o                         
   0   9   4        169.23        161.17         6.76 o                         
   1   9   4        165.12        150.28         6.60 o                         
   2   9   4         12.05         12.31         3.60 o                         
   3   9   4       1077.78       1054.93        18.62 o                         
   4   9   4        153.82        137.04        32.60 o                         
   5   9   4          0.94         -2.42         7.97 o                         
   6   9   4         66.08         97.62        31.58 o                         
   7   9   4        259.05        266.06        21.54 o                         
   8   9   4          4.82         22.71        12.69 o                         
   9   9   4         12.42         14.98        19.26 o                         
  -9  10   4          3.03         -2.16         9.19 o                         
  -8  10   4        306.78        266.54        18.12 o                         
  -7  10   4         12.59          3.29         7.48 o                         
  -6  10   4         58.24         61.42         9.01 o                         
  -5  10   4        150.07        120.75         8.97 o                         
  -4  10   4        344.34        333.90        20.12 o                         
  -3  10   4         83.01         68.81         6.60 o                         
  -2  10   4        681.16        713.13        15.18 o                         
  -1  10   4         49.78         52.63         4.86 o                         
   0  10   4        474.48        457.41        11.34 o                         
   1  10   4        168.60        177.65         8.01 o                         
   2  10   4        385.62        365.18        10.21 o                         
   3  10   4         15.64         12.85         5.06 o                         
   4  10   4         20.86         26.55         9.48 o                         
   5  10   4         22.93         32.19        11.52 o                         
   6  10   4        461.87        478.71        31.55 o                         
   7  10   4          3.84        -13.34        13.34 o                         
   8  10   4         11.80          3.20        11.53 o                         
  -9  11   4         52.76         63.29        13.07 o                         
  -8  11   4          1.08         19.34         9.62 o                         
  -7  11   4         67.00         50.87        10.77 o                         
  -6  11   4         68.82         74.39         9.67 o                         
  -5  11   4        662.21        621.46        16.93 o                         
  -4  11   4         39.44         58.08         7.04 o                         
  -3  11   4          8.82          1.30         4.35 o                         
  -2  11   4         20.71         17.29         4.97 o                         
  -1  11   4       2539.96       2500.21        26.63 o                         
   0  11   4         78.87         80.99         5.88 o                         
   1  11   4        112.75        105.75         6.66 o                         
   2  11   4        354.42        332.69        14.63 o                         
   3  11   4         15.43         22.85         5.69 o                         
   4  11   4        460.26        425.33        17.67 o                         
   5  11   4        544.00        512.51        45.94 o                         
   6  11   4         25.17         20.79        11.44 o                         
   7  11   4         40.12         68.27        14.83 o                         
   8  11   4         13.22         33.22        15.27 o                         
  -9  12   4          0.01         -1.82        10.13 o                         
  -8  12   4         47.68         44.62        12.74 o                         
  -7  12   4          2.37          7.61         8.04 o                         
  -6  12   4        291.63        290.64        17.05 o                         
  -5  12   4        174.76        192.50        11.32 o                         
  -4  12   4         44.28         53.83         8.91 o                         
  -3  12   4        347.89        330.95        12.23 o                         
  -2  12   4        705.33        731.11        20.72 o                         
  -1  12   4         89.65         80.33         7.22 o                         
   0  12   4        427.72        408.00        11.14 o                         
   1  12   4        127.73        149.89         7.74 o                         
   2  12   4        570.57        556.81        15.21 o                         
   3  12   4        191.89        187.37        10.45 o                         
   4  12   4         48.09         63.33         9.56 o                         
   5  12   4         27.30         21.41        12.41 o                         
   6  12   4        132.94        117.37        17.25 o                         
   7  12   4          9.46        -10.98        10.98 o                         
   8  12   4         21.90         11.11        13.12 o                         
  -9  13   4          6.97          8.52        13.27 o                         
  -8  13   4          2.26          0.89         9.84 o                         
  -7  13   4         66.83         86.46        12.66 o                         
  -6  13   4          2.16         13.71         7.58 o                         
  -5  13   4        141.91        153.42        10.79 o                         
  -4  13   4         37.72         48.31         7.29 o                         
  -3  13   4        315.46        308.06        13.73 o                         
  -2  13   4        401.28        383.51        12.99 o                         
  -1  13   4        726.08        689.05        19.92 o                         
   0  13   4        735.32        712.24        16.81 o                         
   1  13   4        485.57        561.18        19.39 o                         
   2  13   4        145.88        144.18         9.60 o                         
   3  13   4          3.00          0.82         5.33 o                         
   4  13   4         53.83         54.24         9.80 o                         
   5  13   4        398.96        391.19        50.66 o                         
   6  13   4          6.04          1.88        11.78 o                         
   7  13   4         21.93         14.35        17.31 o                         
  -8  14   4         42.40         39.55        11.82 o                         
  -7  14   4         64.19         48.05        11.44 o                         
  -6  14   4         45.26         50.96         9.74 o                         
  -5  14   4         28.59         14.92         6.76 o                         
  -4  14   4        191.44        202.07        14.21 o                         
  -3  14   4          4.85         10.87         5.85 o                         
  -2  14   4        298.66        308.99        12.86 o                         
  -1  14   4          1.24          3.09         5.17 o                         
   0  14   4        862.61        906.79        22.82 o                         
   1  14   4          9.57          8.08         5.69 o                         
   2  14   4        116.02        120.40         9.57 o                         
   3  14   4          0.59          4.93         6.26 o                         
   4  14   4        121.26        109.93        11.74 o                         
   5  14   4         75.02         65.02        13.74 o                         
   6  14   4         83.14         70.38        15.98 o                         
   7  14   4         14.49         16.17        13.74 o                         
  -8  15   4          3.15         -1.82         9.87 o                         
  -7  15   4         31.83         28.89        10.99 o                         
  -6  15   4          3.95          7.45         8.23 o                         
  -5  15   4         15.30         19.98         9.19 o                         
  -4  15   4          0.43          1.13         5.86 o                         
  -3  15   4        529.16        530.75        16.47 o                         
  -2  15   4        342.08        372.28        14.36 o                         
  -1  15   4        467.54        482.69        15.23 o                         
   0  15   4        610.53        602.45        19.52 o                         
   1  15   4         65.51         54.07         7.77 o                         
   2  15   4         61.91         70.34         8.59 o                         
   3  15   4        479.22        449.84        23.48 o                         
   4  15   4         32.39         34.26         9.69 o                         
   5  15   4          9.22          7.02        11.32 o                         
   6  15   4          0.54          5.19        12.47 o                         
   7  15   4         48.81         58.64        30.87 o                         
  -7  16   4          1.74         15.73        10.77 o                         
  -6  16   4          6.96          9.20         8.33 o                         
  -5  16   4          2.04          5.23         6.86 o                         
  -4  16   4        272.02        282.07        14.08 o                         
  -3  16   4         67.53         62.37         8.79 o                         
  -2  16   4        134.10        132.46        10.30 o                         
  -1  16   4          1.80         -3.69         7.07 o                         
   0  16   4        417.04        370.49        35.71 o                         
   1  16   4          1.81          9.71         7.09 o                         
   2  16   4        184.82        207.23        17.17 o                         
   3  16   4          6.91          5.46         8.47 o                         
   4  16   4         89.59         90.29        12.28 o                         
   5  16   4          0.84         -2.63        11.93 o                         
   6  16   4         17.54         13.05        13.14 o                         
  -7  17   4          0.49          5.50        10.19 o                         
  -6  17   4          7.48          3.87         8.74 o                         
  -5  17   4         32.26         36.21        11.67 o                         
  -4  17   4         88.87         80.98        10.01 o                         
  -3  17   4        320.65        278.26        17.38 o                         
  -2  17   4          3.27         13.13         6.98 o                         
  -1  17   4        145.98        178.52        16.37 o                         
   0  17   4         18.64         20.36         8.10 o                         
   1  17   4        204.59        209.12        24.47 o                         
   2  17   4         31.84         30.30         8.29 o                         
   3  17   4        138.77        157.17        16.99 o                         
   4  17   4          1.86          2.40         8.93 o                         
   5  17   4          8.54         -6.89        11.63 o                         
   6  17   4          0.42        -11.53        11.53 o                         
  -6  18   4         13.06          6.03         9.62 o                         
  -5  18   4          0.03         -0.85         8.50 o                         
  -4  18   4         46.26         47.26         9.24 o                         
  -3  18   4         34.82         21.99         7.87 o                         
  -2  18   4        363.90        402.37        33.70 o                         
  -1  18   4         22.78         30.05         9.06 o                         
   0  18   4         47.46         38.09        22.24 o                         
   1  18   4         13.32         11.73         9.01 o                         
   2  18   4        102.69        136.76        13.40 o                         
   3  18   4         10.58         20.36         9.40 o                         
   4  18   4         65.60         43.09        11.45 o                         
   5  18   4          5.10         11.82        13.72 o                         
  -6  19   4          0.78         -2.73         9.96 o                         
  -5  19   4         32.89         33.02        11.31 o                         
  -4  19   4          0.89          3.18         7.78 o                         
  -3  19   4        129.98        137.01        13.36 o                         
  -2  19   4         73.91         61.06        11.10 o                         
  -1  19   4         15.90         21.04         9.11 o                         
   0  19   4         17.55         14.22         8.83 o                         
   1  19   4        209.05        213.13        20.98 o                         
   2  19   4          2.67         -6.61         8.57 o                         
   3  19   4         28.84         36.76        13.55 o                         
   4  19   4          6.09         -6.17        11.49 o                         
   5  19   4         31.11         14.55        20.55 o                         
  -5  20   4          0.72          9.94        11.24 o                         
  -4  20   4         92.98        102.85        11.96 o                         
  -3  20   4          0.65         -6.39         8.27 o                         
  -2  20   4         58.97         52.87        11.54 o                         
  -1  20   4         21.80         19.02         9.54 o                         
   0  20   4         32.64         24.18        10.22 o                         
   1  20   4          3.07          6.65         9.65 o                         
   2  20   4         47.73         31.91        12.79 o                         
   3  20   4          0.00         -4.24        11.71 o                         
  -4  21   4         12.74         22.23        17.25 o                         
  -3  21   4         50.84         48.89        11.40 o                         
  -2  21   4         28.84         37.55        11.15 o                         
  -1  21   4         16.15         10.50         9.46 o                         
   0  21   4          0.08          6.03         9.56 o                         
   1  21   4         53.61         67.31        12.82 o                         
   2  21   4          0.01         -0.38         9.08 o                         
   3  21   4         13.52         18.83        17.55 o                         
  -2  22   4          7.37          7.64        15.40 o                         
  -1  22   4          3.25         -3.61        12.22 o                         
   0  22   4         24.20         36.19        11.66 o                         
   1  22   4          0.39         15.76        11.64 o                         
  -7   0   5       1003.74        957.14        30.01 o                         
  -5   0   5       1645.79       1588.80        59.50 o                         
  -3   0   5         30.17         24.62         5.75 o                         
  -1   0   5       1496.61       1445.43        20.02 o                         
   1   0   5       3481.87       3818.90        40.39 o                         
   3   0   5       3788.83       3759.24        67.42 o                         
   5   0   5        919.02        876.13        43.66 o                         
   7   0   5        356.44        405.21        51.58 o                         
   9   0   5         27.91         12.84        25.26 o                         
 -10   1   5          1.95         -9.85        14.13 o                         
  -9   1   5         85.59         88.71        14.82 o                         
  -8   1   5        306.71        331.99        20.52 o                         
  -7   1   5        296.16        333.67        16.13 o                         
  -6   1   5       1166.22       1123.80        23.95 o                         
  -5   1   5          2.48          1.91         3.74 o                         
  -4   1   5        688.49        630.79        19.97 o                         
  -3   1   5         81.01        110.51         6.75 o                         
  -2   1   5         37.68         31.43         4.02 o                         
  -1   1   5       1172.02       1102.82        13.88 o                         
   0   1   5       4605.77       4476.59        35.15 o                         
   1   1   5        328.57        342.93         6.93 o                         
   2   1   5       1785.48       1756.93        25.19 o                         
   3   1   5        140.28        136.30         8.42 o                         
   4   1   5        277.67        266.20        12.19 o                         
   5   1   5        135.93        141.39        16.93 o                         
   6   1   5          1.22          1.88         6.36 o                         
   7   1   5          0.01          0.86         6.92 o                         
   8   1   5         40.63         36.30        12.27 o                         
   9   1   5         12.01          4.03        15.89 o                         
 -10   2   5         14.68         15.84        17.55 o                         
  -9   2   5        101.98        112.63        16.34 o                         
  -8   2   5          9.54         14.48         7.73 o                         
  -7   2   5        605.19        618.42        20.62 o                         
  -6   2   5          1.91         12.50         5.64 o                         
  -5   2   5        444.64        451.03        16.00 o                         
  -4   2   5        439.85        421.77        13.43 o                         
  -3   2   5        994.24        922.10        21.02 o                         
  -2   2   5       2151.82       2200.24        21.65 o                         
  -1   2   5       1093.49       1046.43        13.17 o                         
   0   2   5       1138.07       1059.41        12.70 o                         
   1   2   5       5263.01       5414.56        40.63 o                         
   2   2   5       1044.99       1067.41        14.72 o                         
   3   2   5         10.51         10.24         6.24 o                         
   4   2   5        183.00        198.45        10.79 o                         
   5   2   5        271.57        271.96        13.38 o                         
   6   2   5         30.02         18.81         7.19 o                         
   7   2   5         70.27         67.46        13.08 o                         
   8   2   5          1.44          4.74        10.07 o                         
   9   2   5         20.61         35.28        19.82 o                         
 -10   3   5        224.13        203.88        37.24 o                         
  -9   3   5         21.58         20.02         8.60 o                         
  -8   3   5        135.29        136.06        17.37 o                         
  -7   3   5         43.38         34.29         8.12 o                         
  -6   3   5       2812.33       2769.68        35.47 o                         
  -5   3   5        249.93        208.27        12.36 o                         
  -4   3   5        184.50        192.43         8.28 o                         
  -3   3   5        344.20        378.80        10.94 o                         
  -2   3   5       1765.48       1602.90        20.14 o                         
  -1   3   5       1234.28       1334.59        14.47 o                         
   0   3   5       1161.78       1240.65        14.22 o                         
   1   3   5         42.20         38.10         3.38 o                         
   2   3   5        637.11        598.64         9.58 o                         
   3   3   5        367.72        374.87        12.63 o                         
   4   3   5        387.19        411.45        14.12 o                         
   5   3   5        227.47        204.22        12.06 o                         
   6   3   5        176.26        160.81        12.16 o                         
   7   3   5         21.13         11.57         9.81 o                         
   8   3   5         22.86         26.08        11.77 o                         
   9   3   5         45.18         46.11        17.96 o                         
 -10   4   5          1.70         27.32        13.31 o                         
  -9   4   5         50.76         40.13        10.13 o                         
  -8   4   5          4.87          4.51         7.48 o                         
  -7   4   5         92.71        106.32        11.15 o                         
  -6   4   5        146.31        147.32        11.40 o                         
  -5   4   5       1096.22       1142.64        20.49 o                         
  -4   4   5        112.11        115.73         6.95 o                         
  -3   4   5       1158.39       1010.89        13.08 o                         
  -2   4   5        351.61        444.55         8.17 o                         
  -1   4   5        278.21        303.56         7.15 o                         
   0   4   5         21.47         31.01         3.54 o                         
   1   4   5       2737.38       2586.90        23.20 o                         
   2   4   5         30.00         32.13         3.33 o                         
   3   4   5         28.82         34.16         5.74 o                         
   4   4   5        258.85        302.79        23.77 o                         
   5   4   5       1621.13       1600.08        33.21 o                         
   6   4   5          1.98         20.68        11.82 o                         
   7   4   5          2.58        -10.22        10.22 o                         
   8   4   5          9.86         24.88        11.27 o                         
   9   4   5         60.17         54.23        15.02 o                         
 -10   5   5         62.37         88.73        13.92 o                         
  -9   5   5          4.43          4.36         8.64 o                         
  -8   5   5        135.95        124.75        14.79 o                         
  -7   5   5         25.29         31.76         8.20 o                         
  -6   5   5          3.38          9.82         6.04 o                         
  -5   5   5        168.17        172.34        11.60 o                         
  -4   5   5       2165.67       2052.60        21.64 o                         
  -3   5   5        595.93        620.10        10.54 o                         
  -2   5   5        328.28        298.19        10.15 o                         
  -1   5   5         23.74         42.05         4.10 o                         
   0   5   5       2024.84       2035.66        20.39 o                         
   1   5   5         16.67         28.10         3.43 o                         
   2   5   5        482.41        412.56        11.42 o                         
   3   5   5          2.74          0.37         4.33 o                         
   4   5   5        116.64        118.81         9.07 o                         
   5   5   5         96.35         92.23         9.47 o                         
   6   5   5        841.62        806.98        34.49 o                         
   7   5   5          0.00          1.05         8.88 o                         
   8   5   5          1.45          3.06        11.08 o                         
   9   5   5         14.86         20.22        16.37 o                         
 -10   6   5          2.08          3.69        10.16 o                         
  -9   6   5         19.19         26.27         9.81 o                         
  -8   6   5          3.57          6.35         7.85 o                         
  -7   6   5         29.90         15.43         9.19 o                         
  -6   6   5          0.17         -0.16         5.54 o                         
  -5   6   5       1079.35       1086.45        39.36 o                         
  -4   6   5          0.05          5.18         3.15 o                         
  -3   6   5         16.68          6.63         3.02 o                         
  -2   6   5         55.52         44.85         3.93 o                         
  -1   6   5       3924.87       3973.56        32.22 o                         
   0   6   5        506.98        510.61         9.97 o                         
   1   6   5        109.23        149.29         6.04 o                         
   2   6   5        175.18        170.64         6.46 o                         
   3   6   5       2019.15       2055.97        30.65 o                         
   4   6   5         37.11         43.93        10.15 o                         
   5   6   5        200.88        190.37        15.92 o                         
   6   6   5          0.00         -0.23         9.49 o                         
   7   6   5        145.94        167.76        21.78 o                         
   8   6   5          1.08          8.59        12.00 o                         
   9   6   5          2.29         15.66        13.98 o                         
 -10   7   5          3.20          4.10        10.16 o                         
  -9   7   5         31.18         31.89        10.45 o                         
  -8   7   5        275.50        276.14        17.38 o                         
  -7   7   5        329.31        331.52        19.72 o                         
  -6   7   5          2.18          9.68         6.73 o                         
  -5   7   5        437.77        399.34        16.47 o                         
  -4   7   5        989.96        920.13        22.96 o                         
  -3   7   5        248.84        230.00         9.88 o                         
  -2   7   5        754.60        760.34        12.34 o                         
  -1   7   5          0.27         -1.16         2.74 o                         
   0   7   5        714.44        723.30        12.19 o                         
   1   7   5         75.13         80.02         5.14 o                         
   2   7   5        643.10        642.76        11.90 o                         
   3   7   5          2.22         -1.42         4.33 o                         
   4   7   5        485.24        498.76        16.29 o                         
   5   7   5         12.62         11.12         8.45 o                         
   6   7   5        167.43        168.93        17.10 o                         
   7   7   5          0.01         21.60        13.37 o                         
   8   7   5         71.87         96.87        19.65 o                         
   9   7   5          0.00         -9.85        17.55 o                         
 -10   8   5          9.28          2.59        10.35 o                         
  -9   8   5         52.34         52.62        15.03 o                         
  -8   8   5         24.10         32.04         9.69 o                         
  -7   8   5         43.79         51.67        10.13 o                         
  -6   8   5         12.67          3.18         6.66 o                         
  -5   8   5        206.64        209.05        11.37 o                         
  -4   8   5         14.93         15.46         4.79 o                         
  -3   8   5        849.75        836.08        13.65 o                         
  -2   8   5        382.30        339.08         8.85 o                         
  -1   8   5        377.16        327.72         8.81 o                         
   0   8   5        406.97        459.91        10.20 o                         
   1   8   5        566.09        540.75        11.25 o                         
   2   8   5        167.48        184.01         7.45 o                         
   3   8   5        747.38        741.83        15.68 o                         
   4   8   5        109.93        131.60        13.47 o                         
   5   8   5        226.73        254.06        20.33 o                         
   6   8   5         21.65         15.36        10.72 o                         
   7   8   5        186.02        213.10        19.96 o                         
   8   8   5          9.84         17.15        13.03 o                         
   9   8   5          0.56         15.41        18.83 o                         
 -10   9   5         15.45         21.10        11.27 o                         
  -9   9   5          1.03          9.15         9.14 o                         
  -8   9   5         57.99         61.26        11.65 o                         
  -7   9   5          8.31          9.49         9.87 o                         
  -6   9   5        455.36        455.98        28.23 o                         
  -5   9   5         60.87         62.49         7.97 o                         
  -4   9   5        125.50        116.93         7.84 o                         
  -3   9   5         71.61         73.01         8.29 o                         
  -2   9   5       2387.63       2302.04        24.50 o                         
  -1   9   5        172.17        175.53        11.39 o                         
   0   9   5        507.55        471.53        13.72 o                         
   1   9   5          1.19         -3.23         3.23 o                         
   2   9   5        330.75        338.74        10.20 o                         
   3   9   5        117.64        123.71        22.12 o                         
   4   9   5        466.67        414.64        24.58 o                         
   5   9   5        181.42        177.13        30.69 o                         
   6   9   5        109.51        124.50        16.14 o                         
   7   9   5          5.25         -1.94        10.74 o                         
   8   9   5         84.50        134.24        32.85 o                         
  -9  10   5          2.88          7.89         9.97 o                         
  -8  10   5          7.54          4.75         8.44 o                         
  -7  10   5        184.90        208.98        20.40 o                         
  -6  10   5          2.17          4.27         7.24 o                         
  -5  10   5        166.05        163.01        11.08 o                         
  -4  10   5         65.88         91.03         7.64 o                         
  -3  10   5        508.20        514.61        13.70 o                         
  -2  10   5        272.21        263.09         8.83 o                         
  -1  10   5        287.74        282.49         9.10 o                         
   0  10   5         55.07         57.91         5.45 o                         
   1  10   5       1162.83       1213.76        18.06 o                         
   2  10   5         27.41         21.27         4.62 o                         
   3  10   5         16.33         18.03         7.17 o                         
   4  10   5         30.29         26.31         9.91 o                         
   5  10   5        555.21        518.59        71.59 o                         
   6  10   5          0.20          2.27        10.88 o                         
   7  10   5         22.78         12.00        12.38 o                         
   8  10   5          6.99         10.48        13.61 o                         
  -9  11   5         17.19         17.36        10.65 o                         
  -8  11   5         64.19         87.94        17.71 o                         
  -7  11   5          6.05         -3.59         8.31 o                         
  -6  11   5         78.13        107.52        12.38 o                         
  -5  11   5          4.03         14.06         7.93 o                         
  -4  11   5        744.10        786.26        18.13 o                         
  -3  11   5         92.71         93.30         7.93 o                         
  -2  11   5         16.36          6.49         4.54 o                         
  -1  11   5       1007.87       1015.52        19.49 o                         
   0  11   5       1077.15       1108.48        17.70 o                         
   1  11   5         61.43         78.96         6.29 o                         
   2  11   5        264.08        271.77        14.13 o                         
   3  11   5          0.36          4.97         6.28 o                         
   4  11   5        101.71         92.08        13.34 o                         
   5  11   5          5.24         14.37        11.04 o                         
   6  11   5        199.34        203.94        19.93 o                         
   7  11   5          0.98         10.77        12.92 o                         
   8  11   5          7.22         13.65        14.11 o                         
  -9  12   5         25.72         31.04        12.08 o                         
  -8  12   5          0.01          3.25         9.69 o                         
  -7  12   5        125.50        151.68        17.09 o                         
  -6  12   5         17.48         17.13        11.40 o                         
  -5  12   5        165.16        190.83        12.66 o                         
  -4  12   5        202.55        204.02        24.47 o                         
  -3  12   5         16.04         15.67         5.73 o                         
  -2  12   5        435.87        447.76        20.89 o                         
  -1  12   5       2100.27       2102.78        35.93 o                         
   0  12   5         90.60         63.60         6.83 o                         
   1  12   5         33.29         27.44         5.22 o                         
   2  12   5          2.15          5.02         5.16 o                         
   3  12   5        213.02        218.72        13.17 o                         
   4  12   5         17.83         20.12        13.62 o                         
   5  12   5         94.44        101.53        16.16 o                         
   6  12   5         27.66         19.30        11.78 o                         
   7  12   5         82.43         90.10        24.17 o                         
  -8  13   5         78.93         85.35        14.58 o                         
  -7  13   5          3.60          5.27         8.62 o                         
  -6  13   5         28.68         21.88         9.19 o                         
  -5  13   5         40.52         40.75         8.69 o                         
  -4  13   5        760.08        748.31        21.35 o                         
  -3  13   5         27.28         29.28         6.64 o                         
  -2  13   5         33.18         35.83         8.08 o                         
  -1  13   5        325.48        309.60        12.20 o                         
   0  13   5        743.57        769.66        15.80 o                         
   1  13   5         11.62         -4.85         4.85 o                         
   2  13   5         34.66         29.10         6.85 o                         
   3  13   5          0.12          0.14         6.62 o                         
   4  13   5        163.21        137.56        16.05 o                         
   5  13   5          1.07          7.15        11.26 o                         
   6  13   5        100.72         71.65        16.28 o                         
   7  13   5          1.18          3.12        13.20 o                         
  -8  14   5         23.34         24.38        11.77 o                         
  -7  14   5         11.06          0.30         8.80 o                         
  -6  14   5         29.62         33.91        10.61 o                         
  -5  14   5        235.10        211.24        14.17 o                         
  -4  14   5          8.45          1.84         6.49 o                         
  -3  14   5        286.70        279.65        12.93 o                         
  -2  14   5        228.79        239.48        15.73 o                         
  -1  14   5        420.98        440.07        21.36 o                         
   0  14   5         22.62         28.81         6.71 o                         
   1  14   5        120.15        111.04         9.11 o                         
   2  14   5         34.68         40.17         7.45 o                         
   3  14   5        126.48        118.02        11.77 o                         
   4  14   5         19.37          8.15        10.83 o                         
   5  14   5         23.31          2.58        12.15 o                         
   6  14   5          7.00          3.83        12.92 o                         
   7  14   5         25.07         27.15        16.03 o                         
  -8  15   5         12.05          9.61        12.97 o                         
  -7  15   5          2.60          4.60         9.60 o                         
  -6  15   5         90.56         79.93        14.86 o                         
  -5  15   5          1.18          2.90         8.43 o                         
  -4  15   5         93.22         92.11        10.94 o                         
  -3  15   5          0.17          2.14         5.95 o                         
  -2  15   5       1147.73       1183.57        23.79 o                         
  -1  15   5         17.75         26.40         6.79 o                         
   0  15   5         12.59          7.53         7.15 o                         
   1  15   5         19.05          9.90         9.00 o                         
   2  15   5        236.82        259.25        22.80 o                         
   3  15   5         15.32         22.33         9.01 o                         
   4  15   5         70.44         76.91        14.78 o                         
   5  15   5          2.12          3.59        11.89 o                         
   6  15   5         10.43          5.19        13.15 o                         
  -7  16   5         29.77         33.28        11.65 o                         
  -6  16   5          3.87          8.35         9.56 o                         
  -5  16   5         31.08         29.25         9.02 o                         
  -4  16   5         12.97         15.74         7.89 o                         
  -3  16   5        605.07        614.39        18.49 o                         
  -2  16   5         33.06         22.53         7.26 o                         
  -1  16   5         53.94         53.21        10.28 o                         
   0  16   5         10.22          3.53         7.25 o                         
   1  16   5        178.89        180.78        22.61 o                         
   2  16   5          5.57         15.05         7.18 o                         
   3  16   5         10.76         22.83         9.18 o                         
   4  16   5          4.11         -8.29        10.43 o                         
   5  16   5         98.66         99.94        25.07 o                         
   6  16   5          0.25         -8.83        14.90 o                         
  -7  17   5         14.62         -6.42        15.41 o                         
  -6  17   5         22.36         18.77        10.64 o                         
  -5  17   5         18.53         12.01         8.67 o                         
  -4  17   5        140.54        127.09        12.38 o                         
  -3  17   5         10.06          4.12         6.71 o                         
  -2  17   5        344.08        314.12        15.89 o                         
  -1  17   5          9.79         15.04         9.28 o                         
   0  17   5         18.75         32.38         9.15 o                         
   1  17   5         11.94         23.07         8.86 o                         
   2  17   5         98.74         90.16        13.94 o                         
   3  17   5         10.33         11.18         9.13 o                         
   4  17   5         55.54         59.73        15.12 o                         
   5  17   5          0.55          4.55        13.14 o                         
  -6  18   5         36.11         36.37        11.92 o                         
  -5  18   5         64.50         49.24        10.61 o                         
  -4  18   5          6.74          7.88         8.00 o                         
  -3  18   5        188.62        176.41        18.58 o                         
  -2  18   5         12.90          9.25         8.57 o                         
  -1  18   5         59.27         84.66        11.58 o                         
   0  18   5         54.56         68.98        11.19 o                         
   1  18   5         25.25         29.24         9.76 o                         
   2  18   5          1.31          8.19        10.32 o                         
   3  18   5        150.12        132.52        15.83 o                         
   4  18   5          0.00         -7.21        12.93 o                         
   5  18   5          2.53         -0.20        13.88 o                         
  -5  19   5          9.67          5.73         9.50 o                         
  -4  19   5         64.57         58.33        11.43 o                         
  -3  19   5          1.55          2.63         7.91 o                         
  -2  19   5         38.23         35.17        13.10 o                         
  -1  19   5         34.36         40.88        10.08 o                         
   0  19   5        156.41        146.65        13.89 o                         
   1  19   5          4.76          2.88         8.69 o                         
   2  19   5         24.69         39.65        13.05 o                         
   3  19   5          2.69          8.88        12.63 o                         
   4  19   5         35.04         39.16        14.92 o                         
  -5  20   5         21.90          3.42        18.41 o                         
  -4  20   5          5.10          3.25         9.20 o                         
  -3  20   5         28.71         34.53        23.74 o                         
  -2  20   5          6.29          3.02         8.80 o                         
  -1  20   5         45.62         48.84        11.69 o                         
   0  20   5         15.10         14.95         9.61 o                         
   1  20   5         40.86         39.13        11.03 o                         
   2  20   5          3.35         14.92        12.08 o                         
   3  20   5         75.64         68.58        24.24 o                         
  -3  21   5          0.61          2.57        13.28 o                         
  -2  21   5         22.66         34.03        10.84 o                         
  -1  21   5          0.99          7.22        10.87 o                         
   0  21   5         43.30         58.08        12.42 o                         
   1  21   5         13.96         15.54        10.47 o                         
   2  21   5         76.34         82.64        16.18 o                         
  -1  22   5          0.36         10.06        16.34 o                         
   0  22   5          0.54         -1.69        28.68 o                         
 -10   0   6         70.75        105.73        24.40 o                         
  -8   0   6        252.33        175.93        26.11 o                         
  -6   0   6        317.60        358.07        18.61 o                         
  -4   0   6        205.75        173.25        12.37 o                         
  -2   0   6       4601.75       4249.60        81.76 o                         
   0   0   6         77.01         69.12         6.61 o                         
   2   0   6       1982.82       2085.80        75.55 o                         
   4   0   6        252.47        241.20        17.56 o                         
   6   0   6        848.26        779.99        38.53 o                         
   8   0   6         50.25         41.09        26.11 o                         
 -10   1   6          4.78         26.11        18.41 o                         
  -9   1   6         18.14         21.91        12.23 o                         
  -8   1   6          9.12         17.88         9.83 o                         
  -7   1   6        654.81        700.14        19.09 o                         
  -6   1   6         18.69         14.72         5.25 o                         
  -5   1   6        586.48        541.69        14.81 o                         
  -4   1   6         99.43        118.79         7.70 o                         
  -3   1   6          4.09         14.54         4.11 o                         
  -2   1   6        340.09        335.78        14.52 o                         
  -1   1   6       3115.71       3264.44        27.02 o                         
   0   1   6         19.64         11.38         3.11 o                         
   1   1   6        267.92        232.51         6.38 o                         
   2   1   6        297.83        289.98        11.07 o                         
   3   1   6        478.58        476.30        17.65 o                         
   4   1   6         69.52         76.23         8.37 o                         
   5   1   6         30.61         31.83         7.55 o                         
   6   1   6         49.34         60.43         9.61 o                         
   7   1   6        153.27        135.87        15.32 o                         
   8   1   6         11.80         10.99        12.30 o                         
   9   1   6         58.55         57.44        22.60 o                         
 -10   2   6         52.76         64.01        35.53 o                         
  -9   2   6          5.60          3.55        10.97 o                         
  -8   2   6        181.26        211.79        14.66 o                         
  -7   2   6        747.79        798.83        39.36 o                         
  -6   2   6        208.02        196.26        11.85 o                         
  -5   2   6       1038.86       1085.54        21.13 o                         
  -4   2   6       1384.21       1320.97        22.16 o                         
  -3   2   6        550.06        513.45        12.98 o                         
  -2   2   6         19.29         12.81         2.82 o                         
  -1   2   6        510.91        429.23        10.82 o                         
   0   2   6       2707.68       2655.57        23.76 o                         
   1   2   6       1283.10       1327.77        16.47 o                         
   2   2   6        421.64        348.05        11.89 o                         
   3   2   6        415.90        454.50        19.46 o                         
   4   2   6        121.78        127.09         9.79 o                         
   5   2   6          1.19          0.72         5.60 o                         
   6   2   6        257.00        268.92        15.44 o                         
   7   2   6          0.59          4.96         9.86 o                         
   8   2   6         38.51         35.08        13.44 o                         
   9   2   6          0.07         -7.11        17.55 o                         
 -10   3   6          8.36          9.13        12.97 o                         
  -9   3   6        229.01        262.91        17.44 o                         
  -8   3   6        111.35        103.99        11.86 o                         
  -7   3   6         38.43         40.29         9.00 o                         
  -6   3   6         13.42          6.94         5.08 o                         
  -5   3   6       1229.75       1119.82        21.23 o                         
  -4   3   6         59.19         58.20         6.86 o                         
  -3   3   6        670.35        693.32        15.61 o                         
  -2   3   6        328.74        298.98         9.00 o                         
  -1   3   6         76.85         40.81         5.06 o                         
   0   3   6        737.52        771.44        11.84 o                         
   1   3   6       1571.78       1666.95        18.09 o                         
   2   3   6        277.53        272.95        12.34 o                         
   3   3   6        818.16        829.16        21.83 o                         
   4   3   6          0.01          1.55         4.81 o                         
   5   3   6         63.03         60.40         8.70 o                         
   6   3   6         19.43         11.34         7.55 o                         
   7   3   6        154.64        162.39        25.16 o                         
   8   3   6          0.70         -0.02        13.09 o                         
   9   3   6          1.26         15.41        19.26 o                         
 -10   4   6         37.59         39.61        14.68 o                         
  -9   4   6          4.13         -4.21         8.79 o                         
  -8   4   6        177.59        224.05        19.73 o                         
  -7   4   6        232.63        212.57        17.30 o                         
  -6   4   6        144.71        135.69        11.27 o                         
  -5   4   6         16.19         15.50         5.10 o                         
  -4   4   6       2110.19       2151.68        29.30 o                         
  -3   4   6        941.68        975.70        18.22 o                         
  -2   4   6         86.93         88.73         4.58 o                         
  -1   4   6       2175.03       2301.04        22.08 o                         
   0   4   6       3868.31       3791.52        36.69 o                         
   1   4   6         48.77         67.52         4.61 o                         
   2   4   6        180.74        177.08         9.66 o                         
   3   4   6        125.84        138.53        13.78 o                         
   4   4   6        633.56        646.40        20.58 o                         
   5   4   6        926.65        817.27        36.90 o                         
   6   4   6         95.22         74.07        14.13 o                         
   7   4   6         86.86         67.40        20.84 o                         
   8   4   6         13.04         14.39        13.26 o                         
   9   4   6          0.02         -2.14        17.98 o                         
 -10   5   6          7.80         -1.26         9.53 o                         
  -9   5   6        153.37        127.04        14.17 o                         
  -8   5   6         38.95         23.57         8.91 o                         
  -7   5   6          1.45          1.63         6.98 o                         
  -6   5   6         19.90         28.35         7.81 o                         
  -5   5   6       1077.39       1055.23        25.83 o                         
  -4   5   6         83.08         63.87         6.47 o                         
  -3   5   6        894.16        981.51        18.43 o                         
  -2   5   6         15.59         38.81         3.92 o                         
  -1   5   6        338.23        271.39         7.62 o                         
   0   5   6        465.05        541.94        10.58 o                         
   1   5   6       2008.00       1997.61        21.22 o                         
   2   5   6          0.06         -2.02         3.26 o                         
   3   5   6        410.84        386.95        18.84 o                         
   4   5   6        169.91        173.21        11.31 o                         
   5   5   6        282.84        298.89        20.45 o                         
   6   5   6          2.53          8.86         9.93 o                         
   7   5   6         50.25         51.75        13.23 o                         
   8   5   6          4.06          6.96        12.74 o                         
   9   5   6          3.92         31.68        20.55 o                         
 -10   6   6         70.75         80.21        14.08 o                         
  -9   6   6         13.57         16.61        11.12 o                         
  -8   6   6         10.86         18.71         8.80 o                         
  -7   6   6         28.35         49.81         9.47 o                         
  -6   6   6        541.80        561.46        20.56 o                         
  -5   6   6        100.48        104.08        10.13 o                         
  -4   6   6        231.76        242.09        15.20 o                         
  -3   6   6         74.58         74.09         5.66 o                         
  -2   6   6       1536.41       1512.95        18.03 o                         
  -1   6   6         36.99         38.08         4.05 o                         
   0   6   6        242.64        240.87         7.69 o                         
   1   6   6        196.18        190.90         7.14 o                         
   2   6   6       2414.16       2522.92        54.23 o                         
   3   6   6          0.82          6.42         5.02 o                         
   4   6   6        110.77        120.59        10.10 o                         
   5   6   6        228.38        251.71        18.21 o                         
   6   6   6         87.96         98.67        14.75 o                         
   7   6   6         20.19         18.36        11.49 o                         
   8   6   6         21.56         26.07        13.60 o                         
 -10   7   6          0.16         12.38        10.18 o                         
  -9   7   6         33.21         28.39        10.50 o                         
  -8   7   6          9.04         13.52         8.81 o                         
  -7   7   6        219.05        197.10        14.80 o                         
  -6   7   6         72.43         63.73        10.02 o                         
  -5   7   6          2.58          4.65         5.76 o                         
  -4   7   6         49.67         43.74         7.74 o                         
  -3   7   6       3315.22       3252.59        33.41 o                         
  -2   7   6          9.31          9.17         3.44 o                         
  -1   7   6        332.30        324.14         8.90 o                         
   0   7   6          0.26         -1.18         3.19 o                         
   1   7   6       1165.42       1273.62        17.53 o                         
   2   7   6          0.62          2.06         4.50 o                         
   3   7   6        213.51        211.99        11.96 o                         
   4   7   6         15.90         32.11         7.11 o                         
   5   7   6        214.35        269.13        18.96 o                         
   6   7   6        126.02        122.13        15.79 o                         
   7   7   6         94.12         87.75        15.93 o                         
   8   7   6         39.63         53.83        15.42 o                         
 -10   8   6         17.55          0.66        10.22 o                         
  -9   8   6         48.29         66.98        13.87 o                         
  -8   8   6         31.74         44.87        10.70 o                         
  -7   8   6         13.36         20.82         8.64 o                         
  -6   8   6        298.42        287.40        20.83 o                         
  -5   8   6         47.57         42.49         8.63 o                         
  -4   8   6        267.67        273.90        14.49 o                         
  -3   8   6        428.41        424.52        11.89 o                         
  -2   8   6       1380.96       1387.48        18.42 o                         
  -1   8   6       1222.65       1299.60        17.90 o                         
   0   8   6        499.73        470.00        10.94 o                         
   1   8   6        393.13        401.61        10.44 o                         
   2   8   6        925.44        874.66        23.17 o                         
   3   8   6        134.67        140.84        10.20 o                         
   4   8   6        277.10        243.99        21.99 o                         
   5   8   6         53.57         46.50        12.15 o                         
   6   8   6         12.03         36.65        14.99 o                         
   7   8   6         12.88         -2.90        10.72 o                         
   8   8   6         64.59         63.69        21.71 o                         
  -9   9   6         13.74          9.79         9.99 o                         
  -8   9   6         12.51          5.57         9.61 o                         
  -7   9   6        125.48        142.62        14.14 o                         
  -6   9   6         37.15         56.17        10.13 o                         
  -5   9   6        186.64        228.89        14.84 o                         
  -4   9   6        316.15        330.16        16.05 o                         
  -3   9   6        329.90        310.15        12.53 o                         
  -2   9   6        631.45        618.31        12.66 o                         
  -1   9   6       1620.29       1577.16        20.53 o                         
   0   9   6          2.96         -1.84         3.55 o                         
   1   9   6        750.77        690.77        13.75 o                         
   2   9   6         57.30         60.97         6.46 o                         
   3   9   6        160.30        178.38        14.84 o                         
   4   9   6          1.93         -6.31         9.96 o                         
   5   9   6         91.33         97.67        14.42 o                         
   6   9   6          4.67          9.98        10.56 o                         
   7   9   6         92.80         72.53        16.41 o                         
   8   9   6          8.56         -1.34        12.78 o                         
  -9  10   6          2.50          4.02         9.68 o                         
  -8  10   6        104.48        130.35        14.95 o                         
  -7  10   6         31.17         19.25         9.48 o                         
  -6  10   6         37.67         44.33         9.96 o                         
  -5  10   6          0.01         -4.88         6.01 o                         
  -4  10   6        579.96        588.86        21.12 o                         
  -3  10   6          3.47          0.60         5.20 o                         
  -2  10   6        372.57        391.81        13.28 o                         
  -1  10   6         78.73         90.89         6.40 o                         
   0  10   6       1263.91       1290.86        19.15 o                         
   1  10   6        328.96        326.31        10.37 o                         
   2  10   6         83.87         86.65         8.07 o                         
   3  10   6        410.73        446.81        24.62 o                         
   4  10   6        235.48        233.97        42.01 o                         
   5  10   6          1.32         -7.40        10.00 o                         
   6  10   6         45.74         19.57        12.19 o                         
   7  10   6          0.90        -10.00        11.36 o                         
  -9  11   6         37.84         44.48        12.50 o                         
  -8  11   6          0.34         -1.29         9.02 o                         
  -7  11   6         32.65         27.81        11.61 o                         
  -6  11   6         42.90         46.58        10.28 o                         
  -5  11   6        477.45        441.57        19.59 o                         
  -4  11   6          0.04         -2.09         6.09 o                         
  -3  11   6         40.22         41.71         7.35 o                         
  -2  11   6          0.62         -4.28         4.28 o                         
  -1  11   6        891.61        918.53        16.43 o                         
   0  11   6        212.00        249.05        11.84 o                         
   1  11   6        577.44        539.54        14.94 o                         
   2  11   6        120.75        152.89        11.20 o                         
   3  11   6         25.69         30.76        13.64 o                         
   4  11   6          0.03          6.39         9.45 o                         
   5  11   6        185.60        156.34        21.17 o                         
   6  11   6          0.89         -1.11        11.04 o                         
   7  11   6         20.49         24.11        14.92 o                         
  -9  12   6          3.09         -4.98        12.70 o                         
  -8  12   6          1.16         -5.75         8.94 o                         
  -7  12   6         61.87         70.59        12.91 o                         
  -6  12   6        297.64        331.90        19.36 o                         
  -5  12   6          0.69          2.27         6.91 o                         
  -4  12   6        129.53        112.58        12.02 o                         
  -3  12   6          2.18          1.19         5.70 o                         
  -2  12   6        348.05        366.41        13.01 o                         
  -1  12   6         26.66         22.11         5.88 o                         
   0  12   6        594.65        563.54        13.69 o                         
   1  12   6         94.25         82.72         7.21 o                         
   2  12   6         88.00         93.92        17.36 o                         
   3  12   6        216.96        176.88        16.31 o                         
   4  12   6         56.90         55.54        12.82 o                         
   5  12   6         11.75         20.56        11.93 o                         
   6  12   6        121.04         99.02        17.53 o                         
   7  12   6          7.72         -3.18        12.69 o                         
  -8  13   6          4.07          7.85        10.67 o                         
  -7  13   6         46.58         34.90        11.17 o                         
  -6  13   6         38.36         55.42        14.17 o                         
  -5  13   6        132.67        135.58        13.47 o                         
  -4  13   6         26.60         24.83         9.38 o                         
  -3  13   6        648.31        655.08        19.73 o                         
  -2  13   6         79.82         82.30         8.26 o                         
  -1  13   6          9.73         15.13         6.00 o                         
   0  13   6        353.16        366.92        13.43 o                         
   1  13   6        537.92        598.71        18.01 o                         
   2  13   6         53.36         44.54        10.69 o                         
   3  13   6         68.86         60.43        12.67 o                         
   4  13   6         31.99         25.25        23.71 o                         
   5  13   6         78.28         79.09        15.79 o                         
   6  13   6          4.16         18.55        13.84 o                         
   7  13   6         15.98         19.69        26.11 o                         
  -8  14   6         25.91          0.89        10.52 o                         
  -7  14   6          1.96          1.37         9.70 o                         
  -6  14   6         82.24        133.06        14.91 o                         
  -5  14   6         71.07         79.02        14.29 o                         
  -4  14   6        109.43        107.17        17.12 o                         
  -3  14   6         41.77         35.04         8.13 o                         
  -2  14   6        523.84        535.24        19.50 o                         
  -1  14   6         96.70        101.76        11.48 o                         
   0  14   6          1.27          2.52         5.93 o                         
   1  14   6         14.46         12.16         6.65 o                         
   2  14   6        126.49        147.09        16.94 o                         
   3  14   6          2.02         -0.62         9.99 o                         
   4  14   6        111.09         86.47        19.88 o                         
   5  14   6         11.70          8.73        12.55 o                         
   6  14   6         44.17         36.79        17.16 o                         
  -7  15   6         46.57         56.29        13.57 o                         
  -6  15   6         44.45         38.70        11.36 o                         
  -5  15   6        127.03        107.09        13.38 o                         
  -4  15   6          0.01         -5.21         7.24 o                         
  -3  15   6        303.54        286.64        15.13 o                         
  -2  15   6          9.07          7.64         6.28 o                         
  -1  15   6          1.32         -4.29         6.09 o                         
   0  15   6         28.10         17.30         7.90 o                         
   1  15   6         70.80         62.96         8.95 o                         
   2  15   6          2.13          6.19         8.04 o                         
   3  15   6        173.34        150.34        36.91 o                         
   4  15   6          4.91          3.79        11.61 o                         
   5  15   6         63.22         49.63        15.63 o                         
   6  15   6          1.61          2.99        13.00 o                         
  -7  16   6         22.46         20.26        12.64 o                         
  -6  16   6          8.40         -3.83         8.98 o                         
  -5  16   6          2.20         -1.90         8.34 o                         
  -4  16   6        275.90        302.64        18.65 o                         
  -3  16   6          7.86          9.53         7.96 o                         
  -2  16   6         80.83         59.75        10.73 o                         
  -1  16   6          5.31         13.24         8.08 o                         
   0  16   6          4.67          2.81         7.58 o                         
   1  16   6          2.31          4.11         7.44 o                         
   2  16   6        129.97        151.74        20.70 o                         
   3  16   6         14.69         13.52        11.87 o                         
   4  16   6        180.73        189.50        61.52 o                         
   5  16   6         13.79         23.44        13.91 o                         
  -6  17   6          8.46          8.54        10.21 o                         
  -5  17   6         75.56         45.42        12.30 o                         
  -4  17   6          0.87          5.98         9.63 o                         
  -3  17   6         90.97         93.70        11.61 o                         
  -2  17   6         17.29         10.56        11.62 o                         
  -1  17   6        106.77        105.53        12.04 o                         
   0  17   6         33.64         21.95         8.89 o                         
   1  17   6         11.08         11.35         8.25 o                         
   2  17   6          0.10         11.84        10.25 o                         
   3  17   6        216.27        192.01        37.58 o                         
   4  17   6          1.41          5.18        13.16 o                         
   5  17   6         29.84         16.11        14.38 o                         
  -6  18   6         59.69         30.82        20.12 o                         
  -5  18   6          0.10          0.92         9.46 o                         
  -4  18   6         72.19         73.29        13.20 o                         
  -3  18   6          7.24         11.69         9.02 o                         
  -2  18   6         20.13         31.13        11.30 o                         
  -1  18   6         47.98         34.73         9.95 o                         
   0  18   6         62.33         84.18        11.92 o                         
   1  18   6         24.92         33.30         9.99 o                         
   2  18   6         22.88         19.75        11.79 o                         
   3  18   6          2.87         19.66        13.07 o                         
   4  18   6         99.83         97.96        25.64 o                         
  -5  19   6         26.13          7.28        18.41 o                         
  -4  19   6          1.53         -6.33         9.16 o                         
  -3  19   6         32.98         24.42        12.39 o                         
  -2  19   6         10.20         20.17        11.54 o                         
  -1  19   6        114.76        104.03        32.26 o                         
   0  19   6          7.96          4.08         9.47 o                         
   1  19   6          8.22         20.49         9.66 o                         
   2  19   6          0.65          7.36        11.35 o                         
   3  19   6         72.37         72.73        34.89 o                         
  -4  20   6         11.53        -13.70        16.69 o                         
  -3  20   6         26.73         19.90        12.65 o                         
  -2  20   6         49.35         30.23        12.57 o                         
  -1  20   6          8.12         12.71         9.96 o                         
   0  20   6         57.38         49.53        11.60 o                         
   1  20   6          0.09          3.22        11.39 o                         
   2  20   6         59.59         66.69        14.89 o                         
  -2  21   6          1.93          7.90        14.55 o                         
  -1  21   6        130.98        123.66        24.73 o                         
   0  21   6          0.29          7.85        10.25 o                         
   1  21   6         26.92         40.54        13.83 o                         
  -7   0   7        683.33        679.92        27.25 o                         
  -5   0   7          3.44          4.34         6.64 o                         
  -3   0   7       2514.77       2467.44        45.33 o                         
  -1   0   7         92.00        105.86        10.49 o                         
   1   0   7         77.52         84.88         9.81 o                         
   3   0   7       1116.09       1181.97        34.31 o                         
   5   0   7        458.60        394.09        24.68 o                         
   7   0   7        161.80        165.63        22.26 o                         
 -10   1   7         15.82         18.41        17.98 o                         
  -9   1   7         25.74         26.83        12.37 o                         
  -8   1   7        310.89        332.56        21.99 o                         
  -7   1   7         85.06         99.84         9.66 o                         
  -6   1   7          1.48          0.16         4.56 o                         
  -5   1   7        270.24        275.53        12.08 o                         
  -4   1   7       1022.84        976.78        19.90 o                         
  -3   1   7        461.79        469.54        14.95 o                         
  -2   1   7        325.02        391.45        11.92 o                         
  -1   1   7        212.04        159.75         7.84 o                         
   0   1   7       1979.84       1846.20        24.78 o                         
   1   1   7        405.12        401.43        12.40 o                         
   2   1   7         23.57         21.34         5.61 o                         
   3   1   7        222.10        234.21        12.06 o                         
   4   1   7        938.04        987.16        23.61 o                         
   5   1   7         68.90         56.99        10.61 o                         
   6   1   7        126.31        155.02        13.27 o                         
   7   1   7          0.05         -7.06         7.92 o                         
   8   1   7         89.53         98.57        17.37 o                         
 -10   2   7         42.17         48.49        16.34 o                         
  -9   2   7        173.80        168.61        38.31 o                         
  -8   2   7        133.54        132.66        15.63 o                         
  -7   2   7         22.23         24.43         8.17 o                         
  -6   2   7          9.00         15.77         6.22 o                         
  -5   2   7        231.17        234.32        11.33 o                         
  -4   2   7        453.24        450.73        13.92 o                         
  -3   2   7        837.68        821.96        18.66 o                         
  -2   2   7         13.88         19.96         5.35 o                         
  -1   2   7       2187.10       2134.56        27.28 o                         
   0   2   7        305.16        330.57         8.32 o                         
   1   2   7         20.50         14.19         3.98 o                         
   2   2   7         83.27        112.47         9.36 o                         
   3   2   7        496.29        475.82        18.96 o                         
   4   2   7        143.78        194.73        12.05 o                         
   5   2   7        519.58        515.33        18.59 o                         
   6   2   7         75.52         88.76        11.12 o                         
   7   2   7         62.26         58.94        13.75 o                         
   8   2   7          4.91          6.74        12.66 o                         
 -10   3   7         57.91         95.89        18.90 o                         
  -9   3   7          2.40          1.57         8.85 o                         
  -8   3   7        105.70         99.26        14.01 o                         
  -7   3   7        202.79        189.93        14.21 o                         
  -6   3   7        281.38        291.61        15.70 o                         
  -5   3   7         68.44         77.83         9.02 o                         
  -4   3   7         70.98         71.36         7.14 o                         
  -3   3   7        472.16        470.26        13.65 o                         
  -2   3   7       2995.64       2859.59        49.38 o                         
  -1   3   7        125.83        120.23         7.61 o                         
   0   3   7          4.80         -1.98         2.94 o                         
   1   3   7         97.42         97.86         6.57 o                         
   2   3   7       2088.62       2128.62        35.83 o                         
   3   3   7          1.65         -3.56         6.63 o                         
   4   3   7         14.77         22.32         7.49 o                         
   5   3   7         12.42         21.76         8.01 o                         
   6   3   7        459.23        424.78        21.00 o                         
   7   3   7          0.16         13.77        12.75 o                         
   8   3   7         10.82         14.85        12.13 o                         
 -10   4   7          1.95          3.64        12.11 o                         
  -9   4   7        273.08        304.18        19.44 o                         
  -8   4   7          1.83          7.84         7.88 o                         
  -7   4   7          1.19          6.08         7.37 o                         
  -6   4   7        163.12        132.64        12.07 o                         
  -5   4   7        753.44        762.54        18.44 o                         
  -4   4   7        368.06        359.72        12.84 o                         
  -3   4   7        500.88        497.60        13.76 o                         
  -2   4   7          0.13          6.46         4.08 o                         
  -1   4   7        977.63        961.97        15.87 o                         
   0   4   7         31.34         33.35         4.75 o                         
   1   4   7       1214.02       1276.44        23.71 o                         
   2   4   7        148.71        165.12        13.72 o                         
   3   4   7        109.42        128.30        10.09 o                         
   4   4   7         10.45          6.79         6.09 o                         
   5   4   7         81.59        101.90        10.72 o                         
   6   4   7          7.40         17.55        10.87 o                         
   7   4   7         77.75         44.55        16.03 o                         
   8   4   7         34.49         42.53        14.23 o                         
 -10   5   7         66.47        104.02        34.46 o                         
  -9   5   7         95.99         99.06        13.88 o                         
  -8   5   7        320.70        353.06        27.36 o                         
  -7   5   7        638.65        659.83        23.88 o                         
  -6   5   7         19.55         11.04         7.38 o                         
  -5   5   7        603.75        628.97        20.86 o                         
  -4   5   7       1556.64       1574.87        26.07 o                         
  -3   5   7        313.61        279.04        11.18 o                         
  -2   5   7        986.27        939.45        20.66 o                         
  -1   5   7       1610.39       1542.42        20.95 o                         
   0   5   7        536.50        507.50        10.77 o                         
   1   5   7        618.04        599.96        13.49 o                         
   2   5   7        346.81        321.04        14.64 o                         
   3   5   7        184.63        222.15        17.92 o                         
   4   5   7        277.46        242.39        14.70 o                         
   5   5   7          2.69          3.55         6.91 o                         
   6   5   7         30.30         62.13        13.70 o                         
   7   5   7          0.18         12.76        10.96 o                         
   8   5   7         24.67         29.35        13.50 o                         
 -10   6   7          3.65         -0.90        10.04 o                         
  -9   6   7         54.98         72.60        13.13 o                         
  -8   6   7          1.03          3.02         8.40 o                         
  -7   6   7        598.41        557.45        34.08 o                         
  -6   6   7         86.31         89.61        11.10 o                         
  -5   6   7          1.71          1.82         6.29 o                         
  -4   6   7         46.42         53.19         6.82 o                         
  -3   6   7       1742.41       1713.16        31.14 o                         
  -2   6   7        500.40        448.11        13.17 o                         
  -1   6   7        363.91        353.11        10.51 o                         
   0   6   7         94.55         94.63         6.09 o                         
   1   6   7        851.77        841.08        16.39 o                         
   2   6   7          5.05         -3.97         5.62 o                         
   3   6   7        568.23        633.41        18.72 o                         
   4   6   7          0.89          9.89         6.67 o                         
   5   6   7         37.16         37.36        11.21 o                         
   6   6   7         35.72         53.35        13.22 o                         
   7   6   7        135.72        149.24        18.52 o                         
   8   6   7         29.24         27.57        16.99 o                         
 -10   7   7         18.83         18.83        19.69 o                         
  -9   7   7         15.51          0.54         9.33 o                         
  -8   7   7        130.13        142.50        14.73 o                         
  -7   7   7         17.43         17.38         8.76 o                         
  -6   7   7        162.36        144.94        13.28 o                         
  -5   7   7        137.98        126.93        20.13 o                         
  -4   7   7       1654.70       1603.55        32.89 o                         
  -3   7   7        793.46        817.85        18.20 o                         
  -2   7   7         17.90         15.52         4.99 o                         
  -1   7   7          5.87         -1.16         3.45 o                         
   0   7   7       1198.00       1253.33        17.96 o                         
   1   7   7         20.86         15.01         4.64 o                         
   2   7   7        224.46        213.72        20.95 o                         
   3   7   7         48.06         48.09         8.13 o                         
   4   7   7        276.35        312.55        23.56 o                         
   5   7   7        130.56        119.06        15.42 o                         
   6   7   7          3.49         -4.19         9.66 o                         
   7   7   7          7.89         13.11        12.38 o                         
   8   7   7         56.03         72.21        17.11 o                         
  -9   8   7         91.08        102.66        15.09 o                         
  -8   8   7          0.14          1.69         9.05 o                         
  -7   8   7        230.06        238.77        17.21 o                         
  -6   8   7         13.82         20.60         8.60 o                         
  -5   8   7        385.14        389.52        31.07 o                         
  -4   8   7        192.30        193.44        21.38 o                         
  -3   8   7        339.30        382.57        13.23 o                         
  -2   8   7        591.97        613.73        15.97 o                         
  -1   8   7        573.96        566.28        20.85 o                         
   0   8   7          0.09          2.05         3.73 o                         
   1   8   7        610.37        588.58        14.70 o                         
   2   8   7        263.45        261.47        13.09 o                         
   3   8   7        396.76        375.91        28.67 o                         
   4   8   7         30.59         31.13        10.24 o                         
   5   8   7          1.98         13.39        10.59 o                         
   6   8   7          5.83          6.97        10.22 o                         
   7   8   7          5.59         15.21        13.46 o                         
  -9   9   7          0.01         12.97        16.78 o                         
  -8   9   7         11.09         16.23         9.91 o                         
  -7   9   7          0.64         -3.39         7.86 o                         
  -6   9   7       1027.83       1080.68        30.85 o                         
  -5   9   7          1.01         19.95         7.84 o                         
  -4   9   7         20.54         16.56         8.34 o                         
  -3   9   7        160.73        155.30        15.26 o                         
  -2   9   7       2337.84       2381.51        32.83 o                         
  -1   9   7         65.83         77.04         6.97 o                         
   0   9   7          8.78          9.39         4.33 o                         
   1   9   7          0.11          1.44         5.22 o                         
   2   9   7       1319.50       1384.92        27.41 o                         
   3   9   7         41.08         47.38        11.14 o                         
   4   9   7          4.36         10.97         9.49 o                         
   5   9   7         19.60         15.69        10.22 o                         
   6   9   7         25.88         29.48        19.36 o                         
   7   9   7          0.02         -6.33        12.42 o                         
  -9  10   7         27.97         14.33        11.31 o                         
  -8  10   7         23.18         25.94        10.84 o                         
  -7  10   7         37.73         24.54         9.84 o                         
  -6  10   7         41.45         24.92         9.38 o                         
  -5  10   7       1227.23       1146.27        62.74 o                         
  -4  10   7        150.55        143.70        25.46 o                         
  -3  10   7         34.13         68.26         9.38 o                         
  -2  10   7          2.87          3.27         4.43 o                         
  -1  10   7        119.57        129.14        18.39 o                         
   0  10   7         50.84         50.08         5.90 o                         
   1  10   7       1131.69       1135.21        21.30 o                         
   2  10   7          6.85         20.32         7.13 o                         
   3  10   7         17.10         21.48         9.61 o                         
   4  10   7         45.93         58.53        13.11 o                         
   5  10   7        130.18        162.37        22.57 o                         
   6  10   7         21.83          3.10        12.34 o                         
   7  10   7          0.41        -11.21        11.21 o                         
  -9  11   7          3.07          4.28        17.55 o                         
  -8  11   7          0.46         -2.62        10.13 o                         
  -7  11   7          1.05         -4.49         8.81 o                         
  -6  11   7        633.50        673.77        25.56 o                         
  -5  11   7        279.47        281.52        17.12 o                         
  -4  11   7        169.46        162.75        21.81 o                         
  -3  11   7        620.15        610.20        21.39 o                         
  -2  11   7         35.16         40.67         7.41 o                         
  -1  11   7         91.78         95.78         7.71 o                         
   0  11   7        611.55        566.71        13.88 o                         
   1  11   7         21.36         28.65         6.52 o                         
   2  11   7        271.37        292.52        18.38 o                         
   3  11   7          4.26         -4.15         9.45 o                         
   4  11   7         86.34         86.50        14.23 o                         
   5  11   7         10.78          0.04        10.51 o                         
   6  11   7          4.29         18.66        13.68 o                         
   7  11   7          3.52          4.71        13.44 o                         
  -8  12   7          5.19          4.32        10.41 o                         
  -7  12   7         86.11         85.27        13.99 o                         
  -6  12   7         76.03         75.12        12.48 o                         
  -5  12   7        138.55        141.76        17.34 o                         
  -4  12   7         52.04         42.46         9.63 o                         
  -3  12   7        612.15        579.30        40.83 o                         
  -2  12   7        539.04        501.94        24.59 o                         
  -1  12   7          5.82         -5.63         5.68 o                         
   0  12   7        104.77        114.76         8.06 o                         
   1  12   7        543.93        549.15        16.68 o                         
   2  12   7          3.86         11.29         9.64 o                         
   3  12   7        164.49        166.86        16.46 o                         
   4  12   7         49.17         27.16        12.07 o                         
   5  12   7         27.20         10.68        14.02 o                         
   6  12   7          7.87         -3.96        12.84 o                         
  -8  13   7         40.37         30.89        12.09 o                         
  -7  13   7         12.96         16.49        10.22 o                         
  -6  13   7         72.48         60.56        11.78 o                         
  -5  13   7         33.20         20.58         9.29 o                         
  -4  13   7        338.92        381.59        19.61 o                         
  -3  13   7          4.66         11.90         7.82 o                         
  -2  13   7          6.13         16.78         7.21 o                         
  -1  13   7        538.92        516.88        17.60 o                         
   0  13   7        604.43        651.21        17.44 o                         
   1  13   7        396.91        378.24        30.88 o                         
   2  13   7         67.47         66.40        12.73 o                         
   3  13   7         14.19         12.05        10.57 o                         
   4  13   7        187.27        169.38        32.36 o                         
   5  13   7         18.69         14.62        13.33 o                         
   6  13   7          8.68          2.99        12.70 o                         
  -7  14   7          4.34          4.41         9.81 o                         
  -6  14   7        175.44        156.75        15.96 o                         
  -5  14   7        177.08        192.27        16.38 o                         
  -4  14   7          4.57          9.29         8.09 o                         
  -3  14   7        142.56        117.45        12.60 o                         
  -2  14   7        228.43        227.13        13.78 o                         
  -1  14   7         49.33         55.47        15.94 o                         
   0  14   7        138.09        127.36         9.93 o                         
   1  14   7        103.31        124.57        13.78 o                         
   2  14   7          2.33          5.35         9.95 o                         
   3  14   7        236.23        236.10        22.73 o                         
   4  14   7          4.85          6.92        11.96 o                         
   5  14   7         35.49         11.10        13.73 o                         
   6  14   7         23.83         53.94        30.82 o                         
  -7  15   7         62.84         53.86        20.57 o                         
  -6  15   7          9.62         18.82        12.92 o                         
  -5  15   7          4.22         10.79         9.69 o                         
  -4  15   7         56.30         50.39        11.20 o                         
  -3  15   7          2.62          8.42         8.35 o                         
  -2  15   7        390.38        427.74        18.60 o                         
  -1  15   7         63.63         56.97        16.68 o                         
   0  15   7         18.10         19.55         8.35 o                         
   1  15   7        133.07        130.93        14.57 o                         
   2  15   7        452.35        468.46        29.25 o                         
   3  15   7          4.22         18.57        11.57 o                         
   4  15   7         27.69         25.69        13.93 o                         
   5  15   7         12.24          8.18        13.21 o                         
  -6  16   7          0.22          0.00         9.38 o                         
  -5  16   7          4.55         -2.78         9.03 o                         
  -4  16   7         14.20         25.76         9.88 o                         
  -3  16   7        106.84        152.49        14.89 o                         
  -2  16   7         14.54         19.24         9.70 o                         
  -1  16   7        267.63        239.20        43.87 o                         
   0  16   7          0.16          8.96         8.46 o                         
   1  16   7          0.84          4.61        10.32 o                         
   2  16   7         78.51        115.38        34.56 o                         
   3  16   7        158.03        121.91        22.42 o                         
   4  16   7         17.40         19.70        13.46 o                         
   5  16   7         95.32         77.15        30.80 o                         
  -6  17   7         21.07         25.60        13.58 o                         
  -5  17   7          2.26          5.28         9.59 o                         
  -4  17   7         73.94         75.47        14.50 o                         
  -3  17   7          3.06         -6.53         8.15 o                         
  -2  17   7         69.64         81.35        11.46 o                         
  -1  17   7         86.99         81.06        13.35 o                         
   0  17   7         84.91        103.15        12.42 o                         
   1  17   7          9.26         30.15        11.60 o                         
   2  17   7         22.07         29.55        17.85 o                         
   3  17   7         17.48         17.32        12.74 o                         
   4  17   7         98.67         52.79        21.96 o                         
  -5  18   7          3.04         -7.38        10.41 o                         
  -4  18   7          0.45          1.05         9.69 o                         
  -3  18   7         97.63        101.14        14.23 o                         
  -2  18   7         27.08         36.90        11.95 o                         
  -1  18   7        100.69        105.70        15.04 o                         
   0  18   7          3.74         14.80        18.62 o                         
   1  18   7         15.90         34.43        11.97 o                         
   2  18   7          9.80        -10.76        15.79 o                         
   3  18   7         61.27         33.50        14.04 o                         
  -4  19   7         75.51         79.40        14.31 o                         
  -3  19   7          9.80          5.49        25.47 o                         
  -2  19   7         43.05         51.65        13.13 o                         
  -1  19   7         11.83          4.92        11.06 o                         
   0  19   7        132.85        135.70        29.16 o                         
   1  19   7         20.21         25.72        12.45 o                         
   2  19   7          8.48         23.36        18.46 o                         
  -2  20   7          2.73         -0.94        16.05 o                         
  -1  20   7        115.36        129.68        25.72 o                         
   0  20   7         36.62         48.09        13.72 o                         
   1  20   7         37.67         38.57        13.67 o                         
 -10   0   8         27.79         43.66        19.69 o                         
  -8   0   8         44.13         32.10        18.41 o                         
  -6   0   8       1007.77       1026.91        32.77 o                         
  -4   0   8        435.64        416.12        19.65 o                         
  -2   0   8       5410.36       5213.16        74.00 o                         
   0   0   8        220.91        265.65        14.07 o                         
   2   0   8        750.68        794.92        48.80 o                         
   4   0   8         98.04        118.25        15.52 o                         
   6   0   8        178.67        209.97        41.52 o                         
   8   0   8          0.87         -6.42        26.54 o                         
 -10   1   8          0.77          8.13        16.27 o                         
  -9   1   8        158.86        180.73        26.97 o                         
  -8   1   8         15.83          4.15         9.53 o                         
  -7   1   8        124.01        102.27        13.22 o                         
  -6   1   8        131.78        163.04        11.05 o                         
  -5   1   8         23.37         37.82         6.82 o                         
  -4   1   8        345.40        329.85        16.13 o                         
  -3   1   8        757.36        748.62        17.92 o                         
  -2   1   8        126.24        110.85         7.95 o                         
  -1   1   8       3010.57       2948.62        35.17 o                         
   0   1   8          0.46          3.85         3.72 o                         
   1   1   8        721.42        739.00        24.98 o                         
   2   1   8         36.91         30.08         6.65 o                         
   3   1   8         20.87         20.31         6.78 o                         
   4   1   8          3.98         12.25         6.95 o                         
   5   1   8        288.77        318.77        16.90 o                         
   6   1   8          5.73          3.75         8.12 o                         
   7   1   8         60.24         35.32        10.81 o                         
   8   1   8          0.39         -7.71        15.24 o                         
 -10   2   8         28.97         14.14        12.85 o                         
  -9   2   8         31.85         52.04        15.05 o                         
  -8   2   8        141.60        154.07        14.45 o                         
  -7   2   8         14.88         28.70         9.89 o                         
  -6   2   8         54.88         68.12         9.36 o                         
  -5   2   8         52.40         49.37         8.04 o                         
  -4   2   8        508.87        491.86        21.39 o                         
  -3   2   8         26.21         20.44         6.30 o                         
  -2   2   8       1077.88       1062.75        28.63 o                         
  -1   2   8        282.31        236.52        11.13 o                         
   0   2   8       1606.71       1537.51        23.10 o                         
   1   2   8        352.65        370.00        13.44 o                         
   2   2   8         58.56         48.96         8.20 o                         
   3   2   8        430.55        416.85        15.65 o                         
   4   2   8        425.95        422.80        25.92 o                         
   5   2   8        373.29        353.77        17.68 o                         
   6   2   8         72.39         87.01        11.97 o                         
   7   2   8         27.61         43.49        14.33 o                         
   8   2   8         20.18          5.66        15.10 o                         
 -10   3   8         12.95         11.30        12.40 o                         
  -9   3   8         32.88         31.18        10.56 o                         
  -8   3   8          0.19          7.45         8.66 o                         
  -7   3   8        330.10        323.30        17.84 o                         
  -6   3   8         16.51         18.84         7.29 o                         
  -5   3   8          1.96         -4.76         4.76 o                         
  -4   3   8        164.42        166.90        10.04 o                         
  -3   3   8       1855.53       1771.16        32.06 o                         
  -2   3   8         28.70         26.00         5.40 o                         
  -1   3   8       1026.75        967.90        25.15 o                         
   0   3   8          0.06         -3.61         3.61 o                         
   1   3   8         69.99         82.06        11.86 o                         
   2   3   8          0.04         -0.84         4.97 o                         
   3   3   8        260.42        278.28        35.59 o                         
   4   3   8         33.38         38.09         9.46 o                         
   5   3   8        330.74        317.41        22.05 o                         
   6   3   8          1.97         10.27         8.97 o                         
   7   3   8         28.61         32.97        15.04 o                         
   8   3   8          0.08         11.89        16.20 o                         
 -10   4   8         26.38          2.57        18.83 o                         
  -9   4   8         22.52          8.68         9.59 o                         
  -8   4   8        348.61        355.95        27.80 o                         
  -7   4   8          2.21         -4.90         6.98 o                         
  -6   4   8         40.33         43.87         9.27 o                         
  -5   4   8         29.85         37.04         6.92 o                         
  -4   4   8       1570.76       1570.80        27.04 o                         
  -3   4   8        801.25        808.90        28.79 o                         
  -2   4   8        824.90        862.09        22.49 o                         
  -1   4   8        503.08        455.01        13.53 o                         
   0   4   8        270.43        261.34        10.32 o                         
   1   4   8        433.32        467.09        14.98 o                         
   2   4   8         46.73         47.17         7.80 o                         
   3   4   8        100.84        120.60        11.86 o                         
   4   4   8        618.52        676.83        21.24 o                         
   5   4   8         11.25         13.31        10.01 o                         
   6   4   8         17.27         10.98        10.76 o                         
   7   4   8          5.79          5.69        11.66 o                         
   8   4   8         63.34         80.90        25.68 o                         
  -9   5   8         91.23         82.62        16.14 o                         
  -8   5   8          6.56         20.95        10.04 o                         
  -7   5   8         36.23         60.56        11.25 o                         
  -6   5   8          0.92          3.31         6.85 o                         
  -5   5   8        600.54        565.71        22.64 o                         
  -4   5   8         46.79         45.80        11.37 o                         
  -3   5   8        672.81        680.23        17.43 o                         
  -2   5   8        153.28        180.21         9.87 o                         
  -1   5   8        184.75        195.40         9.75 o                         
   0   5   8         20.67         19.29         4.81 o                         
   1   5   8        187.16        177.62        16.50 o                         
   2   5   8         31.79         32.02         7.14 o                         
   3   5   8        379.21        363.51        16.11 o                         
   4   5   8          6.08         18.40         7.60 o                         
   5   5   8        186.77        207.71        17.09 o                         
   6   5   8          7.14         17.04        14.24 o                         
   7   5   8          3.51         -0.89        14.03 o                         
  -9   6   8          0.76          8.74        10.36 o                         
  -8   6   8         62.83         62.05        12.35 o                         
  -7   6   8         16.58         31.47        11.05 o                         
  -6   6   8        367.18        344.79        31.43 o                         
  -5   6   8          4.68         18.33         7.36 o                         
  -4   6   8         15.65         11.32         5.23 o                         
  -3   6   8        273.26        267.60        11.93 o                         
  -2   6   8       2878.16       2777.64        36.01 o                         
  -1   6   8         46.76         28.87         5.75 o                         
   0   6   8        343.68        365.54        11.26 o                         
   1   6   8         67.10         63.93         7.79 o                         
   2   6   8       1147.29       1169.40        25.17 o                         
   3   6   8        128.91        151.65        17.95 o                         
   4   6   8         44.64         37.02         8.47 o                         
   5   6   8         28.98         44.53        14.53 o                         
   6   6   8         72.14         66.01        14.97 o                         
   7   6   8         14.22          1.88        12.21 o                         
  -9   7   8         84.20        102.25        14.95 o                         
  -8   7   8         17.60         28.53        10.47 o                         
  -7   7   8        123.80        133.51        18.17 o                         
  -6   7   8         11.35         15.79        10.38 o                         
  -5   7   8        323.42        307.06        17.15 o                         
  -4   7   8        143.32        121.87        11.80 o                         
  -3   7   8        641.01        611.97        16.92 o                         
  -2   7   8          4.85         12.40         5.28 o                         
  -1   7   8         29.27         47.39         6.34 o                         
   0   7   8          3.66          9.94         4.72 o                         
   1   7   8         36.67         46.34         7.78 o                         
   2   7   8         97.31         78.61        10.44 o                         
   3   7   8        792.01        742.25        24.08 o                         
   4   7   8        194.74        160.74        15.94 o                         
   5   7   8         26.42         34.24        12.08 o                         
   6   7   8         59.23         54.87        14.66 o                         
   7   7   8          1.53         12.37        12.66 o                         
  -9   8   8          4.95          0.98        13.35 o                         
  -8   8   8         67.50         89.23        14.17 o                         
  -7   8   8          1.37          0.07         7.97 o                         
  -6   8   8        475.08        444.22        21.13 o                         
  -5   8   8         22.78         19.48         8.64 o                         
  -4   8   8        238.84        247.15        16.69 o                         
  -3   8   8          0.23         -4.08         4.68 o                         
  -2   8   8         14.53         15.80         5.46 o                         
  -1   8   8         19.38         19.56         5.66 o                         
   0   8   8        556.87        608.46        14.82 o                         
   1   8   8        237.98        251.53        13.14 o                         
   2   8   8        170.90        192.76        12.47 o                         
   3   8   8        282.13        298.49        35.09 o                         
   4   8   8        117.70        111.84        24.04 o                         
   5   8   8         21.29          5.24        10.42 o                         
   6   8   8         18.61         22.12        13.05 o                         
   7   8   8          9.41          1.40        13.73 o                         
  -9   9   8          1.61         -1.04         9.98 o                         
  -8   9   8          3.23         13.82        10.50 o                         
  -7   9   8        327.23        335.74        20.30 o                         
  -6   9   8         13.93         16.15         8.81 o                         
  -5   9   8        349.80        345.91        21.08 o                         
  -4   9   8         13.14          1.96         6.96 o                         
  -3   9   8         99.68        106.45        10.87 o                         
  -2   9   8          5.89          3.31         5.59 o                         
  -1   9   8         43.10         50.13         6.84 o                         
   0   9   8         28.43         26.29         6.73 o                         
   1   9   8        319.73        301.88        14.29 o                         
   2   9   8         14.40         13.78         8.37 o                         
   3   9   8        484.28        448.61        26.74 o                         
   4   9   8         39.10         20.17        11.00 o                         
   5   9   8          2.37         -9.85         9.85 o                         
   6   9   8         13.92          3.17        11.39 o                         
   7   9   8         19.50         35.88        22.04 o                         
  -8  10   8        107.50         91.08        14.62 o                         
  -7  10   8          3.13          4.92         9.03 o                         
  -6  10   8        162.61        161.79        15.39 o                         
  -5  10   8          6.45          7.56         7.73 o                         
  -4  10   8        740.38        803.35        25.55 o                         
  -3  10   8         63.36         62.89         9.66 o                         
  -2  10   8        295.73        283.41        14.26 o                         
  -1  10   8        121.61        139.30         9.74 o                         
   0  10   8       1143.96       1169.25        24.35 o                         
   1  10   8          0.88         -3.86         6.26 o                         
   2  10   8         76.57         66.13         9.63 o                         
   3  10   8         41.08         32.67        11.59 o                         
   4  10   8        209.47        198.99        46.53 o                         
   5  10   8          2.93         11.54        11.30 o                         
   6  10   8          1.77          4.76        12.18 o                         
  -8  11   8          9.36         11.43        11.27 o                         
  -7  11   8        127.01         95.42        14.07 o                         
  -6  11   8          0.19          9.28         8.80 o                         
  -5  11   8        443.89        395.39        32.96 o                         
  -4  11   8         22.62         19.65         8.42 o                         
  -3  11   8         10.15         -3.82         6.82 o                         
  -2  11   8         67.25         62.17         9.75 o                         
  -1  11   8        313.59        330.02        13.68 o                         
   0  11   8         42.14         23.88         7.06 o                         
   1  11   8        376.03        359.26        16.26 o                         
   2  11   8        338.57        281.23        31.78 o                         
   3  11   8        184.54        176.00        29.34 o                         
   4  11   8         51.73         36.40        13.27 o                         
   5  11   8          0.52         -8.07        13.23 o                         
   6  11   8         12.22          3.43        12.34 o                         
  -8  12   8          4.26        -10.62        10.62 o                         
  -7  12   8         10.08         -5.44         9.35 o                         
  -6  12   8        275.85        288.60        22.72 o                         
  -5  12   8          5.47          5.66         8.60 o                         
  -4  12   8        184.91        157.44        14.18 o                         
  -3  12   8         12.47         14.61         8.15 o                         
  -2  12   8          8.22         10.61         7.81 o                         
  -1  12   8        132.42        157.75        12.52 o                         
   0  12   8        216.85        196.12        12.68 o                         
   1  12   8        106.56        129.33        11.71 o                         
   2  12   8        641.71        672.83        38.74 o                         
   3  12   8          2.41          0.68        10.68 o                         
   4  12   8          1.91         -4.85        10.95 o                         
   5  12   8         10.92          5.00        12.23 o                         
   6  12   8         19.57         18.83        14.63 o                         
  -7  13   8         42.42         18.41        14.33 o                         
  -6  13   8          5.25          9.09         9.60 o                         
  -5  13   8        103.82         80.14        12.71 o                         
  -4  13   8         43.50         28.58         9.79 o                         
  -3  13   8         96.25         99.16        12.13 o                         
  -2  13   8        103.44         93.52        11.83 o                         
  -1  13   8        232.08        215.04        23.57 o                         
   0  13   8         39.25         38.93        11.99 o                         
   1  13   8        271.71        253.41        52.87 o                         
   2  13   8         18.22          4.68        14.32 o                         
   3  13   8        110.41         72.31        14.78 o                         
   4  13   8         10.07         10.84        12.56 o                         
   5  13   8          4.86          9.10        12.96 o                         
   6  13   8          9.33         -2.57        25.68 o                         
  -7  14   8         39.21         46.02        13.30 o                         
  -6  14   8         32.03         32.65        11.48 o                         
  -5  14   8         97.83        150.18        15.96 o                         
  -4  14   8         96.40        111.36        16.16 o                         
  -3  14   8         33.01         34.12        10.87 o                         
  -2  14   8        357.96        389.95        19.36 o                         
  -1  14   8          0.30          0.10         7.14 o                         
   0  14   8         34.10         45.85        10.46 o                         
   1  14   8         25.48         19.33        30.61 o                         
   2  14   8        291.13        305.27        24.37 o                         
   3  14   8          8.06          7.27        11.70 o                         
   4  14   8         21.40         20.22        13.08 o                         
   5  14   8         14.31         16.12        13.84 o                         
  -6  15   8          0.80          5.93         9.97 o                         
  -5  15   8          7.50          3.53         9.62 o                         
  -4  15   8          5.76         -1.57         8.34 o                         
  -3  15   8        255.12        238.91        20.07 o                         
  -2  15   8         22.83         31.53         9.77 o                         
  -1  15   8        201.65        192.20        33.50 o                         
   0  15   8         30.90         56.79        14.97 o                         
   1  15   8        112.63        103.36        31.46 o                         
   2  15   8         34.95         19.23        12.37 o                         
   3  15   8         47.76         39.49        14.15 o                         
   4  15   8          1.06          2.01        12.94 o                         
   5  15   8         37.66        101.45        34.67 o                         
  -6  16   8          0.85          5.75        12.97 o                         
  -5  16   8          0.11         13.20        12.63 o                         
  -4  16   8        119.03         83.96        16.16 o                         
  -3  16   8          1.81         10.15         8.91 o                         
  -2  16   8        195.24        204.16        16.31 o                         
  -1  16   8         62.16         43.97        13.45 o                         
   0  16   8        188.80        195.48        21.64 o                         
   1  16   8          8.86         17.12        24.40 o                         
   2  16   8          6.16          1.44        12.37 o                         
   3  16   8          8.84         16.59        13.27 o                         
   4  16   8         94.79         88.65        25.21 o                         
  -5  17   8         16.32          5.40        10.37 o                         
  -4  17   8          0.24         -8.91         8.91 o                         
  -3  17   8        177.73        154.13        16.17 o                         
  -2  17   8         73.50         81.71        13.01 o                         
  -1  17   8        162.23        204.26        28.47 o                         
   0  17   8         18.38         33.90        14.25 o                         
   1  17   8         22.47         77.91        29.11 o                         
   2  17   8         11.65         18.67        18.57 o                         
   3  17   8         26.27         21.05        18.28 o                         
  -4  18   8          8.24         12.09        10.47 o                         
  -3  18   8         41.60         56.98        12.78 o                         
  -2  18   8        177.41        175.66        27.82 o                         
  -1  18   8          0.58        -11.47        14.13 o                         
   0  18   8        130.47        124.02        19.87 o                         
   1  18   8          1.82         32.10        26.54 o                         
   2  18   8          0.46         19.26        26.97 o                         
  -3  19   8         15.64         11.56        20.12 o                         
  -2  19   8          4.69         -2.52        12.01 o                         
  -1  19   8         66.42         71.45        16.88 o                         
   0  19   8         21.49         46.22        16.66 o                         
   1  19   8         80.00         53.94        28.25 o                         
  -7   0   9        310.51        335.13        22.12 o                         
  -5   0   9        409.61        354.12        21.00 o                         
  -3   0   9        307.31        300.84        17.85 o                         
  -1   0   9        445.49        482.66        20.48 o                         
   1   0   9       2637.33       2538.82        72.34 o                         
   3   0   9        562.56        474.44        24.90 o                         
   5   0   9        394.73        385.49        26.92 o                         
   7   0   9         15.09          2.10        14.84 o                         
  -9   1   9          3.52         -4.50        10.48 o                         
  -8   1   9        111.79        106.34        13.54 o                         
  -7   1   9          6.69         13.20        11.13 o                         
  -6   1   9        372.15        384.97        16.02 o                         
  -5   1   9         92.95         87.15         8.92 o                         
  -4   1   9        133.87        156.42        10.45 o                         
  -3   1   9        397.12        405.96        14.30 o                         
  -2   1   9       1334.88       1407.26        25.09 o                         
  -1   1   9        728.57        714.32        22.67 o                         
   0   1   9       1186.85       1149.86        33.29 o                         
   1   1   9        314.61        285.61        19.05 o                         
   2   1   9          8.84          5.40         6.25 o                         
   3   1   9        129.25        140.71        14.61 o                         
   4   1   9        145.44        161.03        12.92 o                         
   5   1   9         40.86         26.16         9.26 o                         
   6   1   9         75.28         64.29        12.21 o                         
   7   1   9         17.79         17.36        10.77 o                         
  -9   2   9         92.56         97.42        18.61 o                         
  -8   2   9         36.72         22.61        14.61 o                         
  -7   2   9        117.68        133.72        14.29 o                         
  -6   2   9        232.98        248.85        13.53 o                         
  -5   2   9        533.40        517.00        19.44 o                         
  -4   2   9        254.15        281.58        14.89 o                         
  -3   2   9        126.64        117.56        11.64 o                         
  -2   2   9        447.41        421.96        16.87 o                         
  -1   2   9       1652.57       1663.21        26.58 o                         
   0   2   9        948.92        845.18        28.30 o                         
   1   2   9        146.85        126.35        13.28 o                         
   2   2   9        293.40        290.99        16.05 o                         
   3   2   9        152.63        168.97        13.82 o                         
   4   2   9         39.28         28.84         9.42 o                         
   5   2   9         74.33         96.82        18.04 o                         
   6   2   9         12.78         19.87        10.81 o                         
   7   2   9          9.28          3.83        13.61 o                         
  -9   3   9          0.14         -1.20        11.93 o                         
  -8   3   9         71.91         69.28        12.32 o                         
  -7   3   9          7.31         12.84         8.55 o                         
  -6   3   9        503.71        488.28        20.71 o                         
  -5   3   9          6.08         20.37         6.64 o                         
  -4   3   9         43.25         58.40         7.72 o                         
  -3   3   9        536.89        483.35        15.49 o                         
  -2   3   9       1287.65       1276.38        23.94 o                         
  -1   3   9       1530.75       1514.07        25.50 o                         
   0   3   9         65.89         91.35        14.34 o                         
   1   3   9         50.03         57.73        10.44 o                         
   2   3   9        802.87        847.33        25.08 o                         
   3   3   9         43.21         42.76         8.74 o                         
   4   3   9          6.19          7.15         7.40 o                         
   5   3   9         31.57         28.85         9.10 o                         
   6   3   9        121.50        108.43        13.40 o                         
   7   3   9          0.40         27.11        30.20 o                         
  -9   4   9         77.61        112.62        15.28 o                         
  -8   4   9         16.16          3.82        11.51 o                         
  -7   4   9        115.96         86.08        12.16 o                         
  -6   4   9          9.39          1.77         7.10 o                         
  -5   4   9        266.23        249.02        15.35 o                         
  -4   4   9        193.00        194.09        11.26 o                         
  -3   4   9        275.29        297.53        20.39 o                         
  -2   4   9        437.55        452.97        15.26 o                         
  -1   4   9        905.07        908.46        21.41 o                         
   0   4   9         54.53         70.37        11.20 o                         
   1   4   9          5.20         11.02         9.85 o                         
   2   4   9        118.18        119.40        10.62 o                         
   3   4   9        772.12        827.11        24.13 o                         
   4   4   9         50.09         33.05         9.12 o                         
   5   4   9         27.38         28.38        11.55 o                         
   6   4   9         14.78         13.42        11.40 o                         
   7   4   9         20.87         25.69        12.86 o                         
  -9   5   9          1.22         -0.61         9.62 o                         
  -8   5   9         36.76         15.82         9.63 o                         
  -7   5   9         21.85         26.67        11.37 o                         
  -6   5   9        253.71        226.28        29.60 o                         
  -5   5   9         88.81         61.41        13.36 o                         
  -4   5   9        183.17        167.31        13.65 o                         
  -3   5   9        185.86        172.56        10.51 o                         
  -2   5   9        481.55        475.89        15.21 o                         
  -1   5   9         11.59          5.93         5.15 o                         
   0   5   9        172.04        181.51        14.83 o                         
   1   5   9        257.24        289.79        31.46 o                         
   2   5   9        194.48        198.93        19.28 o                         
   3   5   9        211.27        220.97        14.17 o                         
   4   5   9        657.80        623.29        21.70 o                         
   5   5   9         49.24         55.30        10.65 o                         
   6   5   9          6.07          1.97        11.37 o                         
   7   5   9          1.41         11.59        13.73 o                         
  -9   6   9          7.59          8.53        10.49 o                         
  -8   6   9          1.27         -2.50        10.98 o                         
  -7   6   9        225.20        216.08        17.04 o                         
  -6   6   9          7.76         18.08        15.72 o                         
  -5   6   9          2.63          4.46         7.21 o                         
  -4   6   9         36.77         37.97         7.50 o                         
  -3   6   9       1823.44       1892.34        36.98 o                         
  -2   6   9        196.81        195.21        11.99 o                         
  -1   6   9         11.98          5.18         5.12 o                         
   0   6   9         20.69         15.29         8.46 o                         
   1   6   9        304.50        342.88        20.28 o                         
   2   6   9          2.78          5.25         7.56 o                         
   3   6   9        262.78        291.49        19.10 o                         
   4   6   9          7.74          6.85         8.45 o                         
   5   6   9        253.05        240.35        34.76 o                         
   6   6   9         19.53         30.57        13.36 o                         
   7   6   9          2.67         12.03        12.93 o                         
  -9   7   9          0.38          4.28        17.55 o                         
  -8   7   9         58.92         50.34        12.52 o                         
  -7   7   9         53.91         38.25        10.90 o                         
  -6   7   9         80.21         75.44        14.05 o                         
  -5   7   9         11.43         -0.70         7.06 o                         
  -4   7   9        640.56        684.68        23.59 o                         
  -3   7   9          2.96          8.94         5.75 o                         
  -2   7   9         18.24          6.66         5.66 o                         
  -1   7   9         10.69         18.25         5.79 o                         
   0   7   9        705.15        765.64        28.14 o                         
   1   7   9        101.78         96.71        13.31 o                         
   2   7   9         58.40         27.43        10.79 o                         
   3   7   9         54.33         53.94        14.52 o                         
   4   7   9        491.65        464.56        26.66 o                         
   5   7   9         24.16         29.76        12.79 o                         
   6   7   9          8.88         15.59        13.59 o                         
   7   7   9         21.78          1.28        27.82 o                         
  -9   8   9          1.24        -14.98        17.55 o                         
  -8   8   9          3.38         -3.01         9.45 o                         
  -7   8   9         45.13         73.52        12.68 o                         
  -6   8   9        208.34        227.33        24.01 o                         
  -5   8   9        283.16        304.34        18.50 o                         
  -4   8   9        534.80        549.41        21.68 o                         
  -3   8   9         91.96         94.62         9.12 o                         
  -2   8   9        349.44        354.76        17.89 o                         
  -1   8   9        416.96        410.46        14.67 o                         
   0   8   9         32.05         23.78         9.37 o                         
   1   8   9         27.98         32.28        10.49 o                         
   2   8   9         23.00         19.05         8.97 o                         
   3   8   9        339.17        311.06        18.33 o                         
   4   8   9          0.51         -7.66         9.97 o                         
   5   8   9        162.44        140.09        17.67 o                         
   6   8   9          2.83          4.03        12.87 o                         
  -8   9   9         45.47         22.63        10.98 o                         
  -7   9   9         74.41         40.86        11.83 o                         
  -6   9   9         29.56         28.33        10.36 o                         
  -5   9   9        179.23        164.89        14.84 o                         
  -4   9   9        286.33        259.38        16.53 o                         
  -3   9   9        171.86        165.48        13.45 o                         
  -2   9   9        234.61        251.52        12.51 o                         
  -1   9   9          0.12          0.64         5.36 o                         
   0   9   9         55.19         40.00        10.41 o                         
   1   9   9         12.72         21.83        13.48 o                         
   2   9   9        371.62        319.46        39.42 o                         
   3   9   9         13.12         -1.15         9.90 o                         
   4   9   9         59.22         31.61        13.23 o                         
   5   9   9         16.34          1.43        11.70 o                         
   6   9   9        117.94         92.50        19.18 o                         
  -8  10   9         13.50         10.81        10.16 o                         
  -7  10   9         32.92         14.59        12.10 o                         
  -6  10   9         14.92          3.49         9.20 o                         
  -5  10   9        434.24        426.46        54.41 o                         
  -4  10   9         77.91         61.56        10.83 o                         
  -3  10   9          3.70          5.42         7.39 o                         
  -2  10   9          5.69          8.01         5.99 o                         
  -1  10   9        501.46        529.55        17.04 o                         
   0  10   9         19.28          6.59         8.72 o                         
   1  10   9        120.70        159.49        15.89 o                         
   2  10   9         17.44         19.23         9.48 o                         
   3  10   9        141.65        121.51        28.16 o                         
   4  10   9          4.77         12.42        11.77 o                         
   5  10   9         39.50         29.95        14.29 o                         
   6  10   9          2.93         17.14        19.84 o                         
  -7  11   9          0.40          6.65         9.68 o                         
  -6  11   9        151.64        186.83        32.23 o                         
  -5  11   9          0.67         -5.45        11.37 o                         
  -4  11   9        151.27        110.51        14.95 o                         
  -3  11   9          0.27          1.44         7.48 o                         
  -2  11   9        115.08        130.17        12.51 o                         
  -1  11   9        169.41        165.06        11.21 o                         
   0  11   9        269.16        302.33        20.28 o                         
   1  11   9         32.08         40.78        11.49 o                         
   2  11   9        119.43        121.99        38.10 o                         
   3  11   9         88.96         94.47        17.02 o                         
   4  11   9         21.45         10.31        14.72 o                         
   5  11   9         23.34         18.51        14.15 o                         
  -7  12   9        155.58        144.43        17.50 o                         
  -6  12   9         23.60         18.79        10.35 o                         
  -5  12   9          8.43          9.04         8.94 o                         
  -4  12   9        126.56        113.87        13.62 o                         
  -3  12   9        403.98        415.42        20.58 o                         
  -2  12   9          2.06         -1.83         7.30 o                         
  -1  12   9         49.64         61.41        10.30 o                         
   0  12   9          1.32         -2.14         9.08 o                         
   1  12   9        283.34        316.75        21.34 o                         
   2  12   9         35.54         30.07        18.41 o                         
   3  12   9         45.83         39.52        14.46 o                         
   4  12   9          4.37          2.87        12.07 o                         
   5  12   9         12.49         21.62        15.00 o                         
  -7  13   9         58.00         37.59        13.99 o                         
  -6  13   9         28.58         20.32        10.37 o                         
  -5  13   9         97.34         88.93        13.72 o                         
  -4  13   9        241.29        226.45        17.12 o                         
  -3  13   9         23.40         24.95         9.71 o                         
  -2  13   9         51.86         47.59        10.60 o                         
  -1  13   9         19.31          2.63         9.75 o                         
   0  13   9        344.90        358.75        22.55 o                         
   1  13   9         60.94         65.07        19.69 o                         
   2  13   9         24.00         22.08        14.98 o                         
   3  13   9          0.52        -10.43        10.43 o                         
   4  13   9         29.76         30.14        14.56 o                         
   5  13   9          6.66        -10.69        18.09 o                         
  -6  14   9          1.72         13.26        10.59 o                         
  -5  14   9         65.50         58.39        12.82 o                         
  -4  14   9          2.07          7.75         9.68 o                         
  -3  14   9         84.07         83.00        23.40 o                         
  -2  14   9         92.50         87.66        12.50 o                         
  -1  14   9        149.92        154.13        17.71 o                         
   0  14   9         35.74         41.52        17.55 o                         
   1  14   9        161.00        208.47        28.25 o                         
   2  14   9         30.40         19.67        14.81 o                         
   3  14   9         24.00         31.80        16.27 o                         
   4  14   9          0.13          4.40        22.37 o                         
  -5  15   9          0.27          4.22         9.83 o                         
  -4  15   9         49.99         26.25        11.25 o                         
  -3  15   9         11.43         25.32        10.16 o                         
  -2  15   9        199.26        180.46        15.81 o                         
  -1  15   9          8.16         16.50        11.76 o                         
   2  15   9         37.87         21.22        15.99 o                         
   3  15   9          3.03         -4.76        18.62 o                         
   4  15   9         11.84         18.06        14.92 o                         
  -5  16   9         51.68         46.87        12.73 o                         
  -4  16   9          9.47          4.41        10.20 o                         
  -3  16   9         39.19         38.38        24.25 o                         
  -2  16   9         10.22         20.30        10.21 o                         
  -1  16   9        200.52        152.82        27.82 o                         
   2  16   9          0.01         23.13        15.84 o                         
   3  16   9         29.96         18.57        16.23 o                         
  -4  17   9          0.87         -7.16         9.96 o                         
  -3  17   9          0.21          2.22        10.06 o                         
  -2  17   9        116.74        103.46        14.50 o                         
  -1  17   9         62.25         62.92        22.69 o                         
   2  17   9         33.59         30.82        30.39 o                         
  -3  18   9         38.74         24.85        11.87 o                         
  -2  18   9         17.89         10.67        25.68 o                         
  -1  18   9         66.05         90.32        25.26 o                         
  -6   0  10        661.00        661.58        29.48 o                         
  -4   0  10        218.85        243.81        27.18 o                         
  -2   0  10          2.84         -2.78         6.96 o                         
   0   0  10        267.21        371.98        30.39 o                         
   2   0  10        630.95        654.08        39.38 o                         
   4   0  10          1.63         -4.84         9.92 o                         
   6   0  10         66.23         56.00        17.68 o                         
  -9   1  10         23.28         15.41        17.98 o                         
  -8   1  10         74.23         62.78        16.69 o                         
  -7   1  10         88.72         99.07        15.66 o                         
  -6   1  10        117.45        135.67        14.84 o                         
  -5   1  10       1556.11       1550.92        41.52 o                         
  -4   1  10         73.19         89.45         9.30 o                         
  -3   1  10         50.88         47.65         7.75 o                         
  -2   1  10         51.12         64.00         9.20 o                         
  -1   1  10         81.15         74.71        11.95 o                         
   0   1  10         26.87         26.85         9.53 o                         
   1   1  10        629.54        635.96        26.79 o                         
   2   1  10         50.99         78.34        39.38 o                         
   3   1  10        137.81        139.87        16.69 o                         
   4   1  10         10.74         11.12         8.12 o                         
   5   1  10         16.92          4.32         8.59 o                         
   6   1  10         20.17         14.85        11.93 o                         
  -9   2  10          6.30         -3.44        11.35 o                         
  -8   2  10         26.40         30.14        11.37 o                         
  -7   2  10          1.29         12.51         8.54 o                         
  -6   2  10        538.53        531.65        18.69 o                         
  -5   2  10         10.42          9.21         6.94 o                         
  -4   2  10        427.11        416.67        23.86 o                         
  -3   2  10        114.35        119.09        12.05 o                         
  -2   2  10         86.61         84.41         8.35 o                         
  -1   2  10         39.55         44.80        10.92 o                         
   0   2  10       1269.14       1211.98        38.10 o                         
   1   2  10        125.07        144.06        15.13 o                         
   2   2  10        129.84        137.78        15.57 o                         
   3   2  10        202.87        203.89        18.46 o                         
   4   2  10         40.54         41.69         9.88 o                         
   5   2  10         34.75         62.80        11.48 o                         
   6   2  10         21.39         26.62        14.91 o                         
  -8   3  10         22.87         15.72        10.43 o                         
  -7   3  10        512.39        526.43        23.95 o                         
  -6   3  10          0.71         17.16         9.02 o                         
  -5   3  10          3.66          9.47         6.34 o                         
  -4   3  10          7.05          8.17         5.96 o                         
  -3   3  10        838.68        893.39        21.50 o                         
  -2   3  10         84.24         78.94         8.26 o                         
  -1   3  10         37.85         34.06        10.14 o                         
   0   3  10          0.88         -6.88         6.88 o                         
   1   3  10        399.12        432.23        32.53 o                         
   2   3  10         74.66         62.15        12.26 o                         
   3   3  10        141.22        147.31        26.33 o                         
   4   3  10          2.37         17.10         9.06 o                         
   5   3  10         37.92         33.57        10.20 o                         
   6   3  10          3.24         21.07        15.66 o                         
  -9   4  10          0.37         10.27        17.12 o                         
  -8   4  10         46.62         46.44        20.13 o                         
  -7   4  10          0.01         15.85         9.64 o                         
  -6   4  10        166.34        168.72        17.47 o                         
  -5   4  10         15.12         14.46         6.78 o                         
  -4   4  10        241.92        247.38        13.43 o                         
  -3   4  10          4.88          9.74         6.15 o                         
  -2   4  10        318.68        340.39        14.27 o                         
  -1   4  10        127.83        102.55        13.31 o                         
   0   4  10        403.94        454.97        22.70 o                         
   1   4  10         31.15         32.96        10.88 o                         
   2   4  10         39.10         41.32        11.04 o                         
   3   4  10         52.09         44.14        12.23 o                         
   4   4  10        275.28        305.00        17.19 o                         
   5   4  10          3.46          5.41         9.09 o                         
   6   4  10          3.25         -3.75        11.18 o                         
  -9   5  10         57.87         47.09        21.40 o                         
  -8   5  10         61.03         74.92        13.04 o                         
  -7   5  10         22.72         33.29        16.27 o                         
  -6   5  10        135.92        137.83        14.64 o                         
  -5   5  10        235.39        224.86        16.24 o                         
  -4   5  10        151.22        159.77        11.63 o                         
  -3   5  10        192.54        185.89        11.51 o                         
  -2   5  10          2.18          0.02         5.59 o                         
  -1   5  10        796.68        875.74        59.93 o                         
   0   5  10          1.30         -1.93         7.85 o                         
   1   5  10        119.57        114.81        14.19 o                         
   2   5  10        101.34         98.45        14.22 o                         
   3   5  10        177.46        162.12        17.05 o                         
   4   5  10         15.83          9.16         8.85 o                         
   5   5  10         32.17         38.35        10.88 o                         
   6   5  10         14.12         12.43        13.16 o                         
  -8   6  10         53.39         54.44        12.59 o                         
  -7   6  10          4.50          2.58         8.70 o                         
  -6   6  10         35.32         34.84        10.64 o                         
  -5   6  10          0.40         -3.32         6.91 o                         
  -4   6  10        162.86        167.20        11.73 o                         
  -3   6  10         83.51         83.34         8.91 o                         
  -2   6  10       1262.33       1207.07        24.99 o                         
  -1   6  10        139.72        126.73        19.48 o                         
   0   6  10          9.33         21.38         9.37 o                         
   1   6  10          1.12          1.28         8.17 o                         
   2   6  10        350.36        405.15        33.39 o                         
   3   6  10         38.66         50.19        12.43 o                         
   4   6  10         68.56         52.43        10.89 o                         
   5   6  10         75.83         59.39        15.29 o                         
   6   6  10         93.38         74.32        17.51 o                         
  -8   7  10          4.08         22.22        10.75 o                         
  -7   7  10          2.49         -6.84         8.29 o                         
  -6   7  10          0.02         -8.30         8.30 o                         
  -5   7  10        321.85        326.11        25.64 o                         
  -4   7  10          1.56         -1.11         7.28 o                         
  -3   7  10         82.98         79.77        12.36 o                         
  -2   7  10          4.45          7.61         6.32 o                         
  -1   7  10       1274.94       1288.46        34.00 o                         
   0   7  10         69.21         93.84        13.62 o                         
   1   7  10         23.21         31.46        10.29 o                         
   2   7  10         33.62         44.47        12.23 o                         
   3   7  10        100.21        120.51        20.23 o                         
   4   7  10          1.50         -2.36        12.46 o                         
   5   7  10        155.19        159.12        29.19 o                         
   6   7  10          9.11         29.89        21.34 o                         
  -8   8  10          3.18          3.50        10.76 o                         
  -7   8  10          8.89         -6.23         8.88 o                         
  -6   8  10         29.70         47.46        11.23 o                         
  -5   8  10         13.83         14.43         9.02 o                         
  -4   8  10        387.37        345.48        24.31 o                         
  -3   8  10         67.61         62.09         8.71 o                         
  -2   8  10        344.42        328.76        20.45 o                         
  -1   8  10        236.05        236.60        14.75 o                         
   0   8  10        314.60        306.98        20.43 o                         
   1   8  10         57.46         52.89        12.56 o                         
   2   8  10         83.63         70.78        13.71 o                         
   3   8  10          3.26         -2.53         9.15 o                         
   4   8  10         87.26         66.10        38.74 o                         
   5   8  10          0.30          7.14        12.66 o                         
  -8   9  10         29.81         59.93        23.12 o                         
  -7   9  10         94.35        106.16        15.67 o                         
  -6   9  10          0.92         15.46         9.86 o                         
  -5   9  10         13.70          7.90         9.73 o                         
  -4   9  10          4.32          7.19         8.17 o                         
  -3   9  10        735.05        749.41        29.49 o                         
  -2   9  10         91.51         82.74         9.29 o                         
  -1   9  10         64.86         66.87        10.19 o                         
   0   9  10         18.18         17.60         9.67 o                         
   1   9  10        567.42        571.39        59.07 o                         
   2   9  10         84.64         77.76        13.88 o                         
   3   9  10          5.53          8.99        16.27 o                         
   4   9  10          8.00         -2.72        13.38 o                         
   5   9  10        202.49        197.04        33.36 o                         
  -7  10  10         46.71         27.58        11.48 o                         
  -6  10  10         64.67         55.44        23.06 o                         
  -5  10  10          0.20          3.51         8.53 o                         
  -4  10  10        190.14        192.09        15.62 o                         
  -3  10  10          3.73         -4.72         7.58 o                         
  -2  10  10        246.28        235.88        15.93 o                         
  -1  10  10         13.65         10.00         7.67 o                         
   0  10  10        271.40        265.78        19.97 o                         
   1  10  10          2.75         -1.92         8.93 o                         
   2  10  10         13.29          7.97        10.74 o                         
   3  10  10          0.28          6.85        15.41 o                         
   4  10  10        151.59        153.45        72.98 o                         
   5  10  10          4.88          8.95        14.94 o                         
  -7  11  10         26.06         43.60        14.54 o                         
  -6  11  10         41.22         56.13        13.01 o                         
  -5  11  10         80.80         88.26        13.65 o                         
  -4  11  10          8.37          7.89         9.29 o                         
  -3  11  10        290.13        253.43        16.91 o                         
  -2  11  10        137.16        158.82        14.13 o                         
  -1  11  10         94.33        114.83        17.33 o                         
   0  11  10         25.68         13.77        10.78 o                         
   1  11  10        114.75        117.98        15.59 o                         
   2  11  10         13.74         21.83        16.69 o                         
   3  11  10         47.02         32.96        18.83 o                         
   4  11  10          2.21         -7.18        32.32 o                         
   5  11  10         47.25         20.98        20.72 o                         
  -6  12  10         92.97        112.62        15.96 o                         
  -5  12  10          4.30         12.43         9.73 o                         
  -4  12  10         26.05         35.71        11.07 o                         
  -3  12  10         17.98         31.88        16.19 o                         
  -2  12  10        232.80        245.76        16.82 o                         
  -1  12  10          5.38          5.97        10.24 o                         
   0  12  10         69.42         83.58        14.68 o                         
   1  12  10         34.84         47.55        13.02 o                         
   2  12  10        142.59        166.52        27.82 o                         
   3  12  10          0.06          3.00        16.69 o                         
   4  12  10          0.39        -13.12        14.43 o                         
  -6  13  10          3.74         12.35        11.79 o                         
  -5  13  10        163.49        166.95        21.59 o                         
  -4  13  10         26.72         10.95        11.44 o                         
  -3  13  10         11.02         -2.97         8.81 o                         
  -2  13  10          9.39          5.12         8.81 o                         
  -1  13  10        226.22        257.77        24.40 o                         
   0  13  10         39.73         34.46        12.37 o                         
   1  13  10          6.87          3.00        13.70 o                         
   2  13  10          0.07        -12.84        12.84 o                         
   3  13  10         82.04         60.78        24.40 o                         
   4  13  10          0.11        -28.25        28.25 o                         
  -5  14  10          8.73         13.44        10.87 o                         
  -4  14  10         10.02          0.34        14.65 o                         
  -3  14  10          0.98         -8.45         8.45 o                         
  -2  14  10        135.76        159.85        16.10 o                         
  -1  14  10          7.10         26.54        12.71 o                         
   1  14  10          0.18        -13.27        13.27 o                         
   2  14  10         38.11         23.97        19.26 o                         
   3  14  10          8.92         -9.85        16.69 o                         
  -5  15  10          8.99         15.15        13.91 o                         
  -4  15  10         12.68         22.41        10.97 o                         
  -3  15  10         39.47         29.57        11.91 o                         
  -2  15  10          8.27         -1.04        11.65 o                         
  -1  15  10         55.35         59.45        15.18 o                         
   2  15  10          0.13         -5.56        17.12 o                         
  -4  16  10         22.84         40.85        13.87 o                         
  -3  16  10          4.44         -5.16         9.33 o                         
  -2  16  10         19.65         23.76        13.62 o                         
  -2  17  10         54.80         68.86        16.94 o                         
  -7   0  11        202.67        164.37        26.11 o                         
  -5   0  11        133.96         95.24        15.18 o                         
  -3   0  11        137.33        176.93        17.22 o                         
  -1   0  11         29.35          0.00        12.84 o                         
   1   0  11       1762.73       1781.16        67.63 o                         
   3   0  11          3.19          3.42        13.70 o                         
   5   0  11         29.38         45.37        20.97 o                         
  -8   1  11          3.57         -7.18        11.63 o                         
  -7   1  11          2.00          7.17        11.58 o                         
  -6   1  11        246.06        266.77        17.36 o                         
  -5   1  11          0.01          2.92         7.88 o                         
  -4   1  11        592.46        509.56        20.98 o                         
  -3   1  11         17.03         14.58         7.94 o                         
  -2   1  11        323.74        327.54        40.24 o                         
  -1   1  11        107.39         93.57        13.91 o                         
   0   1  11        853.17        889.52        32.39 o                         
   1   1  11          0.27          5.82         9.23 o                         
   2   1  11        504.48        507.67        26.33 o                         
   3   1  11          6.00          0.71        12.63 o                         
   4   1  11          6.62          2.77         9.75 o                         
   5   1  11          7.05          3.00        10.90 o                         
   6   1  11         25.09         -6.42        27.40 o                         
  -8   2  11          1.16          4.75         9.52 o                         
  -7   2  11        105.30        103.07        13.93 o                         
  -6   2  11         13.57          4.70         7.32 o                         
  -5   2  11        278.34        285.26        15.02 o                         
  -4   2  11         11.04         21.28         7.36 o                         
  -3   2  11         93.88         81.54         9.42 o                         
  -2   2  11        331.40        327.23        19.33 o                         
  -1   2  11         85.18         70.63        12.97 o                         
   0   2  11        260.55        281.70        20.58 o                         
   1   2  11        268.78        252.50        19.97 o                         
   2   2  11        329.29        310.55        22.39 o                         
   3   2  11        334.54        298.96        32.96 o                         
   4   2  11        115.62         47.06        14.05 o                         
   5   2  11          0.42          5.53        12.40 o                         
  -8   3  11         58.21         33.96        12.03 o                         
  -7   3  11          2.95          5.32         9.11 o                         
  -6   3  11        128.92        101.35        13.56 o                         
  -5   3  11         25.60         31.95         8.34 o                         
  -4   3  11        260.41        294.33        14.80 o                         
  -3   3  11          0.55         -5.68         5.68 o                         
  -2   3  11        117.20        137.59        13.48 o                         
  -1   3  11        250.05        241.70        19.22 o                         
   0   3  11         99.76         84.87        17.55 o                         
   1   3  11          0.86         -7.62         8.13 o                         
   2   3  11        360.99        347.55        23.46 o                         
   3   3  11          0.08          4.07         9.69 o                         
   4   3  11         53.33         78.99        15.97 o                         
   5   3  11          1.68         12.81        11.93 o                         
  -8   4  11          2.36          2.43         9.75 o                         
  -7   4  11         47.89         60.52        19.64 o                         
  -6   4  11         61.86         39.05        10.69 o                         
  -5   4  11        341.68        377.81        17.11 o                         
  -4   4  11         47.87         57.18         8.90 o                         
  -3   4  11        137.66        125.25        10.78 o                         
  -2   4  11          0.06          8.74         7.88 o                         
  -1   4  11        259.42        278.32        23.76 o                         
   0   4  11        237.93        268.78        20.11 o                         
   1   4  11         51.64         56.32        12.70 o                         
   2   4  11        106.39        134.83        16.80 o                         
   3   4  11        294.80        266.06        21.79 o                         
   4   4  11         22.03         16.37        10.74 o                         
   5   4  11          4.58         14.84        13.06 o                         
  -8   5  11         36.06         28.45        11.05 o                         
  -7   5  11          0.33         -7.10         9.37 o                         
  -6   5  11        115.36        121.52        24.20 o                         
  -5   5  11          6.48         10.19         8.69 o                         
  -4   5  11        134.05        141.61        11.58 o                         
  -3   5  11          0.68         12.59         6.80 o                         
  -2   5  11        819.87        862.01        26.66 o                         
  -1   5  11        203.85        225.59        18.77 o                         
   0   5  11         32.80         36.70        11.09 o                         
   1   5  11          0.29         -3.26         9.37 o                         
   2   5  11         42.94         58.76        13.65 o                         
   3   5  11          8.75          2.40        10.11 o                         
   4   5  11        175.40        176.86        19.95 o                         
   5   5  11          0.32         19.69        17.55 o                         
  -8   6  11         11.44         26.97        19.69 o                         
  -7   6  11         54.05         73.08        19.45 o                         
  -6   6  11          8.29         18.59        10.31 o                         
  -5   6  11        101.57        125.54        14.28 o                         
  -4   6  11         19.15         24.70         8.65 o                         
  -3   6  11        635.19        651.47        19.82 o                         
  -2   6  11         12.33          9.37         9.68 o                         
  -1   6  11         53.11         42.11        11.99 o                         
   0   6  11        208.31        213.19        19.48 o                         
   1   6  11        318.63        322.17        35.31 o                         
   2   6  11         52.85         29.78        11.20 o                         
   3   6  11          0.54         -6.73         9.23 o                         
   4   6  11          1.68          5.54        10.97 o                         
   5   6  11        145.06        133.98        29.11 o                         
  -7   7  11          7.86         11.11        10.16 o                         
  -6   7  11         34.76         32.28        11.14 o                         
  -5   7  11         81.90         83.40        13.07 o                         
  -4   7  11        313.63        279.77        18.00 o                         
  -3   7  11        131.32        141.53        14.46 o                         
  -2   7  11        304.19        327.20        18.03 o                         
  -1   7  11        140.96        136.69        16.21 o                         
   0   7  11        285.44        281.79        20.58 o                         
   1   7  11          2.08         10.24         9.67 o                         
   2   7  11          9.47         -4.84         9.14 o                         
   3   7  11         22.84         -2.46        10.36 o                         
   4   7  11         17.45          8.13        16.69 o                         
  -7   8  11         30.99         45.39        13.18 o                         
  -6   8  11         21.27         13.96        10.78 o                         
  -5   8  11        107.60        121.45        14.26 o                         
  -4   8  11         68.66         56.70        11.30 o                         
  -3   8  11        253.68        240.91        17.88 o                         
  -2   8  11         26.80         23.38         8.92 o                         
  -1   8  11        356.82        391.99        96.96 o                         
   0   8  11         16.53          9.44         9.97 o                         
   1   8  11         82.99        101.24        15.59 o                         
   2   8  11          0.89          5.56         9.69 o                         
   3   8  11          6.30          8.29        11.02 o                         
   4   8  11         43.63         40.67        20.12 o                         
  -7   9  11         50.47         44.70        13.03 o                         
  -6   9  11         13.64          8.40        11.74 o                         
  -5   9  11          0.05          5.94         8.85 o                         
  -4   9  11        203.16        214.81        16.76 o                         
  -3   9  11          6.49         11.46         8.98 o                         
  -2   9  11        259.30        262.22        26.09 o                         
  -1   9  11          4.44         18.37        10.97 o                         
   0   9  11        193.50        165.71        17.83 o                         
   1   9  11          0.02         13.49        10.67 o                         
   2   9  11         47.43         42.51        13.61 o                         
   3   9  11          2.30          8.56        17.55 o                         
   4   9  11          0.74         12.41        19.26 o                         
  -6  10  11         18.94         24.33        11.73 o                         
  -5  10  11        142.58        140.63        15.29 o                         
  -4  10  11          2.53         -8.52         8.52 o                         
  -3  10  11         44.10         37.88        11.96 o                         
  -2  10  11         18.56         19.79        11.62 o                         
  -1  10  11        421.76        430.92        25.21 o                         
   0  10  11         39.25         37.18        12.54 o                         
   1  10  11         42.65         53.69        14.05 o                         
   2  10  11         12.21          7.62        11.93 o                         
   3  10  11         43.81         80.90        24.40 o                         
   4  10  11          0.02         -7.28        16.69 o                         
  -6  11  11         77.15         68.10        14.13 o                         
  -5  11  11          0.61          3.71        12.78 o                         
  -4  11  11          1.39         -4.35        10.07 o                         
  -3  11  11          0.22         -1.19         8.89 o                         
  -2  11  11        419.75        468.04        28.14 o                         
  -1  11  11          1.16         19.16        11.35 o                         
   0  11  11         33.69         30.61        12.71 o                         
   1  11  11          0.05         -2.46        15.84 o                         
   2  11  11        121.69        140.40        26.97 o                         
   3  11  11          2.09         28.68        17.98 o                         
  -5  12  11         35.72         31.29        11.77 o                         
  -4  12  11          1.27          1.35         9.20 o                         
  -3  12  11         90.73         89.90        13.62 o                         
  -2  12  11          5.13         14.00        11.77 o                         
  -1  12  11        151.93        182.35        28.68 o                         
   0  12  11          0.04          1.24        18.19 o                         
   1  12  11         62.35         72.77        16.05 o                         
   2  12  11          0.37         19.69        18.41 o                         
   3  12  11          9.17          2.57        17.12 o                         
  -5  13  11         56.55         69.57        14.14 o                         
  -4  13  11         34.12         30.04        11.72 o                         
  -3  13  11          3.57          4.76         9.78 o                         
  -2  13  11        118.02         92.15        16.80 o                         
  -1  13  11          4.57          4.28        15.41 o                         
   0  13  11         31.31         26.97        18.83 o                         
   1  13  11          0.01         -3.00        16.69 o                         
   2  13  11         64.40         37.24        19.69 o                         
  -4  14  11          0.18          5.74        10.51 o                         
  -3  14  11         52.80         56.91        12.58 o                         
  -2  14  11          0.83          1.27        12.26 o                         
  -1  14  11         50.83         46.66        21.40 o                         
   1  14  11         51.67         75.77        24.40 o                         
   2  14  11         15.74         -2.57        18.41 o                         
  -3  15  11          9.55         11.90        17.76 o                         
  -2  15  11         13.83          2.91        13.06 o                         
  -1  15  11         17.70         14.13        18.83 o                         
  -6   0  12          7.41         33.82        17.12 o                         
  -4   0  12        596.68        653.65        42.38 o                         
  -2   0  12        126.03        156.24        25.26 o                         
   0   0  12        178.73        152.82        25.26 o                         
   2   0  12        180.58        130.13        25.26 o                         
   4   0  12         40.89         42.38        19.69 o                         
  -7   1  12          5.08          2.59         9.53 o                         
  -6   1  12          6.95         -4.52         8.90 o                         
  -5   1  12        306.70        327.11        24.12 o                         
  -4   1  12         67.54         71.93        13.72 o                         
  -3   1  12        166.39        162.12        14.23 o                         
  -2   1  12         40.62         52.21        15.20 o                         
  -1   1  12        187.82        224.60        19.82 o                         
   0   1  12         65.97         55.18        13.31 o                         
   1   1  12        277.88        290.65        40.24 o                         
   2   1  12         45.63         52.96        13.61 o                         
   3   1  12        100.60        110.18        17.69 o                         
   4   1  12         11.82          9.38        11.93 o                         
  -7   2  12         72.73         77.19        13.67 o                         
  -6   2  12        136.67        161.58        14.52 o                         
  -5   2  12         32.62         46.49         9.44 o                         
  -4   2  12        153.02        155.01        12.50 o                         
  -3   2  12         77.24        103.10        27.66 o                         
  -2   2  12        312.05        340.89        23.00 o                         
  -1   2  12          8.38         12.04        10.24 o                         
   0   2  12         71.18         60.04        13.61 o                         
   1   2  12          4.62         -1.55         9.37 o                         
   2   2  12        324.26        337.11        24.67 o                         
   3   2  12          5.37         11.61        11.63 o                         
   4   2  12          9.21         17.01        14.98 o                         
  -7   3  12        142.80        119.43        24.01 o                         
  -6   3  12          1.17          6.75         9.91 o                         
  -5   3  12         17.60         26.54         8.55 o                         
  -4   3  12          7.07          0.77         7.16 o                         
  -3   3  12        441.86        475.04        21.40 o                         
  -2   3  12          7.87          0.35         9.67 o                         
  -1   3  12         42.98         17.72        10.58 o                         
   0   3  12         44.06         50.08        13.32 o                         
   1   3  12        301.95        304.75        23.15 o                         
   2   3  12         65.61         67.26        44.95 o                         
   3   3  12         42.07         31.89        13.91 o                         
   4   3  12          0.45          9.77        11.82 o                         
  -7   4  12          0.56         -4.20         9.97 o                         
  -6   4  12        124.47        100.97        14.31 o                         
  -5   4  12         28.40         30.71        12.48 o                         
  -4   4  12         47.05         34.49         8.98 o                         
  -3   4  12          2.34          5.58         8.72 o                         
  -2   4  12        361.45        312.91        32.10 o                         
  -1   4  12          0.62         10.17         9.81 o                         
   0   4  12         27.18         49.80        13.31 o                         
   1   4  12         11.72          9.83        10.54 o                         
   2   4  12        201.59        242.38        33.82 o                         
   3   4  12          6.42         12.32        11.45 o                         
   4   4  12         42.50         65.74        18.83 o                         
  -7   5  12        142.59        154.09        17.65 o                         
  -6   5  12         23.36         28.61        11.08 o                         
  -5   5  12         45.46         43.06        11.39 o                         
  -4   5  12         62.95         64.73        13.78 o                         
  -3   5  12        131.11        162.46        17.00 o                         
  -2   5  12        197.22        207.31        24.83 o                         
  -1   5  12        201.53        225.15        20.11 o                         
   0   5  12          6.12          8.66        22.69 o                         
   1   5  12         23.64         39.45        12.97 o                         
   2   5  12          8.69          5.87        15.41 o                         
   3   5  12        145.12        144.05        19.22 o                         
   4   5  12         54.96         53.86        22.26 o                         
  -7   6  12          0.01          6.38        10.31 o                         
  -6   6  12          5.60         -2.61         9.46 o                         
  -5   6  12          3.33          8.56        10.11 o                         
  -4   6  12        252.70        277.70        18.51 o                         
  -3   6  12          9.30          8.30         9.75 o                         
  -2   6  12          6.68         -1.31         9.97 o                         
  -1   6  12         71.19         69.19        14.19 o                         
   0   6  12        303.46        312.67        23.60 o                         
   1   6  12         19.32         21.19        11.80 o                         
   2   6  12         18.79         25.64        12.56 o                         
   3   6  12         78.37         93.02        16.80 o                         
   4   6  12         38.71         30.82        20.55 o                         
  -6   7  12         16.16         19.05        10.65 o                         
  -5   7  12        160.32        186.19        17.03 o                         
  -4   7  12          1.36          4.98         8.73 o                         
  -3   7  12         36.45         41.86        11.52 o                         
  -2   7  12          0.10          5.46         9.83 o                         
  -1   7  12        212.08        259.15        24.40 o                         
   0   7  12        110.21         71.73        14.52 o                         
   1   7  12          1.38         -3.45        10.14 o                         
   2   7  12         17.69         29.83        12.73 o                         
   3   7  12        118.72         99.25        17.55 o                         
  -6   8  12         58.73         46.59        12.32 o                         
  -5   8  12         47.21         36.25        13.85 o                         
  -4   8  12         46.08         44.83        11.35 o                         
  -3   8  12          8.63         23.23        12.49 o                         
  -2   8  12         84.63         86.23        15.53 o                         
  -1   8  12         16.56         16.99        11.70 o                         
   0   8  12        115.01        123.66        17.56 o                         
   1   8  12         25.74          5.78        11.20 o                         
   2   8  12         37.23         53.21        15.36 o                         
   3   8  12         54.32         66.79        16.17 o                         
  -6   9  12         12.80         11.79        14.49 o                         
  -5   9  12         25.42         30.11        12.11 o                         
  -4   9  12         13.19         22.27        10.62 o                         
  -3   9  12        201.09        149.71        18.92 o                         
  -2   9  12         29.03         23.51        12.70 o                         
  -1   9  12          5.89          3.38        10.54 o                         
   0   9  12         78.73         69.09        14.82 o                         
   1   9  12        197.47        197.06        20.76 o                         
   2   9  12         12.04         41.74        14.23 o                         
   3   9  12          0.68         -1.28        17.98 o                         
  -5  10  12          0.04         12.96        10.28 o                         
  -4  10  12         10.88         20.96        10.77 o                         
  -3  10  12          0.40         -1.79        11.19 o                         
  -2  10  12        270.19        351.44        36.81 o                         
  -1  10  12         11.96          6.39        10.85 o                         
   0  10  12          7.10         17.78        11.93 o                         
   1  10  12          0.04         10.74        12.06 o                         
   2  10  12         50.52         27.71        15.62 o                         
  -5  11  12          9.63          4.05        13.00 o                         
  -4  11  12         10.64         12.73        10.29 o                         
  -3  11  12        163.36        198.72        22.51 o                         
  -2  11  12         20.26         56.50        21.83 o                         
  -1  11  12         45.43         69.35        21.83 o                         
   0  11  12         62.02         89.65        17.05 o                         
   1  11  12         44.67         44.89        15.84 o                         
   2  11  12         35.76         35.10        20.97 o                         
  -4  12  12        172.89        178.73        22.21 o                         
  -3  12  12          2.07          2.01        11.70 o                         
  -2  12  12         42.51         46.23        20.97 o                         
  -1  12  12         21.57          8.56        18.83 o                         
   0  12  12         53.24         25.16        13.91 o                         
   1  12  12          0.80         -8.56        16.69 o                         
  -3  13  12         19.05         23.96        14.66 o                         
  -2  13  12          6.23         23.97        19.69 o                         
  -1  13  12        149.65        228.58        32.96 o                         
   0  13  12         15.24         11.56        17.55 o                         
  -5   0  13        181.42        198.19        29.11 o                         
  -3   0  13        127.34        172.08        27.82 o                         
  -1   0  13        120.66        129.27        25.68 o                         
   1   0  13        155.22        181.07        28.25 o                         
   3   0  13         22.53         16.27        18.83 o                         
  -6   1  13         99.11        105.08        19.22 o                         
  -5   1  13         30.16         41.69         9.99 o                         
  -4   1  13         63.23         58.92        10.08 o                         
  -3   1  13         28.15         21.61        12.54 o                         
  -2   1  13        394.26        373.28        25.72 o                         
  -1   1  13          3.12         14.51        12.01 o                         
   0   1  13         53.14         51.65        14.36 o                         
   1   1  13          6.84          6.13        11.15 o                         
   2   1  13         88.49         94.22        17.56 o                         
   3   1  13          6.71          6.29        11.02 o                         
  -6   2  13         40.72         46.97        13.25 o                         
  -5   2  13        116.64        118.04        12.67 o                         
  -4   2  13         16.82         17.81        10.26 o                         
  -3   2  13        120.04        121.16        17.52 o                         
  -2   2  13         34.40         27.89        12.92 o                         
  -1   2  13        266.74        243.05        22.55 o                         
   0   2  13          4.79          9.75        11.09 o                         
   1   2  13         23.27         38.55        14.05 o                         
   2   2  13          8.51          1.99        11.56 o                         
   3   2  13         67.39         85.20        16.94 o                         
  -6   3  13          6.61         -0.32         9.69 o                         
  -5   3  13         19.88         31.77         9.79 o                         
  -4   3  13        146.23        181.32        19.94 o                         
  -3   3  13         21.36         22.01        12.67 o                         
  -2   3  13        201.71        212.55        23.76 o                         
  -1   3  13         13.00         16.84        11.93 o                         
   0   3  13        132.97        117.92        20.55 o                         
   1   3  13          2.07         -5.77        18.62 o                         
   2   3  13         21.55         37.26        13.88 o                         
   3   3  13          0.37         17.67        12.40 o                         
  -6   4  13         34.25         41.32        12.13 o                         
  -5   4  13         26.31         25.54        11.42 o                         
  -4   4  13         37.46         50.38        12.43 o                         
  -3   4  13        113.08        117.29        17.31 o                         
  -2   4  13          0.12         -1.71        10.29 o                         
  -1   4  13        354.90        357.43        25.42 o                         
   0   4  13          2.84          4.99        10.44 o                         
   1   4  13          2.92          8.38        11.45 o                         
   2   4  13          8.10         13.23        11.95 o                         
   3   4  13         62.73         32.53        21.83 o                         
  -6   5  13         50.73         64.21        13.74 o                         
  -5   5  13         12.34          5.28        12.64 o                         
  -4   5  13         32.41         39.43        11.69 o                         
  -3   5  13         22.30         38.16        13.83 o                         
  -2   5  13        239.02        241.68        21.79 o                         
  -1   5  13         67.39         48.44        14.49 o                         
   0   5  13         44.65         51.52        14.32 o                         
   1   5  13         36.19         30.22        12.80 o                         
   2   5  13         46.00         49.60        16.03 o                         
   3   5  13         23.42         48.37        21.40 o                         
  -6   6  13          0.01         -4.83        12.84 o                         
  -5   6  13         12.86         10.19        10.89 o                         
  -4   6  13          0.03         11.49        13.16 o                         
  -3   6  13        121.33        142.12        24.83 o                         
  -2   6  13          4.25          4.79        11.28 o                         
  -1   6  13        115.81        109.53        34.24 o                         
   0   6  13         18.47         12.52        15.41 o                         
   1   6  13         64.83         88.96        17.25 o                         
   2   6  13          4.24          3.29        11.93 o                         
  -5   7  13          0.30          8.05        11.36 o                         
  -4   7  13         10.91          6.47        21.62 o                         
  -3   7  13          8.07         25.92        13.41 o                         
  -2   7  13        135.58        138.42        18.57 o                         
  -1   7  13          0.92         -3.08        10.74 o                         
   0   7  13         26.99          6.54        11.77 o                         
   1   7  13          0.09          4.07        11.80 o                         
   2   7  13         77.25         83.38        35.96 o                         
  -5   8  13         13.32         -2.83        16.05 o                         
  -4   8  13          7.44         26.47        13.88 o                         
  -3   8  13        113.09         98.03        25.26 o                         
  -2   8  13         15.95         31.82        13.53 o                         
  -1   8  13         12.35         -3.59        11.15 o                         
   0   8  13          3.95          2.88        11.76 o                         
   1   8  13        101.98        108.24        18.46 o                         
   2   8  13          0.02         16.69        18.83 o                         
  -4   9  13        115.00        116.44        19.69 o                         
  -3   9  13         15.16          6.42        15.84 o                         
  -2   9  13          2.09         -7.22        11.19 o                         
  -1   9  13          0.06         -9.58        15.20 o                         
   0   9  13         96.38        113.79        17.99 o                         
   1   9  13          1.21          1.51        14.13 o                         
  -4  10  13          1.16         -6.42        19.26 o                         
  -3  10  13         57.64         42.81        21.83 o                         
  -2  10  13         39.40         54.36        23.12 o                         
  -1  10  13         15.18         13.23        12.26 o                         
   0  10  13          1.95          9.75        12.37 o                         
  -1  11  13          0.43         -0.43        17.98 o                         
  -4   0  14        145.80        135.69        26.11 o                         
  -2   0  14          0.71          0.43        16.69 o                         
   0   0  14        320.36        351.01        38.10 o                         
  -5   1  14         27.02         23.70        11.28 o                         
  -4   1  14          0.63          4.94        13.91 o                         
  -3   1  14         42.68         33.83        14.98 o                         
  -2   1  14          3.45         17.00        13.16 o                         
  -1   1  14        193.78        227.96        22.85 o                         
   0   1  14          0.24          7.06        13.48 o                         
   1   1  14          7.01          9.98        12.86 o                         
  -5   2  14          0.28         14.15        11.06 o                         
  -4   2  14          9.25          4.35        12.26 o                         
  -3   2  14         22.57         30.72        17.98 o                         
  -2   2  14        181.38        183.33        21.19 o                         
  -1   2  14        142.47        208.86        22.09 o                         
   0   2  14         36.58         46.38        14.36 o                         
   1   2  14         96.56         95.99        18.31 o                         
  -5   3  14        104.05         99.36        19.79 o                         
  -4   3  14         23.67         17.76        13.47 o                         
  -3   3  14         56.48         89.52        17.25 o                         
  -2   3  14         26.75         23.54        13.32 o                         
  -1   3  14         99.57         74.28        16.09 o                         
   0   3  14         15.64          5.56        12.41 o                         
   1   3  14         40.45         70.63        24.83 o                         
  -4   4  14         17.99         25.22        14.07 o                         
  -3   4  14         51.20         43.48        19.26 o                         
  -2   4  14        251.80        297.27        25.10 o                         
  -1   4  14          3.78          1.80        12.84 o                         
   0   4  14         11.02         25.30        13.28 o                         
  -4   5  14         20.30         33.39        19.69 o                         
  -3   5  14        213.56        192.56        21.18 o                         
  -2   5  14         11.12         27.43        13.00 o                         
  -1   5  14         30.65         23.74        23.76 o                         
   0   5  14         57.73         59.15        17.55 o                         
  -3   6  14          2.11         11.13        18.41 o                         
  -2   6  14         24.15         16.48        12.54 o                         
  -1   6  14          8.87         13.78        13.47 o                         
   0   6  14        180.28        180.21        31.25 o                         
  -3   7  14         58.80         74.48        22.26 o                         
  -2   7  14          1.00         13.27        17.12 o                         
  -1   7  14        103.07        176.79        29.11 o                         
                                                                                
